# Supplementary material for: Integrated genomic analyses of acral and mucosal melanomas nominate novel driver genes
Source: Genome Med. 2022 Jun 16;14:65. doi: 10.1186/s13073-022-01068-0 (PMC9202124; doi:10.1186/s13073-022-01068-0)
Supplement: Supplementary file 1 — Additional file 1: Table S1. A summary of all samples that were included in this study. [file 13073_2022_1068_MOESM1_ESM.xlsx]

## Sheet: TableS1
Table S1. A summary of all samples that were included in this study.
Study	Data_Source	Data_Accession	Metaanalysis_ID	Donor ID	Primary_Site	Primary_Site_Classification	Tumor_Specimen_Site	Tumor_Type	Overall_stage	T_Classification	N_classification	Melanoma_subtype	Breslow thickness (mm)	Ulceration	Treatment summary (at anytime)	Ancestry/Race	Predicted Ancestry/Race	Status	Survival (months)	Gender	Age_at_Primary	Data_type	Original_Tumor_Material_Type	Original_Normal_Material_Type	Purity	Ploidy	SBS1	SBS2	SBS5	SBS7	SBS8	SBS9	SBS11	SBS13	SBS20	SBS21	SBS26	SBS31	SBS36	SBS38	Other_SBS	TMB	MSIscore	CNA_Count (autosome; >ploidy+0.5|<ploidy-0.5)	CNA_Fraction (autosome; >ploidy+0.5|<ploidy-0.5)	Homozygous_Del_Count	Homozygous_Del_TotalLength(bp)
Furney et al. (2014)	EGA-archive	EGAD00001000944	A_A2	A2	Sole of foot	sole	in-transit subcutaneous metastasis	Metastasis	unknown	unknown	unknown	Acral	unknown	unknown	unknown	unknown	Predicted_European	unknown	unknown	unknown	unknown	whole-genome sequencing	unknown	Blood	0.36	3.45	0.0751996	0	0.627092	0.188772	0	0	0	0	0	0	0	0	0	0.108936	0	1.30577	0.03	210	0.542845	0	0
Furney et al. (2014)	EGA-archive	EGAD00001000944	A_A8	A8	Toe	Other	lymph node metastasis	Metastasis	unknown	unknown	unknown	Acral	unknown	unknown	unknown	unknown	Predicted_European	unknown	unknown	unknown	unknown	whole-genome sequencing	unknown	Blood	0.61	2.95	0.0953667	0	0.441513	0.386453	0	0	0	0	0	0	0	0	0	0.0766674	0	1.03929	0.11	154	0.443819	4	3198502
Furney et al. (2013)	EGA-archive	EGAD00001000945	M_K16404	K16404	Rectum	gastrointestinal	Primary melanoma	Primary	unknown	unknown	unknown	Mucosal	unknown	unknown	unknown	unknown	Predicted_European	unknown	unknown	unknown	unknown	whole-genome sequencing	Fresh frozen	Uninvolved adrenal cortex	0.66	2.56	0.0497394	0.0276571	0.379308	0	0.23161	0	0	0.0671156	0	0	0	0	0	0	0.24457	3.78408	0.05	491	0.755463	23	28585814
Furney et al. (2013)	EGA-archive	EGAD00001000945	M_K17842	K17842	Vulva	Genitourinary	Local recurrence	Recurrent	unknown	unknown	unknown	Mucosal	unknown	unknown	unknown	unknown	Predicted_European	unknown	unknown	unknown	unknown	whole-genome sequencing	Fresh frozen	Uninvolved lymph node	0.9	1.58	0.088021	0.0605018	0.789357	0	0	0	0	0.0621206	0	0	0	0	0	0	0	1.62556	0.21	157	0.517983	3	950611
Furney et al. (2013)	EGA-archive	EGAD00001000945	M_M1	M1	Rectum	gastrointestinal	Primary rectal melanoma	Primary	unknown	unknown	unknown	Mucosal	unknown	unknown	unknown	unknown	Predicted_European	unknown	unknown	unknown	unknown	whole-exome sequencing	Fresh frozen	Blood	0.69	2.42	0.299065	0.0841121	0.280374	0.196262	0	0	0	0.140187	0	0	0	0	0	0	0	1.59891	0.18	81	0.526832	1	37291
Furney et al. (2013)	EGA-archive	EGAD00001000945	M_M3	M3	Penis	Genitourinary	Local recurrence	Recurrent	unknown	unknown	unknown	Mucosal	unknown	unknown	unknown	unknown	Predicted_European	unknown	unknown	unknown	unknown	whole-genome sequencing	Fresh frozen	Blood	0.88	2.32	0.0701688	0	0.724825	0	0	0	0	0	0	0	0	0	0	0.205007	0	1.59891	0.15	173	0.208153	2	299157
Furney et al. (2013)	EGA-archive	EGAD00001000945	M_N00101	N00101	Vulva	Genitourinary	Lymph node metastasis	Metastasis	unknown	unknown	unknown	Mucosal	unknown	unknown	unknown	unknown	Predicted_East_Asian	unknown	unknown	unknown	unknown	whole-exome sequencing	Fresh frozen	Blood	0.34	3.22	0.375	0	0.519231	0	0	0	0	0	0	0	0	0	0	0.105769	0	1.78545	0	33	0.546972	0	0
Furney et al. (2013)	EGA-archive	EGAD00001000945	M_N01502	N01502	Oesophagus	gastrointestinal	Subcutaneous metastasis	Metastasis	unknown	unknown	unknown	Mucosal	unknown	unknown	unknown	unknown	Predicted_East_Asian	unknown	unknown	unknown	unknown	whole-exome sequencing	Fresh frozen	Blood	0.77	3.79	0.130435	0	0.507246	0.15942	0	0	0	0	0.202899	0	0	0	0	0	0	1.27913	0.24	54	0.809688	1	339553
Furney et al. (2013)	EGA-archive	EGAD00001000945	M_N01803	N01803	Nasal sinus	sinonasal_oropharyngeal	Subcutaneous metastasis	Metastasis	unknown	unknown	unknown	Mucosal	unknown	unknown	unknown	unknown	Predicted_European	unknown	unknown	unknown	unknown	whole-genome sequencing	Fresh frozen	Blood	0.43	2.77	0.0380426	0	0	0.373387	0	0	0	0	0	0	0	0.23211	0	0.153679	0.202782	2.71814	0.02	288	0.577601	0	0
Furney et al. (2013)	EGA-archive	EGAD00001000945	M_N05408	N05408	Clitoris	Genitourinary	Subcutaneous metastasis	Metastasis	unknown	unknown	unknown	Mucosal	unknown	unknown	unknown	unknown	Predicted_European	unknown	unknown	unknown	unknown	whole-genome sequencing	Fresh frozen	Blood	0.67	1.72	0.125326	0	0.345179	0	0.193793	0	0	0	0.144516	0	0	0.191187	0	0	0	1.7055	0	132	0.274732	1	183400
Furney et al. (2013)	EGA-archive	EGAD00001000945	M_N06610	N06610	Vagina	Genitourinary	Local recurrence	Recurrent	unknown	unknown	unknown	Mucosal	unknown	unknown	unknown	unknown	Predicted_European	unknown	unknown	unknown	unknown	whole-exome sequencing	Fresh frozen	Blood	0.57	2.24	0.130719	0	0.869281	0	0	0	0	0	0	0	0	0	0	0	0	2.05193	0	9	0.156597	0	0
Furney et al. (2013)	EGA-archive	EGAD00001000945	M_N10213	N10213	Nasal sinus	sinonasal_oropharyngeal	Lymph node metastasis	Metastasis	unknown	unknown	unknown	Mucosal	unknown	unknown	unknown	unknown	Predicted_European	unknown	unknown	unknown	unknown	whole-exome sequencing	Fresh frozen	Blood	0.7	3.03	0.139764	0	0.627953	0.232283	0	0	0	0	0	0	0	0	0	0	0	7.70141	0.34	73	0.614826	0	0
Newell et al. (2020)	EGA-archive	EGAD00001003388	A_MELA_0001	MELA_0001	Toenail	subungual	ITM	Metastasis	II	T3a	N0	Acral	2.6	Absent	PD-1/CTLA4 inihibitors	European/Caucasian	Predicted_European	Alive with Melanoma	245	F	unknown	whole-genome sequencing	Fresh frozen	Blood	0.7	2.95	0.0406728	0.0268456	0.50004	0	0.358697	0	0	0.0737446	0	0	0	0	0	0	0	2.87803	0.27	907	0.690646	2	3943114
Newell et al. (2020)	EGA-archive	EGAD00001003388	A_MELA_0002	MELA_0002	Thumbnail	subungual	ITM	Metastasis	II	T4a	N0	Acral	6	Absent	unknown	European/Caucasian	Predicted_European	Dead, melanoma	81	M	unknown	whole-genome sequencing	Fresh frozen	Blood	0.58	4.14	0.0377523	0.0837187	0.352391	0.274003	0.230757	0	0	0.0213784	0	0	0	0	0	0	0	3.91732	0.07	831	0.849949	1	5474819
Newell et al. (2020)	EGA-archive	EGAD00001003388	A_MELA_0003	MELA_0003	Toenail	subungual	Regional Lymph Nodes	Metastasis	III	T4a	N1b	Acral	6.1	Absent	unknown	European/Caucasian	Predicted_European	Dead, melanoma	17	F	unknown	whole-genome sequencing	Fresh frozen	Blood	0.77	4.4	0.0555892	0.0415026	0.472281	0.108755	0.249167	0	0	0.0727052	0	0	0	0	0	0	0	2.39836	0.86	804	0.799257	4	2270793
Newell et al. (2020)	EGA-archive	EGAD00001003388	A_MELA_0004	MELA_0004	Foot - Sole	sole	Primary	Primary	II	T4b	N0	Acral	12	Present	unknown	Other	Predicted_Admix_American	Alive NSR	1	F	unknown	whole-genome sequencing	Fresh frozen	Blood	0.71	3.51	0.0674408	0	0.577859	0	0	0.257197	0	0	0	0.0975028	0	0	0	0	0	1.67885	0.23	275	0.682502	0	0
Newell et al. (2020)	EGA-archive	EGAD00001003388	A_MELA_0005	MELA_0005	Foot - Sole	sole	Regional Lymph Nodes	Metastasis	I	T1	N0	Acral	1	unknown	unknown	European/Caucasian	Predicted_European	Dead, cause unknown	160	F	unknown	whole-genome sequencing	Fresh frozen	Blood	0.76	1.82	0.0971618	0	0.74249	0	0	0	0	0	0	0	0	0	0	0.160348	0	1.46567	0.14	717	0.41425	3	1017064
Newell et al. (2020)	EGA-archive	EGAD00001003388	A_MELA_0007	MELA_0007	Foot - Sole	sole	ITM	Metastasis	III	T3a	N2a	Acral	3.8	Absent	PD-1/CTLA4 inihibitors;BRAF and/or MEK inhibitors	European/Caucasian	Predicted_European	Dead, not melanoma	89	F	unknown	whole-genome sequencing	Fresh frozen	Blood	0.77	3.81	0.0506359	0	0.373528	0.10716	0	0	0	0	0	0	0	0	0	0.468676	0	1.14588	0	681	0.589673	0	0
Newell et al. (2020)	EGA-archive	EGAD00001003388	A_MELA_0008	MELA_0008	Toenail	subungual	ITM	Metastasis	III	T4b	N2c	Acral	5	Present	unknown	European/Caucasian	Predicted_European	Dead, melanoma	10	F	unknown	whole-genome sequencing	Fresh frozen	Blood	0.73	4.44	0.0412091	0	0.676441	0	0	0	0	0	0	0	0	0	0.147628	0.134722	0	1.91869	1.13	722	0.564627	3	1413001
Newell et al. (2020)	EGA-archive	EGAD00001003388	A_MELA_0009	MELA_0009	Foot - Sole	sole	Regional Lymph Nodes	Metastasis	II	T4b	N0	Acral	6.1	Present	unknown	European/Caucasian	Predicted_European	Dead, melanoma	57	M	unknown	whole-genome sequencing	Fresh frozen	Blood	0.44	3.35	0.114825	0.0433962	0.556334	0	0.21752	0	0	0.0679245	0	0	0	0	0	0	0	0.985993	0	473	0.820109	11	7402929
Newell et al. (2020)	EGA-archive	EGAD00001003388	A_MELA_0010	MELA_0010	Foot - Sole	sole	Primary	Primary	II	T3b	N0	Acral	2.7	Present	unknown	European/Caucasian	Predicted_European	Dead, melanoma	56	M	unknown	whole-genome sequencing	Fresh frozen	Blood	0.53	3.76	0.106159	0.0601449	0.802174	0	0	0	0	0.0315217	0	0	0	0	0	0	0	1.19918	0.07	886	0.524174	1	580277
Newell et al. (2020)	EGA-archive	EGAD00001003388	A_MELA_0011	MELA_0011	4th Toe	Other	Regional Lymph Nodes	Metastasis	III	T2a	N1a	Acral	1.8	Absent	BRAF and/or MEK inhibitors;PD-1/CTLA4 inihibitors	European/Caucasian	Predicted_European	Dead, melanoma	76	F	unknown	whole-genome sequencing	Fresh frozen	Blood	0.49	3.16	0.0884579	0	0.396405	0.391202	0	0	0	0	0	0	0	0	0	0.123936	0	0.559618	0.01	833	0.77408	7	13860104
Newell et al. (2020)	EGA-archive	EGAD00001003388	A_MELA_0012	MELA_0012	Foot - Sole	sole	Regional Lymph Nodes	Metastasis	II	T4b	N0	Acral	6.2	Present	unknown	European/Caucasian	Predicted_European	Dead, melanoma	10	F	unknown	whole-genome sequencing	Fresh frozen	Blood	0.73	2.84	0.0504676	0.108347	0.742015	0	0	0	0	0.0991706	0	0	0	0	0	0	0	1.86539	0.4	864	0.710432	11	9967674
Newell et al. (2020)	EGA-archive	EGAD00001003388	A_MELA_0014	MELA_0014	Foot - Sole	sole	Primary	Primary	II	T4b	N0	Acral	4.3	Present	unknown	European/Caucasian	Predicted_European	Alive NSR	2	M	unknown	whole-genome sequencing	Fresh frozen	Blood	0.5	3.78	0.14808	0	0.423847	0.128054	0	0	0	0	0	0	0	0	0	0.0699982	0.23002	1.7055	0.05	642	0.722707	0	0
Newell et al. (2020)	EGA-archive	EGAD00001003388	A_MELA_0015	MELA_0015	Foot - Sole	sole	ITM	Metastasis	I	T2a	N0	Acral	1.4	Absent	unknown	European/Caucasian	Predicted_European	Dead, cause unknown	163	M	unknown	whole-genome sequencing	Fresh frozen	Blood	0.48	3.52	0.0246334	0	0.460144	0	0	0	0	0	0	0	0	0	0	0.152653	0.36257	3.17117	0.03	217	0.757844	0	0
Newell et al. (2020)	EGA-archive	EGAD00001003388	A_MELA_0021	MELA_0021	Fingernail	subungual	Primary	Primary	unknown	unknown	unknown	Acral	unknown	unknown	unknown	unknown	Predicted_European	unknown	unknown	M	unknown	whole-genome sequencing	Fresh frozen	Blood	0.22	2.25	0.021419	0.0839549	0.233984	0.462804	0	0	0	0	0	0	0	0	0	0	0.197839	1.94534	0.02	159	0.536859	0	0
Newell et al. (2020)	EGA-archive	EGAD00001003388	A_MELA_0026	MELA_0026	Thumbnail	subungual	Primary	Primary	III	T3b	N2b	Acral	4	Present	unknown	European/Caucasian	Predicted_European	Alive NSR	18	M	unknown	whole-genome sequencing	Fresh frozen	Blood	0.39	3.46	0.00622294	0	0.0833541	0.910423	0	0	0	0	0	0	0	0	0	0	0	8.23438	0	152	0.491036	1	1428019
Newell et al. (2020)	EGA-archive	EGAD00001003388	A_MELA_0030	MELA_0030	Foot - Sole	sole	Primary	Primary	unknown	unknown	unknown	Acral	unknown	unknown	unknown	unknown	Predicted_European	unknown	unknown	F	unknown	whole-genome sequencing	Fresh frozen	Blood	0.54	4.16	0.0801927	0.0850099	0.532162	0.116464	0	0	0	0.0867101	0	0	0	0	0.0994616	0	0	1.03929	0.07	884	0.510225	0	0
Newell et al. (2020)	EGA-archive	EGAD00001003388	A_MELA_0048	MELA_0048	Foot - Sole	sole	ITM	Metastasis	III	T2a	N1a	Acral	2	Absent	unknown	European/Caucasian	Predicted_European	Dead, melanoma	19	M	unknown	whole-genome sequencing	Fresh frozen	Blood	0.86	3.17	0.0707894	0	0.469875	0	0	0	0	0	0	0	0	0	0	0.459336	0	0.959345	0.12	332	0.472728	1	381760
Newell et al. (2020)	EGA-archive	EGAD00001003388	A_MELA_0054	MELA_0054	Ring Finger	Other	Primary	Primary	unknown	unknown	unknown	Acral	unknown	unknown	unknown	unknown	Predicted_European	unknown	unknown	F	unknown	whole-genome sequencing	Fresh frozen	Blood	0.35	2.45	0.0246438	0.0476511	0.479111	0	0.197728	0	0	0.0687332	0	0	0	0	0	0	0.182133	2.66485	0	915	0.580608	0	0
Newell et al. (2020)	EGA-archive	EGAD00001003388	A_MELA_0055	MELA_0055	5th Toe	Other	Regional Lymph Nodes	Metastasis	III	T3a	N1a	Acral	2.6	Absent	unknown	European/Caucasian	Predicted_European	Dead, melanoma	49	F	unknown	whole-genome sequencing	Fresh frozen	Blood	0.78	1.9	0.0713514	0	0.476757	0.376577	0	0	0	0	0	0	0	0	0	0.0753153	0	0.69286	0.02	359	0.356714	1	8849118
Newell et al. (2020)	EGA-archive	EGAD00001003388	A_MELA_0057	MELA_0057	Foot - Sole	sole	Primary	Primary	III	T4b	N2c	Acral	7.3	Present	unknown	European/Caucasian	Predicted_European	Dead, cause unknown	21	F	unknown	whole-genome sequencing	Fresh frozen	Blood	0.72	3.54	0.127574	0	0.77392	0	0	0	0	0	0	0	0	0	0	0.0985063	0	1.11924	0.44	538	0.581188	0	0
Newell et al. (2020)	EGA-archive	EGAD00001003388	A_MELA_0060	MELA_0060	Foot - Sole	sole	Regional Lymph Nodes	Metastasis	II	T3b	N0	Acral	3.7	Present	unknown	European/Caucasian	Predicted_European	Alive NSR	18	F	unknown	whole-genome sequencing	Fresh frozen	Blood	0.41	3.84	0.0691945	0.0195702	0.46881	0	0	0	0	0.0655251	0	0	0	0	0	0	0.3769	1.7055	0	388	0.71835	1	24998
Newell et al. (2020)	EGA-archive	EGAD00001003388	A_MELA_0061	MELA_0061	Thumbnail	subungual	Regional Lymph Nodes	Metastasis	III	T3b	N1a	Acral	3.2	Present	unknown	European/Caucasian	Predicted_European	Dead, melanoma	39	M	unknown	whole-genome sequencing	Fresh frozen	Blood	0.8	3.69	0.0182679	0	0.297495	0.684238	0	0	0	0	0	0	0	0	0	0	0	5.80937	0.2	607	0.614168	1	312055
Newell et al. (2020)	EGA-archive	EGAD00001003388	A_MELA_0064	MELA_0064	Foot - Sole	sole	ITM	Metastasis	III	T4b	N2c	Acral	9.3	Present	unknown	European/Caucasian	Predicted_European	Dead, cause unknown	76	F	unknown	whole-genome sequencing	Fresh frozen	Blood	0.61	4.23	0.0883355	0.0512984	0.522776	0.129204	0	0	0	0	0	0	0	0	0.131545	0.0768412	0	1.43902	0.15	607	0.66756	0	0
Newell et al. (2020)	EGA-archive	EGAD00001003388	A_MELA_0066	MELA_0066	Foot - Sole	sole	Regional Lymph Nodes	Metastasis	III	T2a	N1a	Acral	1.3	Absent	unknown	European/Caucasian	Predicted_European	Alive NSR	83	M	unknown	whole-genome sequencing	Fresh frozen	Blood	0.39	3.26	0.0496422	0	0.171616	0.778742	0	0	0	0	0	0	0	0	0	0	0	2.15853	0.01	600	0.735182	2	1034688
Newell et al. (2020)	EGA-archive	EGAD00001003388	A_MELA_0067	MELA_0067	Foot - Sole	sole	ITM	Metastasis	III	T4a	N1a	Acral	7	Absent	unknown	European/Caucasian	Predicted_European	Alive NSR	122	F	unknown	whole-genome sequencing	Fresh frozen	Blood	0.7	1.88	0.116154	0.0536338	0.633767	0	0	0	0	0.0714059	0	0	0	0	0	0.12504	0	1.38572	0.09	417	0.328039	0	0
Newell et al. (2020)	EGA-archive	EGAD00001003388	A_MELA_0068	MELA_0068	Foot - Sole	sole	Primary	Primary	I	T2a	N0	Acral	1.5	Absent	unknown	European/Caucasian	Predicted_European	Dead, melanoma	50	F	unknown	whole-genome sequencing	Fresh frozen	Blood	0.77	1.96	0.0598269	0.0302953	0.400458	0.350815	0	0	0	0.0526986	0	0	0	0	0	0.105906	0	1.30577	0.02	291	0.277779	1	229647
Newell et al. (2020)	EGA-archive	EGAD00001003388	A_MELA_0069	MELA_0069	Foot - Sole	sole	Regional Lymph Nodes	Metastasis	III	T1b	N1a	Acral	0.8	Absent	unknown	Ad Mixed American	Predicted_Admix_American	Dead, melanoma	63	M	unknown	whole-genome sequencing	Fresh frozen	Blood	0.85	4.04	0.088573	0	0.79661	0.114817	0	0	0	0	0	0	0	0	0	0	0	1.62556	0.42	642	0.625024	1	1108205
Newell et al. (2020)	EGA-archive	EGAD00001003388	A_MELA_0070	MELA_0070	4th Toe	Other	Regional Lymph Nodes	Metastasis	III	T4b	N3	Acral	7.8	Present	unknown	European/Caucasian	Predicted_European	Alive, status unknown	5	F	unknown	whole-genome sequencing	Fresh frozen	Blood	0.67	2.57	0.109468	0	0.890532	0	0	0	0	0	0	0	0	0	0	0	0	2.45166	0.55	287	0.663252	4	19923425
Newell et al. (2020)	EGA-archive	EGAD00001003388	A_MELA_0072	MELA_0072	Toe	Other	Primary	Primary	III	T4a	N2c	Acral	14.5	Absent	PD-1/CTLA4 inihibitors	European/Caucasian	Predicted_European	Dead, melanoma	44	M	unknown	whole-genome sequencing	Fresh frozen	Blood	0.69	2.82	0.0609736	0	0.65563	0	0.283396	0	0	0	0	0	0	0	0	0	0	1.8121	0.39	325	0.588643	5	2639298
Newell et al. (2020)	EGA-archive	EGAD00001003388	A_MELA_0081	MELA_0081	Little Finger	Other	Primary	Primary	III	T4b	N1a	Acral	10.4	Present	unknown	European/Caucasian	Predicted_European	Alive NSR	40	F	unknown	whole-genome sequencing	Fresh frozen	Blood	0.51	3.7	0.0788245	0	0.665712	0.255464	0	0	0	0	0	0	0	0	0	0	0	2.74479	0.02	285	0.714818	0	0
Newell et al. (2020)	EGA-archive	EGAD00001003388	A_MELA_0164	MELA_0164	Foot - Sole	sole	Primary	Primary	II	T4b	N0	Acral	4.5	Present	unknown	European/Caucasian	Predicted_European	Dead, melanoma	82	F	unknown	whole-genome sequencing	Fresh frozen	Blood	0.46	3.62	0.136931	0	0.713974	0	0	0	0	0	0	0	0	0	0	0.149095	0	1.33242	0.05	125	0.812227	2	570032
Newell et al. (2020)	EGA-archive	EGAD00001003388	A_MELA_0187	MELA_0187	Toenail	subungual	Regional Lymph Nodes	Metastasis	II	T3a	N0	Acral	3	Absent	unknown	European/Caucasian	Predicted_European	Dead, melanoma	47	M	unknown	whole-genome sequencing	Fresh frozen	Blood	0.66	3.46	0.0597743	0.0618643	0.36199	0.137662	0	0	0	0.0345548	0	0	0	0	0	0.110074	0.234081	2.23847	0.25	496	0.657666	2	1011926
Newell et al. (2020)	EGA-archive	EGAD00001003388	A_MELA_0206	MELA_0206	Foot - Sole	sole	Primary	Primary	III	T3a	N1a	Acral	3.5	Absent	unknown	European/Caucasian	Predicted_European	Dead, melanoma	19	F	unknown	whole-genome sequencing	Fresh frozen	Blood	0.82	2.02	0.0523463	0	0.414899	0.224098	0	0	0	0	0	0	0	0	0	0	0.308657	1.43902	0.11	195	0.372753	1	104168
Newell et al. (2020)	EGA-archive	EGAD00001003388	A_MELA_0217	MELA_0217	Foot	unknown	Regional Lymph Nodes	Metastasis	unknown	unknown	unknown	Acral	unknown	unknown	unknown	unknown	Predicted_European	unknown	unknown	M	unknown	whole-genome sequencing	Fresh frozen	Blood	0.28	1.67	0.12347	0.104311	0.712081	0	0	0	0	0.0601384	0	0	0	0	0	0	0	0.746157	0	76	0.317461	0	0
Newell et al. (2020)	EGA-archive	EGAD00001003388	A_MELA_0225	MELA_0225	Toenail	subungual	Primary	Primary	III	T4b	N2a	Acral	6.5	Present	unknown	European/Caucasian	Predicted_European	Dead, melanoma	16	F	unknown	whole-genome sequencing	Fresh frozen	Blood	0.77	3.41	0.0480783	0	0.684078	0	0.267844	0	0	0	0	0	0	0	0	0	0	1.25248	2.56	224	0.620741	0	0
Newell et al. (2019)	EGA-archive	EGAD00001004409	M_MELA_0013	MELA_0013	Genitourinary	Genitourinary	Primary	Primary	unknown	unknown	unknown	Mucosal	unknown	unknown	unknown	European/Caucasian	Predicted_European	Alive NSR	30.8	F	46	whole-genome sequencing	Fresh frozen	Blood	0.36	1.94	0.121965	0	0.681503	0	0.196532	0	0	0	0	0	0	0	0	0	0	0.985993	0	615	0.481522	0	0
Newell et al. (2019)	EGA-archive	EGAD00001004409	M_MELA_0056	MELA_0056	Nasal	sinonasal_oropharyngeal	Regional Lymph Nodes	Metastasis	unknown	unknown	unknown	Mucosal	unknown	unknown	unknown	European/Caucasian	Predicted_European	Alive with Melanoma	12.4	M	53	whole-genome sequencing	Fresh frozen	Blood	0.39	2.93	0.0105263	0	0.562058	0.0968578	0	0	0	0	0	0	0	0	0	0	0.330558	3.14452	0	403	0.522761	1	3709971
Newell et al. (2019)	EGA-archive	EGAD00001004409	M_MELA_0058	MELA_0058	Genitourinary	Genitourinary	Primary	Primary	unknown	unknown	unknown	Mucosal	unknown	unknown	unknown	European/Caucasian	Predicted_European	Alive NSR	56.9	F	55	whole-genome sequencing	Fresh frozen	Blood	0.37	3.96	0.174172	0.0277542	0.477485	0	0	0.227698	0	0.0928915	0	0	0	0	0	0	0	1.38572	0	636	0.486477	2	4095587
Newell et al. (2019)	EGA-archive	EGAD00001004409	M_MELA_0059	MELA_0059	Nasal	sinonasal_oropharyngeal	Primary	Primary	unknown	unknown	unknown	Mucosal	unknown	unknown	unknown	European/Caucasian	Predicted_European	Alive NSR	17.2	M	75	whole-genome sequencing	Fresh frozen	Blood	0.67	3.2	0.0121725	0.0585439	0.438674	0.165546	0	0	0	0.089265	0	0	0	0	0	0.235799	0	2.34507	0.17	614	0.492124	7	31623181
Newell et al. (2019)	EGA-archive	EGAD00001004409	M_MELA_0063	MELA_0063	Eye	other	Regional Lymph Nodes	Metastasis	unknown	unknown	unknown	Mucosal	unknown	unknown	Immunotherapy/Small molecule inhibitor	European/Caucasian	Predicted_European	Not known	50.9	F	65	whole-genome sequencing	Fresh frozen	Blood	0.92	2.03	0.128643	0	0.691187	0	0.180171	0	0	0	0	0	0	0	0	0	0	1.67885	0.58	26	0.150692	0	0
Newell et al. (2019)	EGA-archive	EGAD00001004409	M_MELA_0065	MELA_0065	Anorectal	gastrointestinal	Primary	Primary	unknown	unknown	unknown	Mucosal	unknown	unknown	unknown	European/Caucasian	Predicted_European	Alive with Melanoma	8.5	F	63	whole-genome sequencing	Fresh frozen	Blood	0.65	3.54	0.124569	0.0303472	0.514577	0	0.282931	0	0	0.0475749	0	0	0	0	0	0	0	1.7588	0.19	222	0.748226	1	118398
Newell et al. (2019)	EGA-archive	EGAD00001004409	M_MELA_0071	MELA_0071	Genitourinary	Genitourinary	Primary	Primary	unknown	unknown	unknown	Mucosal	unknown	unknown	unknown	European/Caucasian	Predicted_East_Asian	Alive with Melanoma	8.6	F	57	whole-genome sequencing	Fresh frozen	Blood	0.8	3.71	0.109801	0.0424619	0.636286	0	0.180142	0	0	0.0313103	0	0	0	0	0	0	0	1.49231	0.31	297	0.540926	2	179255
Newell et al. (2019)	EGA-archive	EGAD00001004409	M_MELA_0204	MELA_0204	Genitourinary	Genitourinary	Primary	Primary	unknown	unknown	unknown	Mucosal	unknown	unknown	unknown	European/Caucasian	Predicted_European	Dead, cause unknown	20.5	F	84	whole-genome sequencing	Fresh frozen	Blood	0.83	1.92	0.156877	0	0.843123	0	0	0	0	0	0	0	0	0	0	0	0	1.91869	0.17	104	0.224016	0	0
Newell et al. (2019)	EGA-archive	EGAD00001004409	M_MELA_0317	Vulva	Anorectal	gastrointestinal	Tissue	Unknown	unknown	unknown	unknown	Mucosal	unknown	unknown	unknown	European/Caucasian	Predicted_South_Asian	Dead, melanoma	29.5	M	unknown	whole-genome sequencing	Fresh frozen	Blood	0.35	3.2	0.0993738	0.0382653	0.621405	0	0.170686	0	0	0.070269	0	0	0	0	0	0	0	3.5176	0.63	332	0.689723	1	1469604
Newell et al. (2019)	EGA-archive	EGAD00001004409	M_MELA_0318	MELA_0318	Anorectal	gastrointestinal	Distant Metastasis	Metastasis	unknown	unknown	unknown	Mucosal	unknown	unknown	unknown	European/Caucasian	Predicted_European	Dead, melanoma	13.1	F	71	whole-genome sequencing	Fresh frozen	Blood	0.8	4.31	0.0725772	0	0.831532	0	0	0	0	0	0	0	0	0	0	0.0958904	0	3.65084	0.28	280	0.653192	0	0
Newell et al. (2019)	EGA-archive	EGAD00001004409	M_MELA_0319	MELA_0319	Genitourinary	Genitourinary	Local Recurrence	Recurrent	unknown	unknown	unknown	Mucosal	unknown	unknown	Immunotherapy/Small molecule inhibitor	European/Caucasian	Predicted_European	Dead, cause unknown	5.7	F	69	whole-genome sequencing	Fresh frozen	Blood	0.67	3.53	0.0823307	0.0610175	0.682881	0	0	0	0	0.0481265	0	0	0	0	0	0.125645	0	2.6382	0.03	120	0.552946	2	3052141
Newell et al. (2019)	EGA-archive	EGAD00001004409	M_MELA_0320	MELA_0320	Genitourinary	Genitourinary	Regional Lymph Nodes	Metastasis	unknown	unknown	unknown	Mucosal	unknown	unknown	unknown	European/Caucasian	Predicted_European	Alive NSR	102.7	F	41	whole-genome sequencing	Fresh frozen	Blood	0.84	1.74	0.112757	0	0.456424	0	0.430818	0	0	0	0	0	0	0	0	0	0	3.27776	1.02	100	0.426415	4	683536
Newell et al. (2019)	EGA-archive	EGAD00001004409	M_MELA_0321	MELA_0321	Oral	sinonasal_oropharyngeal	Local Recurrence	Recurrent	unknown	unknown	unknown	Mucosal	unknown	unknown	unknown	European/Caucasian	Predicted_European	Dead, cause unknown	27.5	M	79	whole-genome sequencing	Fresh frozen	Blood	0.58	1.95	0.0478338	0	0.605104	0	0.196558	0	0	0	0	0	0	0	0	0.150504	0	2.45166	0.06	182	0.296093	2	331447
Newell et al. (2019)	EGA-archive	EGAD00001004409	M_MELA_0322	MELA_0322	Genitourinary	Genitourinary	Regional Lymph Nodes	Metastasis	unknown	unknown	unknown	Mucosal	unknown	unknown	unknown	European/Caucasian	Predicted_European	Alive NSR	5	F	70	whole-genome sequencing	Fresh frozen	Blood	0.64	4.2	0.0901082	0	0.612828	0	0.232767	0	0	0	0	0	0	0	0	0.0642968	0	2.05193	0.17	126	0.701074	1	1552187
Newell et al. (2019)	EGA-archive	EGAD00001004409	M_MELA_0323	MELA_0323	Genitourinary	Genitourinary	Primary	Primary	unknown	unknown	unknown	Mucosal	unknown	unknown	Immunotherapy/Small molecule inhibitor	European/Caucasian	Predicted_European	Dead, melanoma	71.5	F	38	whole-genome sequencing	Fresh frozen	Blood	0.6	2.11	0.151111	0	0.718815	0	0	0	0	0	0	0	0	0	0	0.130074	0	1.38572	0	68	0.166916	0	0
Newell et al. (2019)	EGA-archive	EGAD00001004409	M_MELA_0324	MELA_0324	Genitourinary	Genitourinary	Primary	Primary	unknown	unknown	unknown	Mucosal	unknown	unknown	unknown	European/Caucasian	Predicted_European	Alive NSR	6.8	F	57	whole-genome sequencing	Fresh frozen	Blood	0.75	2.2	0.173656	0	0.505017	0.219449	0	0	0	0	0	0	0	0	0	0.101878	0	1.46567	0.09	128	0.285888	1	861996
Newell et al. (2019)	EGA-archive	EGAD00001004409	M_MELA_0325	MELA_0325	Anorectal	gastrointestinal	Regional Lymph Nodes	Metastasis	unknown	unknown	unknown	Mucosal	unknown	unknown	unknown	European/Caucasian	Predicted_European	Dead, cause unknown	5.4	M	71	whole-genome sequencing	Fresh frozen	Blood	0.7	3.72	0.0816685	0	0.551223	0	0	0	0	0	0	0	0	0	0	0.367109	0	1.83874	0.58	196	0.586741	7	945712
Newell et al. (2019)	EGA-archive	EGAD00001004409	M_MELA_0326	MELA_0326	Anorectal	gastrointestinal	Primary	Primary	unknown	unknown	unknown	Mucosal	unknown	unknown	Immunotherapy/Small molecule inhibitor	European/Caucasian	Predicted_European	Dead, melanoma	24.4	F	67	whole-genome sequencing	Fresh frozen	Blood	0.73	2.08	0.0848978	0	0.735919	0	0	0	0	0	0	0	0	0	0	0	0.179183	2.26512	0	127	0.257042	3	298600
Newell et al. (2019)	EGA-archive	EGAD00001004409	M_MELA_0327	MELA_0327	Anorectal	gastrointestinal	Primary	Primary	unknown	unknown	unknown	Mucosal	unknown	unknown	unknown	European/Caucasian	Predicted_European	Dead, cause unknown	7.4	F	unknown	whole-genome sequencing	Fresh frozen	Blood	0.77	1.4	0.136867	0	0.863133	0	0	0	0	0	0	0	0	0	0	0	0	0.639563	1.4	186	0.296972	4	1898335
Newell et al. (2019)	EGA-archive	EGAD00001004409	M_MELA_0328	MELA_0328	Anorectal	gastrointestinal	Primary	Primary	unknown	unknown	unknown	Mucosal	unknown	unknown	Immunotherapy/Small molecule inhibitor	European/Caucasian	Predicted_Admix_American	Alive NSR	34.6	M	unknown	whole-genome sequencing	Fresh frozen	Blood	0.45	3.78	0.0500788	0	0.78144	0	0	0	0	0	0	0	0	0	0	0.168481	0	3.14452	0.07	159	0.694126	2	1781807
Newell et al. (2019)	EGA-archive	EGAD00001004409	M_MELA_0329	MELA_0329	Anorectal	gastrointestinal	Primary	Primary	unknown	unknown	unknown	Mucosal	unknown	unknown	unknown	European/Caucasian	Predicted_European	Alive NSR	17	F	unknown	whole-genome sequencing	Fresh frozen	Blood	0.42	2.15	0.0342428	0	0.434133	0.0767727	0	0	0	0	0	0	0	0	0	0.0862325	0.368619	3.83738	0	48	0.30595	0	0
Newell et al. (2019)	EGA-archive	EGAD00001004409	M_MELA_0577	MELA_0577	Genitourinary	Genitourinary	Unknown	Unknown	unknown	unknown	unknown	Mucosal	unknown	unknown	unknown	European/Caucasian	Predicted_European	Not known	unknown	F	unknown	whole-genome sequencing	Fresh frozen	Blood	0.88	3.52	0.0978009	0.0713735	0.642361	0	0	0	0	0.037037	0	0	0	0	0	0.151427	0	1.7055	0.54	522	0.678543	0	0
Newell et al. (2019)	EGA-archive	EGAD00001004409	M_MELA_0578	MELA_0578	Unknown	unknown	Unknown	Unknown	unknown	unknown	unknown	Mucosal	unknown	unknown	unknown	European/Caucasian	Predicted_European	Not known	unknown	M	unknown	whole-genome sequencing	Fresh frozen	Blood	0.77	1.95	0.111017	0	0.616102	0	0.272881	0	0	0	0	0	0	0	0	0	0	2.55825	0.09	44	0.167213	1	79998
Newell et al. (2019)	EGA-archive	EGAD00001004409	M_MELA_0579	MELA_0579	Unknown	unknown	Unknown	Unknown	unknown	unknown	unknown	Mucosal	unknown	unknown	unknown	European/Caucasian	Predicted_European	Not known	unknown	F	unknown	whole-genome sequencing	Fresh frozen	Blood	0.82	5.04	0.147283	0.0512456	0.537627	0	0.236995	0	0	0.0268491	0	0	0	0	0	0	0	2.74479	0.7	565	0.787822	2	11799936
Newell et al. (2019)	EGA-archive	EGAD00001004409	M_MELA_0581	MELA_0581	Unknown	unknown	Unknown	Unknown	unknown	unknown	unknown	Mucosal	unknown	unknown	unknown	European/Caucasian	Predicted_European	Not known	unknown	F	unknown	whole-genome sequencing	Fresh frozen	Blood	0.89	2.83	0.117726	0.0286721	0.689953	0	0	0	0	0.0760539	0	0	0	0	0	0.0875957	0	2.23847	5.54	194	0.884993	3	4696273
Newell et al. (2019)	EGA-archive	EGAD00001004409	M_MELA_0711	MELA_0711	Genitourinary	Genitourinary	Regional Lymph Nodes	Metastasis	unknown	unknown	unknown	Mucosal	unknown	unknown	unknown	European/Caucasian	Predicted_Admix_American	Dead, melanoma	6.1	F	23	whole-genome sequencing	Fresh frozen	Blood	0.71	2.98	0.161121	0	0.531569	0	0	0	0	0	0	0	0	0	0	0.307309	0	1.59891	0.49	86	0.597	1	993177
Newell et al. (2019)	EGA-archive	EGAD00001004409	M_MELA_0712	MELA_0712	Nasal	sinonasal_oropharyngeal	Primary	Primary	unknown	unknown	unknown	Mucosal	unknown	unknown	unknown	European/Caucasian	Predicted_European	Alive	4	F	70	whole-genome sequencing	Fresh frozen	Blood	0.58	3.48	0.151959	0.0690996	0.50359	0	0.231828	0	0	0.0435238	0	0	0	0	0	0	0	3.73079	0.26	110	0.755334	2	2414219
Newell et al. (2019)	EGA-archive	EGAD00001004409	M_MELA_0713	MELA_0713	Genitourinary	Genitourinary	Primary	Primary	unknown	unknown	unknown	Mucosal	unknown	unknown	unknown	European/Caucasian	Predicted_European	Alive	9	F	58	whole-genome sequencing	Fresh frozen	Blood	0.91	2.09	0.253775	0	0.746225	0	0	0	0	0	0	0	0	0	0	0	0	2.29177	0.35	82	0.271505	0	0
Newell et al. (2019)	EGA-archive	EGAD00001004409	M_MELA_0715	MELA_0715	Oral	sinonasal_oropharyngeal	Primary	Primary	unknown	unknown	unknown	Mucosal	unknown	unknown	unknown	East Asian	Predicted_East_Asian	Alive without melanoma	16.17	M	51	whole-genome sequencing	Fresh frozen	Blood	0.3	2.08	0.0387051	0	0.367699	0.465517	0	0	0	0	0	0	0	0	0	0.128079	0	1.11924	0.01	65	0.106611	0	0
Newell et al. (2019)	EGA-archive	EGAD00001004409	M_MELA_0718	MELA_0718	Oral	sinonasal_oropharyngeal	Unknown	Unknown	unknown	unknown	unknown	Mucosal	unknown	unknown	unknown	East Asian	Predicted_East_Asian	Not known	unknown	F	unknown	whole-genome sequencing	Fresh frozen	Blood	0.53	2.07	0.0829604	0.0529092	0.730818	0	0	0	0	0.0276535	0	0	0	0	0	0.105659	0	4.02392	0.04	61	0.249243	5	5713260
Newell et al. (2019)	EGA-archive	EGAD00001004409	M_MELA_0719	MELA_0719	Oral	sinonasal_oropharyngeal	Primary	Primary	unknown	unknown	unknown	Mucosal	unknown	unknown	unknown	East Asian	Predicted_East_Asian	Alive without melanoma	13.57	M	33	whole-genome sequencing	Fresh frozen	Blood	0.61	3.17	0.0340619	0	0.54745	0	0	0	0	0	0	0	0	0	0	0.418488	0	2.98463	0.36	342	0.61289	1	369445
Newell et al. (2019)	EGA-archive	EGAD00001004409	M_MELA_0720	MELA_0720	Oral	sinonasal_oropharyngeal	Regional Lymph Nodes	Metastasis	unknown	unknown	unknown	Mucosal	unknown	unknown	Chemotherapy	East Asian	Predicted_East_Asian	Alive with melanoma	12.57	F	50	whole-genome sequencing	Fresh frozen	Blood	0.64	1.81	0.043493	0	0.630733	0	0.325774	0	0	0	0	0	0	0	0	0	0	3.4643	0.06	202	0.347271	7	7695686
Newell et al. (2019)	EGA-archive	EGAD00001004409	M_MELA_0722	MELA_0722	Oral	sinonasal_oropharyngeal	Primary	Primary	unknown	unknown	unknown	Mucosal	unknown	unknown	unknown	East Asian	Predicted_East_Asian	Alive without melanoma	8.67	F	49	whole-genome sequencing	Fresh frozen	Blood	0.26*	2	0.00471204	0	0.184097	0.811191	0	0	0	0	0	0	0	0	0	0	0	3.03793	0.01	76	0.113791	0	0
Newell et al. (2019)	EGA-archive	EGAD00001004409	M_MELA_0723	MELA_0723	Oral	sinonasal_oropharyngeal	Regional Lymph Node	Metastasis	unknown	unknown	unknown	Mucosal	unknown	unknown	Chemotherapy	East Asian	Predicted_East_Asian	Alive with Melanoma	1.33	F	33	whole-genome sequencing	Fresh frozen	Blood	0.48	3.59	0.044811	0	0.70268	0	0	0	0	0	0	0	0	0	0	0.252509	0	2.23847	0.41	367	0.865242	0	0
Newell et al. (2019)	EGA-archive	EGAD00001004409	M_MELA_0724	MELA_0724	Nasal	sinonasal_oropharyngeal	Local Recurrence	Recurrent	unknown	unknown	unknown	Mucosal	unknown	unknown	unknown	East Asian	Predicted_East_Asian	Dead caused by disease progression	23.53	M	45	whole-genome sequencing	Fresh frozen	Blood	0.69	4.04	0.0296842	0	0.552911	0	0	0	0	0	0	0.0905403	0	0.175942	0	0.0632903	0.0876327	4.23711	0.39	101	0.650667	2	6925654
Newell et al. (2019)	EGA-archive	EGAD00001004409	M_MELA_0726	MELA_0726	Oral	sinonasal_oropharyngeal	Primary	Primary	unknown	unknown	unknown	Mucosal	unknown	unknown	Chemotherapy	East Asian	Predicted_East_Asian	Alive with melanoma	9.87	M	34	whole-genome sequencing	Fresh frozen	Blood	0.85	1.95	0.064574	0	0.417937	0.166368	0	0	0	0	0	0	0	0	0	0	0.351121	1.67885	0.71	202	0.31044	0	0
Newell et al. (2019)	EGA-archive	EGAD00001004409	M_MELA_0727	MELA_0727	Unknown	unknown	Unknown	Unknown	unknown	unknown	unknown	Mucosal	unknown	unknown	unknown	East Asian	Predicted_East_Asian	Alive without melanoma	1.3	F	unknown	whole-genome sequencing	Fresh frozen	Blood	0.49	4.73	0.0199318	0	0.317205	0.575726	0	0	0	0	0	0	0	0	0	0.0871369	0	4.21046	0.89	258	0.823364	4	4732118
Newell et al. (2019)	EGA-archive	EGAD00001004409	M_MELA_0728	MELA_0728	Nasal	sinonasal_oropharyngeal	Local Recurrence	Recurrent	unknown	unknown	unknown	Mucosal	unknown	unknown	Chemotherapy	East Asian	Predicted_East_Asian	Alive without melanoma	0.73	M	62	whole-genome sequencing	Fresh frozen	Blood	0.29	1.68	0.0145554	0	0.504972	0.480473	0	0	0	0	0	0	0	0	0	0	0	2.02528	0	75	0.4787	0	0
Newell et al. (2019)	EGA-archive	EGAD00001004409	M_MELA_0729	MELA_0729	Oral	sinonasal_oropharyngeal	Local Recurrence	Recurrent	unknown	unknown	unknown	Mucosal	unknown	unknown	unknown	East Asian	Predicted_East_Asian	Alive without melanoma	9.6	M	47	whole-genome sequencing	Fresh frozen	Blood	0.22*	2	0.0174036	0	0.438852	0	0.214958	0	0	0.0543274	0	0	0	0.125118	0	0.149341	0	1.35907	0	107	0.269893	0	0
Newell et al. (2019)	EGA-archive	EGAD00001004409	M_MELA_0730	MELA_0730	Nasal	sinonasal_oropharyngeal	Primary	Primary	unknown	unknown	unknown	Mucosal	unknown	unknown	unknown	East Asian	Predicted_East_Asian	Alive without melanoma	6.03	F	46	whole-genome sequencing	Fresh frozen	Blood	0.46	1.89	0.0254815	0	0.389827	0.267753	0	0	0	0	0	0	0	0	0	0.316938	0	20.0396	0	49	0.547939	1	349542
Newell et al. (2019)	EGA-archive	EGAD00001004409	M_MELA_0732	MELA_0732	Nasal	sinonasal_oropharyngeal	Unknown	Unknown	unknown	unknown	unknown	Mucosal	unknown	unknown	unknown	East Asian	Predicted_East_Asian	Not known	unknown	F	unknown	whole-genome sequencing	Fresh frozen	Blood	0.71	4.42	0.0328508	0	0.360881	0.441219	0	0	0	0	0	0	0	0	0	0.165049	0	4.10386	0.2	270	0.572759	1	369400
Newell et al. (2019)	EGA-archive	EGAD00001004409	M_MELA_0734	MELA_0734	Nasal	sinonasal_oropharyngeal	Primary	Primary	unknown	unknown	unknown	Mucosal	unknown	unknown	unknown	East Asian	Predicted_East_Asian	Alive without melanoma	4.33	M	58	whole-genome sequencing	Fresh frozen	Blood	0.43	1.86	0.0206284	0	0.489086	0.490285	0	0	0	0	0	0	0	0	0	0	0	1.46567	0.01	120	0.397843	2	759500
Newell et al. (2019)	EGA-archive	EGAD00001004409	M_MELA_0735	MELA_0735	Nasal	sinonasal_oropharyngeal	Primary	Primary	unknown	unknown	unknown	Mucosal	unknown	unknown	Chemotherapy	East Asian	Predicted_East_Asian	Alive with melanoma	2.7	M	55	whole-genome sequencing	Fresh frozen	Blood	0.79	2.19	0.0879371	0	0.813287	0	0	0	0	0	0	0	0	0	0	0.0987762	0	2.6915	0.18	63	0.330482	1	1192968
Newell et al. (2019)	EGA-archive	EGAD00001004409	M_MELA_0737	MELA_0737	Nasal	sinonasal_oropharyngeal	Local Recurrence	Recurrent	unknown	unknown	unknown	Mucosal	unknown	unknown	unknown	East Asian	Predicted_East_Asian	Alive without melanoma	0.87	F	69	whole-genome sequencing	Fresh frozen	Blood	0.44	4.37	0.0857931	0	0.794897	0	0	0	0	0	0	0	0	0	0	0.11931	0	1.91869	0.06	87	0.646689	0	0
Newell et al. (2019)	EGA-archive	EGAD00001004409	M_MELA_0738	MELA_0738	Genitourinary	Genitourinary	Local Recurrence	Recurrent	unknown	unknown	unknown	Mucosal	unknown	unknown	Chemotherapy	East Asian	Predicted_East_Asian	Alive with melanoma	7.36	F	50	whole-genome sequencing	Fresh frozen	Blood	0.43	1.86	0.112809	0	0.749888	0	0	0	0	0	0	0	0	0	0.137303	0	0	1.73215	0	190	0.316135	4	5006829
Newell et al. (2019)	EGA-archive	EGAD00001004409	M_MELA_0743	MELA_0743	Oral	sinonasal_oropharyngeal	Local Recurrence	Recurrent	unknown	unknown	unknown	Mucosal	unknown	unknown	unknown	East Asian	Predicted_East_Asian	Not known	unknown	M	69	whole-genome sequencing	Fresh frozen	Blood	0.75	1.72	0.0300913	0	0.774037	0	0	0	0	0	0	0	0	0	0	0	0.195871	4.69013	0.08	131	0.338531	8	2332060
Newell et al. (2019)	EGA-archive	EGAD00001004409	M_MELA_0744	MELA_0744	Oral	sinonasal_oropharyngeal	Unknown	Unknown	unknown	unknown	unknown	Mucosal	unknown	unknown	unknown	East Asian	Predicted_East_Asian	Not known	unknown	M	unknown	whole-genome sequencing	Fresh frozen	Blood	0.46	2.45	0.0144522	0	0.581041	0.110697	0	0	0	0	0	0	0	0	0	0.29381	0	5.06321	0.04	188	0.510061	2	10536484
Newell et al. (2019)	EGA-archive	EGAD00001004409	M_MELA_0745	MELA_0745	Oral	sinonasal_oropharyngeal	Primary	Primary	unknown	unknown	unknown	Mucosal	unknown	unknown	Chemotherapy	East Asian	Predicted_East_Asian	Alive with Melanoma	2.03	M	54	whole-genome sequencing	Fresh frozen	Blood	0.41	2.93	0.0262622	0	0.372376	0	0	0.382417	0	0	0	0	0	0	0	0.0921284	0.126817	3.06457	0	225	0.448932	0	0
Newell et al. (2019)	EGA-archive	EGAD00001004409	M_MELA_0747	MELA_0747	Oral	sinonasal_oropharyngeal	Primary	Primary	unknown	unknown	unknown	Mucosal	unknown	unknown	unknown	East Asian	Predicted_East_Asian	Alive without melanoma	7.73	F	34	whole-genome sequencing	Fresh frozen	Blood	0.22*	2	0.0375702	0.0277388	0.452598	0.065309	0	0	0	0.0849719	0	0	0.22823	0	0	0.103581	0	0.666212	0.01	157	0.101168	0	0
Newell et al. (2019)	EGA-archive	EGAD00001004409	M_MELA_0748	MELA_0748	Oral	sinonasal_oropharyngeal	Primary	Primary	unknown	unknown	unknown	Mucosal	unknown	unknown	unknown	East Asian	Predicted_East_Asian	Alive without melanoma	4.43	M	43	whole-genome sequencing	Fresh frozen	Blood	0.31	2.52	0.091699	0.0502866	0.539841	0	0.232206	0	0	0.0859678	0	0	0	0	0	0	0	1.43902	0	247	0.583383	0	0
Newell et al. (2019)	EGA-archive	EGAD00001004409	M_MELA_0749	MELA_0749	Anorectal	gastrointestinal	Primary	Primary	unknown	unknown	unknown	Mucosal	unknown	unknown	unknown	East Asian	Predicted_East_Asian	Alive without melanoma	1.83	F	72	whole-genome sequencing	Fresh frozen	Blood	0.55	2.9	0.105938	0.0676773	0.634723	0	0	0	0	0.0422306	0	0	0	0	0	0.149432	0	2.10523	0.17	284	0.652936	1	70011
Newell et al. (2019)	EGA-archive	EGAD00001004409	M_MELA_0750	MELA_0750	Anorectal	gastrointestinal	Primary	Primary	unknown	unknown	unknown	Mucosal	unknown	unknown	Chemotherapy	East Asian	Predicted_East_Asian	Alive with melanoma	4.93	M	59	whole-genome sequencing	Fresh frozen	Blood	0.87	2.01	0.0805979	0	0.414702	0	0.187548	0	0	0	0	0.0849129	0	0	0	0	0.232239	2.15853	0.31	95	0.341712	3	674118
Newell et al. (2019)	EGA-archive	EGAD00001004409	M_MELA_0751	MELA_0751	Anorectal	gastrointestinal	Primary	Primary	unknown	unknown	unknown	Mucosal	unknown	unknown	unknown	East Asian	Predicted_East_Asian	Alive without melanoma	4.2	M	68	whole-genome sequencing	Fresh frozen	Blood	0.77	2.08	0.216474	0.0552486	0.728277	0	0	0	0	0	0	0	0	0	0	0	0	1.54561	0.24	170	0.395577	7	2184175
Newell et al. (2019)	EGA-archive	EGAD00001004409	M_MELA_0752	MELA_0752	Anorectal	gastrointestinal	Primary	Primary	unknown	unknown	unknown	Mucosal	unknown	unknown	unknown	East Asian	Predicted_East_Asian	Alive without melanoma	2	F	57	whole-genome sequencing	Fresh frozen	Blood	0.73	2.82	0.0448094	0	0.574716	0	0	0	0	0	0	0	0	0	0	0	0.380474	5.56953	0.87	85	0.635965	0	0
Newell et al. (2019)	EGA-archive	EGAD00001004409	M_MELA_0753	MELA_0753	Genitourinary	Genitourinary	Local Recurrence	Recurrent	unknown	unknown	unknown	Mucosal	unknown	unknown	Chemotherapy	East Asian	Predicted_East_Asian	Alive with melanoma	11.53	F	48	whole-genome sequencing	Fresh frozen	Blood	0.82	4.14	0.101602	0	0.647382	0	0.251016	0	0	0	0	0	0	0	0	0	0	1.43902	0.83	365	0.71328	1	612618
Newell et al. (2019)	EGA-archive	EGAD00001004409	M_MELA_0754	MELA_0754	Nasal	sinonasal_oropharyngeal	Primary	Primary	unknown	unknown	unknown	Mucosal	unknown	unknown	unknown	East Asian	Predicted_East_Asian	Alive without melanoma	1.67	F	60	whole-genome sequencing	Fresh frozen	Blood	0.81	1.81	0.0426711	0	0.609587	0.160155	0	0	0	0	0	0	0	0	0	0.187587	0	1.46567	0.27	221	0.348977	0	0
Newell et al. (2019)	EGA-archive	EGAD00001004409	M_MELA_0755	MELA_0755	Oral	sinonasal_oropharyngeal	Regional Lymph Nodes	Metastasis	unknown	unknown	unknown	Mucosal	unknown	unknown	Chemotherapy	East Asian	Predicted_East_Asian	Alive with melanoma	8.73	M	59	whole-genome sequencing	Fresh frozen	Blood	0.64	2.18	0.0651759	0	0.500393	0.0869761	0	0	0	0	0	0	0	0	0.0948421	0	0.252613	2.74479	0.08	343	0.286133	0	0
Newell et al. (2019)	EGA-archive	EGAD00001004409	M_MELA_0756	MELA_0756	Genitourinary	Genitourinary	Regional Lymph Nodes	Metastasis	unknown	unknown	unknown	Mucosal	unknown	unknown	Chemotherapy	East Asian	Predicted_East_Asian	Alive with melanoma	1.37	F	61	whole-genome sequencing	Fresh frozen	Blood	0.64	4.25	0.0624061	0	0.648914	0	0	0	0	0	0	0	0	0	0	0.185307	0.103373	1.97199	0.21	559	0.662629	3	1036814
Newell et al. (2019)	EGA-archive	EGAD00001004409	M_MELA_0758	MELA_0758	Oral	sinonasal_oropharyngeal	Regional Lymph Nodes	Metastasis	unknown	unknown	unknown	Mucosal	unknown	unknown	Chemotherapy	East Asian	Predicted_East_Asian	Alive with melanoma	0.8	M	59	whole-genome sequencing	Fresh frozen	Blood	0.6	3.41	0.0166562	0	0.242907	0.538409	0	0	0	0	0	0	0	0	0	0.202028	0	4.18381	0.02	85	0.514413	0	0
Newell et al. (2019)	EGA-archive	EGAD00001004409	M_MELA_0759	MELA_0759	Oral	sinonasal_oropharyngeal	Subcutaneous Metastasis	Metastasis	unknown	unknown	unknown	Mucosal	unknown	unknown	Chemotherapy	East Asian	Predicted_East_Asian	Alive with melanoma	1.03	M	63	whole-genome sequencing	Fresh frozen	Blood	0.43	2.68	0.0401544	0	0.959846	0	0	0	0	0	0	0	0	0	0	0	0	3.09122	0.02	318	0.453419	0	0
Newell et al. (2019)	EGA-archive	EGAD00001004409	M_MELA_0760	MELA_0760	Nasal	sinonasal_oropharyngeal	Local Recurrence	Recurrent	unknown	unknown	unknown	Mucosal	unknown	unknown	unknown	East Asian	Predicted_East_Asian	Alive with melanoma	0.47	F	61	whole-genome sequencing	Fresh frozen	Blood	0.26	2.24	0.0106783	0	0.321853	0.591217	0	0	0	0	0	0	0	0	0	0.0762521	0	1.99864	0	247	0.493514	0	0
Newell et al. (2019)	EGA-archive	EGAD00001004409	M_MELA_0761	MELA_0761	Nasal	sinonasal_oropharyngeal	Local Recurrence	Recurrent	unknown	unknown	unknown	Mucosal	unknown	unknown	Chemotherapy	East Asian	Predicted_East_Asian	Not known	unknown	F	42	whole-genome sequencing	Fresh frozen	Blood	0.65	2	0.0105388	0	0.0481897	0	0	0	0	0	0.27027	0	0	0.671001	0	0	0	4.55689	0.04	136	0.185436	0	0
Newell et al. (2019)	EGA-archive	EGAD00001004409	M_MELA_0762	MELA_0762	Nasal	sinonasal_oropharyngeal	Primary	Primary	unknown	unknown	unknown	Mucosal	unknown	unknown	unknown	East Asian	Predicted_East_Asian	Alive with melanoma	7	M	65	whole-genome sequencing	Fresh frozen	Blood	0.36	3.38	0.0229305	0	0.41252	0.365283	0	0	0	0	0	0	0	0	0	0.199266	0	2.13188	0.02	184	0.655653	0	0
Newell et al. (2019)	EGA-archive	EGAD00001004409	M_MELA_0763	MELA_0763	Nasal	sinonasal_oropharyngeal	Primary	Primary	unknown	unknown	unknown	Mucosal	unknown	unknown	Chemotherapy	East Asian	Predicted_East_Asian	Alive with melanoma	21.17	M	51	whole-genome sequencing	Fresh frozen	Blood	0.64	3.38	0.0427935	0	0.576837	0.30735	0	0	0	0	0	0	0	0	0	0.0730194	0	3.89068	0.32	128	0.69683	0	0
Newell et al. (2019)	EGA-archive	EGAD00001004409	M_MELA_0764	MELA_0764	Nasal	sinonasal_oropharyngeal	Unknown	Unknown	unknown	unknown	unknown	Mucosal	unknown	unknown	unknown	East Asian	Predicted_East_Asian	Alive without melanoma	19.53	M	47	whole-genome sequencing	Fresh frozen	Blood	0.84	2.65	0.0742229	0	0.579582	0	0	0	0	0	0	0	0	0	0	0	0.346195	3.62419	1.56	226	0.643268	1	177984
Newell et al. (2019)	EGA-archive	EGAD00001004409	M_MELA_0765	MELA_0765	Eye	other	Unknown	Unknown	unknown	unknown	unknown	Mucosal	unknown	unknown	unknown	East Asian	Predicted_East_Asian	Not known	unknown	M	unknown	whole-genome sequencing	Fresh frozen	Blood	0.2	1.99	0	0	0	1	0	0	0	0	0	0	0	0	0	0	0	8.02119	0	91	0.451266	0	0
Newell et al. (2019)	EGA-archive	EGAD00001004409	M_MELA_0768	MELA_0768	Nasal	sinonasal_oropharyngeal	Regional Lymph Nodes	Metastasis	unknown	unknown	unknown	Mucosal	unknown	unknown	unknown	East Asian	Predicted_East_Asian	Alive without melanoma	0.4	F	59	whole-genome sequencing	Fresh frozen	Blood	0.48	2.03	0.00240855	0	0.461313	0.441593	0	0	0	0	0	0	0	0	0	0.0946861	0	3.03793	0	47	0.232559	0	0
Newell et al. (2020)	EGA-archive	EGAD00001005500	A_MELA_0265	MELA_0265	Toenail	subungual	ITM	Metastasis	unknown	TX	N0	Acral	unknown	Present	unknown	Ad Mixed American	Predicted_Admix_American	Dead, melanoma	82	M	unknown	whole-genome sequencing	Fresh frozen	Blood	0.87	2.2	0.0340867	0	0.329567	0.539223	0	0	0	0	0	0	0	0	0	0.0971236	0	2.50496	0.44	122	0.433839	2	1716617
Newell et al. (2020)	EGA-archive	EGAD00001005500	A_MELA_0266	MELA_0266	Great Toe (subungual)	subungual	ITM	Metastasis	II	T3a	N0	Acral	4	Absent	unknown	European/Caucasian	Predicted_European	Alive with Melanoma	184	M	unknown	whole-genome sequencing	Fresh frozen	Blood	0.9	1.88	0.161324	0.0548087	0.551706	0	0	0	0	0.033092	0	0	0	0	0	0	0.199069	1.91869	1.58	165	0.339387	4	12847660
Newell et al. (2020)	EGA-archive	EGAD00001005500	A_MELA_0267	MELA_0267	Thumbnail	subungual	ITM	Metastasis	II	T4b	N0	Acral	6.4	Present	unknown	European/Caucasian	Predicted_European	Alive NSR	80	F	unknown	whole-genome sequencing	Fresh frozen	Blood	0.62	3.99	0.00966227	0	0.0594578	0.93088	0	0	0	0	0	0	0	0	0	0	0	13.2443	0.21	172	0.705179	1	459575
Newell et al. (2020)	EGA-archive	EGAD00001005500	A_MELA_0268	MELA_0268	Hand - Palm	palm	Regional Lymph Nodes	Metastasis	III	T4b	N2a	Acral	5.5	Present	unknown	European/Caucasian	Predicted_European	Dead, melanoma	74	M	unknown	whole-genome sequencing	Fresh frozen	Blood	0.78	1.84	0.0515351	0.0484649	0.463816	0	0	0	0	0.0850877	0	0	0	0	0	0.351096	0	1.97199	0.51	128	0.320576	4	2217337
Newell et al. (2020)	EGA-archive	EGAD00001005500	A_MELA_0269	MELA_0269	Toenail	subungual	ITM	Metastasis	III	T4b	N2a	Acral	6.8	Present	unknown	European/Caucasian	Predicted_Admix_American	Dead, melanoma	64	M	unknown	whole-genome sequencing	Fresh frozen	Blood	0.84	3.37	0.0463261	0	0.466022	0	0	0	0	0	0	0	0	0	0	0.487651	0	2.18517	1.57	288	0.450728	1	280155
Newell et al. (2020)	EGA-archive	EGAD00001005500	A_MELA_0270	MELA_0270	Foot - Sole	sole	Distant Lymph Nodes	Metastasis	III	T3a	N1a	Acral	4	Absent	unknown	European/Caucasian	Predicted_European	Dead, melanoma	40	F	unknown	whole-genome sequencing	Fresh frozen	Blood	0.7	1.9	0.0439264	0	0.864294	0	0	0	0	0	0	0	0	0	0	0.0917791	0	1.59891	0.16	166	0.246541	2	6813284
Newell et al. (2020)	EGA-archive	EGAD00001005500	A_MELA_0271	MELA_0271	Foot - Sole	sole	ITM	Metastasis	III	T3a	N1a	Acral	2.4	Absent	Interferon;Chemotherapy;PD-1/CTLA4 inihibitors;Fotemustine (nitrosourea alkylating)	European/Caucasian	Predicted_European	Dead, melanoma	83	F	unknown	whole-genome sequencing	Fresh frozen	Blood	0.79	3.24	0.0224366	0	0.439328	0	0	0	0	0	0	0.296321	0.241915	0	0	0	0	27.5012	20.59	181	0.664491	2	1616692
Newell et al. (2020)	EGA-archive	EGAD00001005500	A_MELA_0272	MELA_0272	Hand - Palm	palm	Primary	Primary	III	T4a	N1b	Acral	5.4	Absent	unknown	European/Caucasian	Predicted_European	Alive NSR	55	F	unknown	whole-genome sequencing	Fresh frozen	Blood	0.31*	2	0.142487	0.0777202	0.557571	0.151986	0	0	0	0.070236	0	0	0	0	0	0	0	1.62556	0.01	358	0.567536	2	740608
Newell et al. (2020)	EGA-archive	EGAD00001005500	A_MELA_0273	MELA_0273	Hand - Palm	palm	Regional Lymph Nodes	Metastasis	III	T4b	N2a	Acral	4.2	Present	unknown	European/Caucasian	Predicted_European	Alive NSR	80	F	unknown	whole-genome sequencing	Fresh frozen	Blood	0.29	3.59	0.0246241	0	0.283177	0.357168	0.257488	0	0	0	0	0	0	0	0	0	0.0775423	2.66485	0.05	204	0.667505	3	993380
Newell et al. (2020)	EGA-archive	EGAD00001005500	A_MELA_0274	MELA_0274	Foot - Sole	sole	ITM	Metastasis	III	T4b	N2c	Acral	8.5	Present	unknown	European/Caucasian	Predicted_European	Dead, melanoma	22	M	unknown	whole-genome sequencing	Fresh frozen	Blood	0.56	3.46	0.0432963	0.0457106	0.354096	0.126831	0.16884	0	0	0.0465154	0	0	0	0	0	0.0658297	0.148881	2.34507	0.15	154	0.506097	1	249580
Newell et al. (2020)	EGA-archive	EGAD00001005500	A_MELA_0275	MELA_0275	Toenail	subungual	Primary	Primary	II	T4b	N0	Acral	6	Present	unknown	European/Caucasian	Predicted_European	Alive NSR	106	F	unknown	whole-genome sequencing	Fresh frozen	Blood	0.45	1.88	0.0741497	0.0795918	0.503628	0.0843537	0	0	0	0.100907	0	0	0	0	0	0.15737	0	1.51896	0.05	201	0.320077	0	0
Newell et al. (2020)	EGA-archive	EGAD00001005500	A_MELA_0276	MELA_0276	Foot - Sole	sole	Primary	Primary	II	T3a	N0	Acral	3.8	Absent	unknown	European/Caucasian	Predicted_European	Alive NSR	24	M	unknown	whole-genome sequencing	Fresh frozen	Blood	0.76	3.45	0.122731	0.0408348	0.550817	0	0.234347	0	0	0.0512704	0	0	0	0	0	0	0	1.27913	0.3	237	0.693673	3	8304041
Newell et al. (2020)	EGA-archive	EGAD00001005500	A_MELA_0277	MELA_0277	Foot - Sole	sole	Regional Lymph Nodes	Metastasis	II	T3a	N0	Acral	2.2	Absent	unknown	East Asian	Predicted_East_Asian	Dead, melanoma	43	M	unknown	whole-genome sequencing	Fresh frozen	Blood	0.87	2.06	0.103285	0.0449837	0.610832	0	0	0	0	0.0343297	0	0	0	0	0.0819769	0	0.124593	1.33242	0.25	314	0.558878	9	2704307
Newell et al. (2020)	EGA-archive	EGAD00001005500	A_MELA_0278	MELA_0278	4th Toe	Other	Regional Lymph Nodes	Metastasis	III	T4b	N3	Acral	6	Present	unknown	European/Caucasian	Predicted_European	Dead, melanoma	14	M	unknown	whole-genome sequencing	Fresh frozen	Blood	0.35	3.43	0.107112	0.0576264	0.803985	0	0	0	0	0.0312768	0	0	0	0	0	0	0	1.46567	0	151	0.652368	2	770540
Newell et al. (2020)	EGA-archive	EGAD00001005500	A_MELA_0279	MELA_0279	Foot - Sole	sole	Distant Metastasis (abdomen)	Metastasis	III	T2b	N2a	Acral	1.2	Present	unknown	European/Caucasian	Predicted_European	Dead, melanoma	17	F	unknown	whole-genome sequencing	Fresh frozen	Blood	0.62	2.78	0.0487587	0	0.525272	0.0878728	0	0	0	0	0	0	0	0	0	0.171459	0.166637	1.78545	0.13	132	0.644091	0	0
Newell et al. (2020)	EGA-archive	EGAD00001005500	A_MELA_0280	MELA_0280	Foot - Sole	sole	Local recurrence	Metastasis	III	T4	N1a	Acral	7	unknown	unknown	Other	Predicted_Admix_American	Alive with Melanoma	10	F	unknown	whole-genome sequencing	Fresh frozen	Blood	0.51	1.99	0.0770962	0	0.435566	0	0	0	0	0	0	0	0	0	0	0.487338	0	0.959345	0.01	116	0.179206	1	321596
Newell et al. (2020)	EGA-archive	EGAD00001005500	A_MELA_0281	MELA_0281	Foot - Sole	sole	Regional Lymph Nodes	Metastasis	II	T3a	N0	Acral	2.97	Absent	BRAF and/or MEK inhibitors	European/Caucasian	Predicted_European	Dead, cause unknown	67	F	unknown	whole-genome sequencing	Fresh frozen	Blood	0.75	2.87	0.0110516	0	0.0920643	0.896884	0	0	0	0	0	0	0	0	0	0	0	4.26375	0.56	86	0.706342	0	0
Newell et al. (2020)	EGA-archive	EGAD00001005500	A_MELA_0282	MELA_0282	Foot - Sole	sole	Primary	Primary	III	T4b	N2c	Acral	5.3	Present	unknown	European/Caucasian	Predicted_European	Alive NSR	3	F	unknown	whole-genome sequencing	Fresh frozen	Blood	0.62	3.04	0.107541	0	0.49956	0	0.203198	0	0	0	0	0	0.189701	0	0	0	0	2.34507	0.35	223	0.640404	0	0
Newell et al. (2020)	EGA-archive	EGAD00001005500	A_MELA_0283	MELA_0283	Thumbnail	subungual	Local recurrence	Metastasis	I	T1b	N0	Acral	1	Present	unknown	European/Caucasian	Predicted_European	Dead, melanoma	46	M	unknown	whole-genome sequencing	Fresh frozen	Blood	0.49	1.82	0.0118055	0	0.157899	0.830296	0	0	0	0	0	0	0	0	0	0	0	6.52887	0.03	86	0.401321	1	348072
Newell et al. (2020)	EGA-archive	EGAD00001005500	A_MELA_0284	MELA_0284	Foot - Sole	sole	Primary	Primary	II	T4b	N0	Acral	9.3	Present	unknown	European/Caucasian	Predicted_European	Dead, melanoma	23	F	unknown	whole-genome sequencing	Fresh frozen	Blood	0.66	2.97	0.0873786	0.069793	0.722293	0	0	0	0	0.120535	0	0	0	0	0	0	0	3.49095	1.07	266	0.724072	5	2061094
Newell et al. (2020)	EGA-archive	EGAD00001005500	A_MELA_0285	MELA_0285	Foot - Sole	sole	ITM	Metastasis	III	T4a	N2a	Acral	4.4	Absent	unknown	European/Caucasian	Predicted_European	Dead, melanoma	14	M	unknown	whole-genome sequencing	Fresh frozen	Blood	0.45	1.88	0.0818966	0	0.584248	0	0	0	0	0	0	0	0	0	0	0.333856	0	1.17253	0	31	0.172219	2	662006
Newell et al. (2020)	EGA-archive	EGAD00001005500	A_MELA_0286	MELA_0286	Foot - Sole	sole	Local recurrence	Metastasis	I	T1b	N0	Acral	1	unknown	unknown	European/Caucasian	Predicted_European	Alive with Melanoma	44	F	unknown	whole-genome sequencing	Fresh frozen	Blood	0.54	2.11	0.148392	0.0502885	0.561143	0	0	0	0	0.0475405	0	0	0	0	0	0.192635	0	1.73215	0.04	159	0.307233	1	288933
Newell et al. (2020)	EGA-archive	EGAD00001005500	A_MELA_0288	MELA_0288	Foot - Sole	sole	Primary	Primary	II	T4b	N0	Acral	7.5	Present	unknown	European/Caucasian	Predicted_European	Dead, cause unknown	32	M	unknown	whole-genome sequencing	Fresh frozen	Blood	0.76	3.22	0.066786	0.0724318	0.654709	0	0	0	0	0.131713	0	0	0	0	0	0.0743597	0	3.70414	0.88	604	0.493924	1	134701
Newell et al. (2020)	EGA-archive	EGAD00001005500	A_MELA_0289	MELA_0289	Fingernail	subungual	Primary	Primary	III	T4b	N2b	Acral	13	Present	unknown	European/Caucasian	Predicted_European	Alive NSR	3	M	unknown	whole-genome sequencing	Fresh frozen	Blood	0.76	3.1	0.0321263	0	0.221958	0.278097	0	0	0	0.0861117	0	0	0	0	0	0	0.381707	7.38163	0.83	336	0.707185	1	1120964
Newell et al. (2020)	EGA-archive	EGAD00001005500	A_MELA_0290	MELA_0290	Foot - Sole	sole	Primary	Primary	III	T3b	N2c	Acral	2.2	Present	unknown	European/Caucasian	Predicted_European	Alive NSR	31	F	unknown	whole-genome sequencing	Fresh frozen	Blood	0.41	4.3	0.061835	0.0399299	0.598323	0	0.243209	0	0	0.056703	0	0	0	0	0	0	0	2.71814	0.06	146	0.685956	1	456207
Newell et al. (2020)	EGA-archive	EGAD00001005500	A_MELA_0291	MELA_0291	Foot - Sole	sole	Primary	Primary	I	T2a	N0	Acral	1.5	Absent	unknown	European/Caucasian	Predicted_European	Alive NSR	30	M	unknown	whole-genome sequencing	Fresh frozen	Blood	0.48	1.87	0.0660325	0	0.442921	0	0	0	0	0	0	0	0	0	0	0.240347	0.250699	2.10523	0.04	139	0.471719	11	10839907
Newell et al. (2020)	EGA-archive	EGAD00001005500	A_MELA_0292	MELA_0292	Toenail	subungual	Primary	Primary	II	T4b	N0	Acral	7.2	Present	unknown	European/Caucasian	Predicted_European	Dead, cause unknown	6	M	unknown	whole-genome sequencing	Fresh frozen	Blood	0.66	1.7	0	0.164552	0.193902	0.641546	0	0	0	0	0	0	0	0	0	0	0	17.9877	0.03	77	0.384231	3	4710018
Newell et al. (2020)	EGA-archive	EGAD00001005500	A_MELA_0293	MELA_0293	Foot - Sole	sole	Primary	Primary	III	T3b	N2c	Acral	2.2	Present	unknown	European/Caucasian	Predicted_European	Dead, cause unknown	39	F	unknown	whole-genome sequencing	Fresh frozen	Blood	0.51	3.27	0.103375	0.0619393	0.697992	0	0	0	0	0.0358821	0	0	0	0	0	0.100812	0	0.799454	0.18	182	0.515075	3	1301273
Newell et al. (2020)	EGA-archive	EGAD00001005500	A_MELA_0294	MELA_0294	Foot - Sole	sole	Primary	Primary	II	T3b	N0	Acral	3	Present	unknown	European/Caucasian	Predicted_European	Alive NSR	59	M	unknown	whole-genome sequencing	Fresh frozen	Blood	0.31	3.31	0.0478543	0	0.414943	0	0	0	0	0	0	0	0	0	0	0.537203	0	2.02528	0.01	194	0.650852	1	2383112
Newell et al. (2020)	EGA-archive	EGAD00001005500	A_MELA_0295	MELA_0295	Great Toe (subungual)	subungual	Primary	Primary	III	T4b	N1a	Acral	11	Present	unknown	European/Caucasian	Predicted_European	Alive with Melanoma	1	M	unknown	whole-genome sequencing	Fresh frozen	Blood	0.71	3.62	0.0471985	0	0.381728	0.571074	0	0	0	0	0	0	0	0	0	0	0	2.45166	0.54	83	0.548337	2	733087
Newell et al. (2020)	EGA-archive	EGAD00001005500	A_MELA_0296	MELA_0296	Foot - Sole	sole	Primary	Primary	II	T3a	N0	Acral	3.4	Absent	unknown	European/Caucasian	Predicted_European	Dead, cause unknown	31	M	unknown	whole-genome sequencing	Fresh frozen	Blood	0.71	1.88	0.0659341	0	0.673854	0	0	0	0	0.0827286	0	0	0	0	0	0.177483	0	2.07858	0.23	162	0.267658	5	3579534
Newell et al. (2020)	EGA-archive	EGAD00001005500	A_MELA_0297	MELA_0297	Toenail	subungual	Primary	Primary	II	T3b	N0	Acral	4	Present	PD-1/CTLA4 inihibitors	European/Caucasian	Predicted_European	Dead, melanoma	56	M	unknown	whole-genome sequencing	Fresh frozen	Blood	0.53	2.93	0.0402002	0.0552157	0.591563	0	0	0	0	0.17248	0	0	0	0	0	0	0.140542	4.69013	0.15	263	0.692746	2	6137771
Newell et al. (2020)	EGA-archive	EGAD00001005500	A_MELA_0298	MELA_0298	Foot - Sole	sole	Regional Lymph Nodes	Metastasis	III	T2b	N3	Acral	1.9	Present	unknown	European/Caucasian	Predicted_European	Dead, melanoma	29	F	unknown	whole-genome sequencing	Fresh frozen	Blood	0.89	1.84	0.0685809	0	0.292359	0.350498	0	0	0	0	0	0	0	0	0	0.0918367	0.196725	1.17253	1.19	32	0.214038	3	904356
Newell et al. (2020)	EGA-archive	EGAD00001005500	A_MELA_0300	MELA_0300	Toenail	subungual	Regional Lymph Nodes	Metastasis	III	T2	N2b	Acral	1.8	unknown	BRAF and/or MEK inhibitors;PD-1/CTLA4 inihibitors	Ad Mixed American	Predicted_Admix_American	Dead, melanoma	27	F	unknown	whole-genome sequencing	Fresh frozen	Blood	0.84	3.36	0.0138639	0	0.382781	0.47761	0	0	0	0	0	0	0	0	0	0.125745	0	1.94534	1.57	213	0.601885	4	10302098
Newell et al. (2020)	EGA-archive	EGAD00001005500	A_MELA_0301	MELA_0301	5th Toe	Other	Primary	Primary	III	T4b	N1a	Acral	5.6	Present	unknown	European/Caucasian	Predicted_European	Alive NSR	51	M	unknown	whole-genome sequencing	Fresh frozen	Blood	0.46	3.46	0.0551363	0.0580713	0.454717	0	0	0	0	0.0689727	0	0	0	0.156813	0	0.206289	0	1.51896	0.42	350	0.601326	3	1183286
Newell et al. (2020)	EGA-archive	EGAD00001005500	A_MELA_0304	MELA_0304	Foot - Sole	sole	Primary	Primary	III	T4b	N2c	Acral	6	Present	PD-1/CTLA4 inihibitors	European/Caucasian	Predicted_European	Alive, status unknown	13	F	unknown	whole-genome sequencing	Fresh frozen	Blood	0.7	2.05	0.0691366	0.0416805	0.491068	0	0.328151	0	0	0.0699636	0	0	0	0	0	0	0	2.02528	0.04	123	0.408151	3	769277
Newell et al. (2020)	EGA-archive	EGAD00001005500	A_MELA_0305	MELA_0305	Great Toe (subungual)	subungual	Primary	Primary	II	T4a	N0	Acral	5.5	Absent	unknown	East Asian	Predicted_East_Asian	Alive NSR	25	F	unknown	whole-genome sequencing	Fresh frozen	Blood	0.76	3.44	0.0823057	0.0484326	0.535136	0	0	0	0	0.0413014	0	0	0	0	0.0867627	0	0.206062	2.55825	0.57	510	0.631725	0	0
Newell et al. (2020)	EGA-archive	EGAD00001005500	A_MELA_0306	MELA_0306	Foot - Sole	sole	Primary	Primary	II	T4a	N0	Acral	4.9	Absent	PD-1/CTLA4 inihibitors	East Asian	Predicted_East_Asian	Alive with Melanoma	37	F	unknown	whole-genome sequencing	Fresh frozen	Blood	0.79	3.15	0.12243	0.0699601	0.633016	0	0	0	0	0.0671985	0	0	0	0	0	0.107395	0	1.94534	0.49	238	0.60393	0	0
Newell et al. (2020)	EGA-archive	EGAD00001005500	A_MELA_0307	MELA_0307	Great Toenail	subungual	ITM	Metastasis	III	T4b	N2c	Acral	16	Present	unknown	European/Caucasian	Predicted_European	Dead, not melanoma	12	F	unknown	whole-genome sequencing	Fresh frozen	Blood	0.39	3.77	0.0448403	0.0350123	0.199222	0	0	0.186937	0	0.135647	0	0	0	0	0	0	0.398342	3.5176	0	116	0.772255	0	0
Newell et al. (2020)	EGA-archive	EGAD00001005500	A_MELA_0308	MELA_0308	Great Toe (subungual)	subungual	Primary	Primary	II	T3b	N0	Acral	3	Present	unknown	European/Caucasian	Predicted_European	Alive NSR	25	M	unknown	whole-genome sequencing	Fresh frozen	Blood	0.45	3.52	0.0722503	0	0.581837	0.186478	0	0	0	0	0	0	0	0	0	0.159435	0	1.49231	0.03	189	0.884661	1	258514
Newell et al. (2020)	EGA-archive	EGAD00001005500	A_MELA_0309	MELA_0309	Right Ball of Foot	Other	Primary	Primary	III	T4b	N1a	Acral	4.8	Present	unknown	European/Caucasian	Predicted_European	Alive NSR	33	M	unknown	whole-genome sequencing	Fresh frozen	Blood	0.58	1.97	0.0522508	0	0.57074	0.118489	0	0	0	0	0	0	0	0	0.0966238	0.161897	0	1.78545	0.06	117	0.314069	11	6401628
Newell et al. (2020)	EGA-archive	EGAD00001005500	A_MELA_0310	MELA_0310	Foot - sole	sole	Regional Lymph Nodes	Metastasis	I	T2a	N0	Acral	1.6	Absent	unknown	European/Caucasian	Predicted_European	Alive NSR	78	F	unknown	whole-genome sequencing	Fresh frozen	Blood	0.78	3.55	0	0	0.0755759	0.924424	0	0	0	0	0	0	0	0	0	0	0	18.7072	1.66	115	0.682256	4	2078764
Newell et al. (2020)	EGA-archive	EGAD00001005500	A_MELA_0311	MELA_0311	Foot - Sole	sole	Primary	Primary	I	T2a	N0	Acral	1	Absent	unknown	European/Caucasian	Predicted_European	Alive NSR	39	F	unknown	whole-genome sequencing	Fresh frozen	Blood	0.36	2.86	0.0264252	0	0.148011	0.746289	0	0	0	0	0	0	0	0	0	0.0792755	0	2.18517	0	60	0.563707	0	0
Newell et al. (2020)	EGA-archive	EGAD00001005500	A_MELA_0314	MELA_0314	Toenail	subungual	ITM	Metastasis	III	T4b	N2b	Acral	27.5	Present	Chemotherapy;PD-1/CTLA4 inihibitors	European/Caucasian	Predicted_European	Dead, melanoma	62	M	unknown	whole-genome sequencing	Fresh frozen	Blood	0.8	2.93	0.044697	0	0.354437	0.124242	0.22381	0	0	0.091342	0	0	0	0	0	0	0.161472	3.49095	3.74	307	0.716795	1	134081
Newell et al. (2020)	EGA-archive	EGAD00001005500	A_MELA_0315	MELA_0315	Toenail	subungual	Regional Lymph Nodes	Metastasis	II	T3a	N0	Acral	3	Absent	PD-1/CTLA4 inihibitors	European/Caucasian	Predicted_European	Dead, melanoma	128	M	unknown	whole-genome sequencing	Fresh frozen	Blood	0.79	4.11	0.0894009	0	0.616037	0	0	0	0	0	0	0	0	0	0.109493	0	0.185069	2.10523	1.34	137	0.577051	4	762482
Newell et al. (2020)	EGA-archive	EGAD00001005500	A_MELA_0332	MELA_0332	Foot - Sole	sole	Regional Field Skin & Soft Tissue	Unknown	I	T2a	N0	Acral	1.1	Absent	BRAF and/or MEK inhibitors	European/Caucasian	Predicted_European	Alive with Melanoma	113	F	unknown	whole-genome sequencing	Fresh frozen	Blood	0.74	1.92	0.0464622	0	0.798056	0	0	0	0	0	0	0	0	0	0	0.155481	0	1.06594	0.07	120	0.250714	0	0
Newell et al. (2020)	EGA-archive	EGAD00001005500	A_MELA_0333	MELA_0333	Foot - Sole	sole	Regional Lymph Nodes	Metastasis	I	T2a	N0	Acral	1.7	Absent	BRAF and/or MEK inhibitors	European/Caucasian	Predicted_European	Dead, melanoma	58	F	unknown	whole-genome sequencing	Fresh frozen	Blood	0.62	2.8	0.0689513	0	0.411643	0.200661	0	0	0	0	0	0	0	0	0	0.318745	0	1.35907	0.28	105	0.703377	1	5645608
Newell et al. (2020)	EGA-archive	EGAD00001005500	A_MELA_0334	MELA_0334	Foot - Sole	sole	Primary	Primary	II	T4a	N0	Acral	5.5	Absent	Chemotherapy	European/Caucasian	Predicted_European	Dead, melanoma	22	M	unknown	whole-genome sequencing	Fresh frozen	Blood	0.81	1.77	0.0190234	0.0572199	0.290743	0	0	0.263032	0	0.0904733	0	0	0	0	0	0	0.279509	2.5316	0.58	171	0.283722	11	3186938
Newell et al. (2020)	EGA-archive	EGAD00001005500	A_MELA_0335	MELA_0335	Hand - Palm	palm	ITM	Metastasis	I	T1a	N0	Acral	0.9	Absent	BRAF and/or MEK inhibitors	European/Caucasian	Predicted_European	Dead, melanoma	79	F	unknown	whole-genome sequencing	Fresh frozen	Blood	0.72	1.83	0.0703062	0.0489525	0.384166	0.262288	0	0	0	0.234287	0	0	0	0	0	0	0	2.34507	0.04	36	0.268353	0	0
Newell et al. (2020)	EGA-archive	EGAD00001005500	A_MELA_0336	MELA_0336	Foot - Sole	sole	Primary	Primary	III	T4b	N2b	Acral	5.3	Present	BRAF and/or MEK inhibitors;PD-1/CTLA4 inihibitors	East Asian	Predicted_East_Asian	Dead, melanoma	50	M	unknown	whole-genome sequencing	Fresh frozen	Blood	0.65	1.82	0.129351	0	0.444779	0	0	0	0	0	0	0	0	0	0	0.371294	0.0545767	0.799454	0.11	107	0.461936	1	332766
Newell et al. (2020)	EGA-archive	EGAD00001005500	A_MELA_0337	MELA_0337	Middle Finger, Ventral	Other	Primary	Primary	I	T2a	N0	Acral	1.05	Absent	unknown	European/Caucasian	Predicted_European	Dead, cause unknown	23	M	unknown	whole-genome sequencing	Fresh frozen	Blood	0.45	1.9	0	0	0	1	0	0	0	0	0	0	0	0	0	0	0	8.36762	0.02	81	0.239738	2	1314032
Newell et al. (2020)	EGA-archive	EGAD00001005500	A_MELA_0349	MELA_0349	Heel	sole	Distant Lymph Nodes	Metastasis	unknown	unknown	unknown	Acral	unknown	unknown	unknown	European/Caucasian	Predicted_European	unknown	unknown	M	unknown	whole-genome sequencing	cell line	Blood	0.51	4.78	0.0172353	0	0.485992	0.399816	0	0	0	0	0	0	0	0	0	0	0.0969572	3.27776	2.71	320	0.772539	0	0
Newell et al. (2020)	EGA-archive	EGAD00001005500	A_MELA_0870	MELA_0870	3rd Fingernail right nail bed	subungual	Metastasis	Metastasis	unknown	unknown	unknown	Acral	unknown	unknown	Chemotherapy,Radiotherapy	European/Caucasian	Predicted_European	unknown	unknown	M	unknown	whole-genome sequencing	Fresh frozen	Blood	0.9	3.59	0	0	0.245659	0	0	0.251089	0.180319	0	0	0	0	0	0	0	0.322934	8.92724	1.89	163	0.759969	0	0
Newell et al. (2020)	EGA-archive	EGAD00001005500	A_MELA_0871	MELA_0871	Right lateral lower heel acral surface	Other	Subcutaneous Metastasis	Metastasis	unknown	unknown	unknown	Acral	unknown	unknown	PD-1/CTLA4 inihibitors;BRAF and/or MEK inhibitors; Radiotherapy; T-VEC	European/Caucasian	Predicted_European	unknown	unknown	F	unknown	whole-genome sequencing	Fresh frozen	Blood	0.6	1.9	0.0429785	0	0.480593	0.403465	0	0	0	0.0729635	0	0	0	0	0	0	0	2.21182	0.1	323	0.283553	2	2570248
Newell et al. (2020)	EGA-archive	EGAD00001005500	A_MELA_0872	MELA_0872	Left fifth toe	Other	Subcutaneous Metastasis	Metastasis	unknown	unknown	unknown	Acral	unknown	unknown	PD-1/CTLA4 inihibitors;Chemotherapy; Radiotherapy; IL2	European/Caucasian	Predicted_European	unknown	unknown	M	unknown	whole-genome sequencing	Fresh frozen	Blood	0.7	4.64	0.065146	0	0.391241	0	0	0	0	0	0.108577	0.101642	0	0.333394	0	0	0	1.89204	0.87	219	0.838679	1	81380
Newell et al. (2020)	EGA-archive	EGAD00001005500	A_MELA_0873	MELA_0873	Right heel	sole	Lymph node metastasis	Metastasis	unknown	unknown	unknown	Acral	unknown	unknown	PD-1/CTLA4 inihibitors;Radiotherapy	European/Caucasian	Predicted_European	unknown	unknown	F	unknown	whole-genome sequencing	Fresh frozen	Blood	0.51	2.04	0.192005	0	0.807995	0	0	0	0	0	0	0	0	0	0	0	0	0.506321	0.01	67	0.312129	3	1115859
Akbani et al. (2015)	GDC	phs000178	A_A19T	TCGA-ER-A19T-06	right foot	unknown	Subcutaneous Metastasis	Metastasis	IV	T4a	N3	Acral	15	no	Radiation Therapy	Not Hispanic Or Latino	Predicted_European	dead	8.87662	M	51	whole-exome sequencing	Likely Fresh Frozen	Blood	0.68	3.48	0.179487	0	0.57265	0	0	0	0	0	0	0	0	0	0	0.247863	0	2.15853	0.42	207	0.728525	2	1693044
Akbani et al. (2015)	GDC	phs000178	A_A196	TCGA-ER-A196-01	left foot	unknown	Primary	Primary	IIC	T4B	N0	Acral	22	yes	unknown	Not Hispanic Or Latino	Predicted_European	Alive	58	F	64	whole-exome sequencing	Likely Fresh Frozen	Blood	0.29*	2	0.107143	0	0.410714	0	0	0	0	0	0	0	0	0	0	0.482143	0	1.33242	0	116	0.165703	0	0
Hodis et al. (2012)	dbGAP	phs000452	A_JWCI-WGS-2	JWCI-WGS-2	plantar foot (except toes)	sole	Brain: Lt. parietal brain met	Metastasis	I	unknown	unknown	Acral	1.46	unknown	(b) Immunotherapy	unknown	Predicted_European	unknown	unknown	M	23	whole-exome sequencing	Cell Line, Viable	blood	0.97	1.98	0.245902	0	0.590164	0	0	0	0	0	0	0	0	0	0	0.163934	0	1.01264	0.36	32	0.158397	0	0
Hodis et al. (2012)	dbGAP	phs000452	A_JWCI-WGS-20	JWCI-WGS-20	subungual, fingers	subungual	Cutaneous or Subcutaneous: Chest wall	Metastasis	III	unknown	unknown	Acral	n.a	unknown	Chemotherapy (b) Chemotherapy/immunotherapy	unknown	Predicted_European	unknown	unknown	M	50	whole-exome sequencing	Cell Line, Viable	blood	0.84	3.65	0.0454545	0	0.257576	0	0	0	0	0	0	0	0	0.427273	0	0.269697	0	4.45029	0.25	247	0.669498	0	0
Hodis et al. (2012)	dbGAP	phs000452	A_Ma-Mel-107	Ma-Mel-107	finger/toe	Other	Lymph Node	Metastasis	II	unknown	unknown	Acral	2.8	unknown	Interferon/immunotherapy/chemotherapy	unknown	Predicted_European	unknown	unknown	M	73	whole-exome sequencing	Cell Line, Viable	blood	0.92	4.27	0.177515	0.0887574	0.633136	0	0	0	0	0.100592	0	0	0	0	0	0	0	2.50496	0.49	425	0.642646	0	0
Hodis et al. (2012)	dbGAP	phs000452	A_Ma-Mel-27	Ma-Mel-27	Palmar/plantar	unknown	Cutaneous or subcutaneous	Metastasis	III	unknown	unknown	Acral	7	unknown	Interferon/immunotherapy/chemotherapy	unknown	Predicted_European	unknown	unknown	F	58	whole-exome sequencing	Cell Line, Viable	blood	0.94	3.04	0.0829268	0.0439024	0.0682927	0	0.360976	0	0.136585	0.0878049	0	0	0.219512	0	0	0	0	2.34507	1.18	141	0.672449	1	780900
Hodis et al. (2012)	dbGAP	phs000452	A_Ma-Mel-71	Ma-Mel-71	back the hand/foot	Other	Cutaneous or subcutaneous	Metastasis	IV	unknown	unknown	Acral	n.a	unknown	Chemotherapy	unknown	Predicted_European	unknown	unknown	M	45	whole-exome sequencing	Cell Line, Viable	blood	0.87	3.25	0.122222	0.0666667	0.577778	0	0	0	0	0.233333	0	0	0	0	0	0	0	1.38572	0.61	244	0.629778	0	0
Berge et al. (2012)	dbGAP	phs000452	A_ME015	ME015	Glabrous skin	unknown	Regional cutaneous or subcutaneous metastasis*	Metastasis	unknown	T3, NOS	unknown	Acral	3.5 mm	unknown	Interferon therapy, Chemotherapy, Immunotherapy, Vaccine	unknown	Predicted_European	unknown	67	F	42	whole-exome sequencing	unknown	blood	0.76	3.61	0.138462	0	0.861538	0	0	0	0	0	0	0	0	0	0	0	0	1.06594	0.16	116	0.783938	3	794871
Berge et al. (2012)	dbGAP	phs000452	A_ME032	ME032	Glabrous skin	unknown	Regional lymph node metastasis	Metastasis	unknown	T4b	unknown	Acral	7.0 mm	unknown	Interferon therapy, Chemotherapy, Immunotherapy, Vaccine	unknown	Predicted_European	unknown	17	M	69	whole-exome sequencing	unknown	blood	0.9	2.19	0.0135379	0	0	0	0	0	0.545126	0	0	0	0	0.441336	0	0	0	18.5473	0	150	0.182083	2	1564309
Van Allen et al. (2015)	dbGAP	phs000452	A_Pat03	Pat03	skin	unknown	Unknown	Metastasis	Stage 4	unknown	unknown	Acral	unknown	unknown	CTLA4 blockade(unknown pretreatment)	unknown	Predicted_European	dead	3.33333	F	61	whole-exome sequencing	FFPE	PBMC or adjacent normal	0.3	2.9	0	0	0	0	0	0	0.510707	0	0	0	0	0.489293	0	0	0	13.8039	0	1253	0.742833	0	0
Van Allen et al. (2015)	dbGAP	phs000452	A_Pat101	Pat101	skin	unknown	Unknown	Metastasis	Stage 4	unknown	unknown	Acral	unknown	unknown	CTLA4 blockade(unknown pretreatment)	unknown	Predicted_European	dead	9.6	M	75	whole-exome sequencing	FFPE	PBMC or adjacent normal	0.89	5.6	0.212766	0	0.297872	0.382979	0	0	0	0	0	0	0	0	0	0.106383	0	1.6522	0.38	99	0.84874	0	0
Van Allen et al. (2015)	dbGAP	phs000452	A_Pat115	Pat115	skin	unknown	Unknown	Metastasis	Stage 4	unknown	unknown	Acral	unknown	unknown	CTLA4 blockade(unknown pretreatment)	unknown	Predicted_European	dead	4.83333	M	45	whole-exome sequencing	FFPE	PBMC or adjacent normal	0.83	3.53	0.129032	0	0.327957	0.543011	0	0	0	0	0	0	0	0	0	0	0	2.55825	1.22	445	0.788709	1	207800
Van Allen et al. (2015)	dbGAP	phs000452	A_Pat14	Pat14	skin	unknown	Unknown	Metastasis	Stage 4	unknown	unknown	Acral	unknown	unknown	CTLA4 blockade(unknown pretreatment)	unknown	Predicted_European	dead	5.43333	F	48	whole-exome sequencing	FFPE	PBMC or adjacent normal	0.41	3.06	0.113043	0	0.217391	0	0	0	0.226087	0	0	0	0	0	0.130435	0	0.313043	1.35907	0.04	458	0.541927	3	173970
Van Allen et al. (2015)	dbGAP	phs000452	A_Pat171	Pat171	skin	unknown	Unknown	Metastasis	Stage 4	unknown	unknown	Acral	unknown	unknown	CTLA4 blockade(unknown pretreatment)	unknown	Predicted_European	dead	15.5333	M	66	whole-exome sequencing	FFPE	PBMC or adjacent normal	0.59	3	0.0296296	0	0.97037	0	0	0	0	0	0	0	0	0	0	0	0	2.21182	1.78	1339	0.811342	1	265090
Van Allen et al. (2015)	dbGAP	phs000452	A_Pat56	Pat56	skin	unknown	Unknown	Metastasis	Stage 4	unknown	unknown	Acral	unknown	unknown	CTLA4 blockade(unknown pretreatment)	unknown	Predicted_European	dead	7.83333	M	68	whole-exome sequencing	FFPE	PBMC or adjacent normal	0.76	4.19	0.145455	0	0.7	0	0	0	0	0	0	0	0	0	0	0.154545	0	1.43902	0.28	119	0.577835	0	0
Van Allen et al. (2015)	dbGAP	phs000452	A_Pat58	Pat58	skin	unknown	Unknown	Metastasis	Stage 3	unknown	unknown	Acral	unknown	unknown	CTLA4 blockade(unknown pretreatment)	unknown	Predicted_European	dead	21.7333	F	59	whole-exome sequencing	FFPE	PBMC or adjacent normal	0.76	3.2	0.0052622	0	0	0.221013	0	0	0.773725	0	0	0	0	0	0	0	0	80.1319	0.84	796	0.667754	1	152218
Van Allen et al. (2015)	dbGAP	phs000452	A_Pat86	Pat86	skin	unknown	Unknown	Metastasis	Stage 4	unknown	unknown	Acral	unknown	unknown	CTLA4 blockade(unknown pretreatment)	unknown	Predicted_European	dead	9.76667	M	55	whole-exome sequencing	FFPE	PBMC or adjacent normal	0.62	2.03	0.0214286	0	0.0428571	0.935714	0	0	0	0	0	0	0	0	0	0	0	1.94534	0.05	352	0.342396	1	1422507
David et al. (2019)	dbGAP	phs000452	A_Patient102	Patient102	acral	unknown	brain	Metastasis	unknown	unknown	unknown	Acral	unknown	unknown	Pembrolizumab with steroidsGT10mgDaily	unknown	Predicted_European	alive	26.1667	M	unknown	whole-exome sequencing	FFPE	PBMC or adjacent normal	0.68	3.35	0.0429515	0	0	0.957048	0	0	0	0	0	0	0	0	0	0	0	10.0465	0.21	571	0.508209	1	4760100
David et al. (2019)	dbGAP	phs000452	A_Patient108	Patient108	acral	unknown	lymph node	Metastasis	unknown	unknown	unknown	Acral	unknown	unknown	Pembrolizumab with postCombinedCTLA_PD1	unknown	Predicted_European	dead	5.5	M	unknown	whole-exome sequencing	FFPE	PBMC or adjacent normal	0.69	3.67	0.197802	0	0.252747	0.164835	0	0	0	0	0	0	0	0	0	0	0.384615	1.62556	2.69	340	0.879512	0	0
David et al. (2019)	dbGAP	phs000452	A_Patient14	Patient14	acral	unknown	skin	unknown	unknown	unknown	unknown	Acral	unknown	unknown	Pembrolizumab with steroidsGT10mgDaily and postMAPKTx	unknown	Predicted_European	dead	6.2	F	unknown	whole-exome sequencing	FFPE	PBMC or adjacent normal	0.52	2.17	0.0735294	0	0.235294	0.691176	0	0	0	0	0	0	0	0	0	0	0	0.906048	0.07	89	0.311798	0	0
David et al. (2019)	dbGAP	phs000452	A_Patient188	Patient188	acral	unknown	skin	unknown	unknown	unknown	unknown	Acral	unknown	unknown	Pembrolizumab	unknown	Predicted_European	dead	2.46667	M	unknown	whole-exome sequencing	FFPE	PBMC or adjacent normal	0.83	2.27	0.23	0	0.77	0	0	0	0	0	0	0	0	0	0	0	0	1.03929	0.73	188	0.203417	5	4925031
David et al. (2019)	dbGAP	phs000452	A_Patient203	Patient203	acral	unknown	skin	unknown	unknown	unknown	unknown	Acral	unknown	unknown	Pembrolizumab with priorCTLA4	unknown	Predicted_European	dead	20.8667	M	unknown	whole-exome sequencing	FFPE	PBMC or adjacent normal	0.43	2.03	0.11413	0.0978261	0.0706522	0.206522	0	0	0	0.146739	0	0	0	0	0	0	0.36413	2.39836	0.05	334	0.340344	0	0
David et al. (2019)	dbGAP	phs000452	A_Patient21	Patient21	acral	unknown	skin	unknown	unknown	unknown	unknown	Acral	unknown	unknown	Nivolumab with priorCTLA4 and steroidsGT10mgDaily	unknown	Predicted_European	alive	30.2	F	unknown	whole-exome sequencing	FFPE	PBMC or adjacent normal	0.85	2.14	0.132075	0	0.732075	0	0	0	0	0	0	0	0	0	0	0	0.135849	3.03793	1.1	128	0.297465	1	1001437
David et al. (2019)	dbGAP	phs000452	A_Patient22	Patient22	acral	unknown	skin	unknown	unknown	unknown	unknown	Acral	unknown	unknown	Nivolumab with priorCTLA4 and steroidsGT10mgDaily	unknown	Predicted_European	dead	8.43333	M	unknown	whole-exome sequencing	FFPE	PBMC or adjacent normal	0.8	2.25	0.172932	0	0.473684	0.353383	0	0	0	0	0	0	0	0	0	0	0	1.59891	0.14	95	0.19177	0	0
David et al. (2019)	dbGAP	phs000452	A_Patient80	Patient80	acral	unknown	lymph node	Metastasis	unknown	unknown	unknown	Acral	unknown	unknown	Pembrolizumab with priorCTLA4	unknown	Predicted_European	dead	16.7333	M	unknown	whole-exome sequencing	FFPE	PBMC or adjacent normal	0.38	4.44	0.0847458	0	0.915254	0	0	0	0	0	0	0	0	0	0	0	0	0.906048	0	247	0.578671	0	0
David et al. (2019)	dbGAP	phs000452	A_Patient88	Patient88	acral	unknown	skin	unknown	unknown	unknown	unknown	Acral	unknown	unknown	Pembrolizumab with priorCTLA4	unknown	Predicted_European	dead	2.46667	M	unknown	whole-exome sequencing	FFPE	PBMC or adjacent normal	0.4	4.11	0.107527	0.107527	0.612903	0	0	0	0	0	0	0	0	0	0	0.172043	0	1.19918	0.06	188	0.661874	0	0
Hodis et al. (2012)	dbGAP	phs000452	M_Ma-Mel-123	Ma-Mel-123	nose	sinonasal_oropharyngeal	Cutaneous or subcutaneous	Metastasis	I/II	unknown	unknown	Mucosal	n.a	unknown	Interferon/immunotherapy/chemotherapy	unknown	Predicted_European	unknown	unknown	F	66	whole-exome sequencing	Cell Line, Viable	blood	0.97	2.37	0.0617284	0	0.759259	0.179012	0	0	0	0	0	0	0	0	0	0	0	1.73215	1.03	268	0.294974	0	0
Hodis et al. (2012)	dbGAP	phs000452	M_ME033	ME033	n.a	unknown	Distant metastasis Site of distant metastasis: s.c.	Metastasis	IV	TX (cannot be assessed)	N0	Mucosal	n.a	unknown	Immunotherapy / Vaccine	unknown	Predicted_European	unknown	unknown	F	56	whole-exome sequencing	Fresh frozen	blood	0.74	3.82	0.0396825	0	0	0.960317	0	0	0	0	0	0	0	0	0	0	0	8.50086	0.03	83	0.710135	0	0
Van Allen et al. (2015)	dbGAP	phs000452	M_Pat08	Pat08	mucosal	unknown	Unknown	Metastasis	Stage 4	unknown	unknown	Mucosal	unknown	unknown	CTLA4 blockade(unknown pretreatment)	unknown	Predicted_European	dead	4.66667	M	73	whole-exome sequencing	FFPE	PBMC or adjacent normal	0.79	3.3	0.0243644	0	0	0.975636	0	0	0	0	0	0	0	0	0	0	0	10.3663	0.48	71	0.605341	1	654739
Van Allen et al. (2015)	dbGAP	phs000452	M_Pat133	Pat133	mucosal	unknown	Unknown	Metastasis	Stage 4	unknown	unknown	Mucosal	unknown	unknown	CTLA4 blockade(unknown pretreatment)	unknown	Predicted_European	dead	18.0667	M	76	whole-exome sequencing	FFPE	PBMC or adjacent normal	0.34	3.78	0.0175097	0.0583658	0.490272	0.274319	0	0	0	0	0	0	0	0	0	0.159533	0	7.59481	0.18	70	0.802291	0	0
Van Allen et al. (2015)	dbGAP	phs000452	M_Pat162	Pat162	mucosal	unknown	Unknown	Metastasis	Stage 4	unknown	unknown	Mucosal	unknown	unknown	CTLA4 blockade(unknown pretreatment)	unknown	Predicted_European	dead	7.03333	F	55	whole-exome sequencing	FFPE	PBMC or adjacent normal	0.89	2.6	0.416667	0	0.583333	0	0	0	0	0	0	0	0	0	0	0	0	1.49231	1.19	311	0.664018	7	9447874
Van Allen et al. (2015)	dbGAP	phs000452	M_Pat81	Pat81	mucosal	unknown	Unknown	Metastasis	Stage 4	unknown	unknown	Mucosal	unknown	unknown	CTLA4 blockade(unknown pretreatment)	unknown	Predicted_European	dead	20.9333	F	54	whole-exome sequencing	FFPE	PBMC or adjacent normal	0.72	3.79	0.179245	0.0801887	0.429245	0	0	0	0	0.0754717	0	0	0	0	0	0.235849	0	3.22446	0.95	86	0.687258	0	0
David et al. (2019)	dbGAP	phs000452	M_Patient104	Patient104	mucosal	unknown	lymph node	Metastasis	unknown	unknown	unknown	Mucosal	unknown	unknown	Pembrolizumab	unknown	Predicted_European	alive	26.3	F	unknown	whole-exome sequencing	FFPE	PBMC or adjacent normal	0.85	4.22	0.262136	0	0.621359	0.116505	0	0	0	0	0	0	0	0	0	0	0	2.29177	1.19	402	0.638375	0	0
David et al. (2019)	dbGAP	phs000452	M_Patient119	Patient119	mucosal	unknown	skin	unknown	unknown	unknown	unknown	Mucosal	unknown	unknown	Pembrolizumab with postMAPKTx and priorCTLA4	unknown	Predicted_European	dead	8.66667	F	unknown	whole-exome sequencing	FFPE	PBMC or adjacent normal	0.54	2.39	0.101064	0	0.414894	0.484043	0	0	0	0	0	0	0	0	0	0	0	2.71814	0.13	344	0.446724	7	15393215
David et al. (2019)	dbGAP	phs000452	M_Patient159	Patient159	mucosal	unknown	bone	Metastasis	unknown	unknown	unknown	Mucosal	unknown	unknown	Pembrolizumab with priorCTLA4	unknown	Predicted_European	alive	9.6	F	unknown	whole-exome sequencing	FFPE	PBMC or adjacent normal	0.74	3.02	0.217054	0.0775194	0.527132	0	0	0	0.178295	0	0	0	0	0	0	0	0	1.73215	0.38	538	0.574215	0	0
David et al. (2019)	dbGAP	phs000452	M_Patient201	Patient201	mucosal	unknown	skin	unknown	unknown	unknown	unknown	Mucosal	unknown	unknown	Pembrolizumab with postMAPKTx	unknown	Predicted_European	dead	5.56667	M	unknown	whole-exome sequencing	FFPE	PBMC or adjacent normal	0.88*	2	0.296296	0	0.703704	0	0	0	0	0	0	0	0	0	0	0	0	1.99864	0.04	250	0.141248	2	1344500
David et al. (2019)	dbGAP	phs000452	M_Patient37	Patient37	mucosal	unknown	lymph node	Metastasis	unknown	unknown	unknown	Mucosal	unknown	unknown	Nivolumab	unknown	Predicted_European	dead	9.16667	M	unknown	whole-exome sequencing	FFPE	PBMC or adjacent normal	0.27	2.19	0.19697	0	0.606061	0.19697	0	0	0	0	0	0	0	0	0	0	0	1.09259	0	113	0.165438	0	0
David et al. (2019)	dbGAP	phs000452	M_Patient44	Patient44	mucosal	unknown	soft tissue	Metastasis	unknown	unknown	unknown	Mucosal	unknown	unknown	Nivolumab with priorCTLA4	unknown	Predicted_European	alive	30.7333	M	unknown	whole-exome sequencing	FFPE	PBMC or adjacent normal	0.33	1.79	0.148148	0	0.851852	0	0	0	0	0	0	0	0	0	0	0	0	1.8121	0	222	0.477438	0	0
David et al. (2019)	dbGAP	phs000452	M_Patient50	Patient50	mucosal	unknown	skin	unknown	unknown	unknown	unknown	Mucosal	unknown	unknown	Pembrolizumab with priorCTLA4 and steroidsGT10mgDaily	unknown	Predicted_European	dead	5.83333	F	unknown	whole-exome sequencing	FFPE	PBMC or adjacent normal	0.61	3.78	0.0380282	0	0	0.961972	0	0	0	0	0	0	0	0	0	0	0	7.7547	0.15	603	0.667217	3	856967
David et al. (2019)	dbGAP	phs000452	M_Patient63	Patient63	mucosal	unknown	skin	unknown	unknown	unknown	unknown	Mucosal	unknown	unknown	Nivolumab with priorCTLA4	unknown	Predicted_European	dead	5.93333	F	unknown	whole-exome sequencing	FFPE	PBMC or adjacent normal	0.79	3.46	0.293333	0	0.706667	0	0	0	0	0	0	0	0	0	0	0	0	2.61155	1.82	266	0.687512	1	2890146
David et al. (2019)	dbGAP	phs000452	M_Patient67	Patient67	mucosal	unknown	skin	unknown	unknown	unknown	unknown	Mucosal	unknown	unknown	Nivolumab	unknown	Predicted_European	dead	4.53333	F	unknown	whole-exome sequencing	FFPE	PBMC or adjacent normal	0.85	2.4	0.271845	0	0.728155	0	0	0	0	0	0	0	0	0	0	0	0	1.78545	0.12	132	0.256809	1	1522943
David et al. (2019)	dbGAP	phs000452	M_Patient84	Patient84	mucosal	unknown	skin	unknown	unknown	unknown	unknown	Mucosal	unknown	unknown	Pembrolizumab with priorCTLA4	unknown	Predicted_European	dead	5.46667	F	unknown	whole-exome sequencing	FFPE	PBMC or adjacent normal	0.48	2.42	0.290698	0	0.709302	0	0	0	0	0	0	0	0	0	0	0	0	1.22583	0	76	0.259668	0	0
Liang et al. (2017)	dbGAP	phs001036	A_WL_1	1	Plantar foot	sole	Inguninal( LN Regional)	Metastasis	IIIB	unknown	unknown	Acral	unknown	no	no	European/Caucasian	Predicted_European	Dead of disease	28.03	F	unknown	whole-exome sequencing	Fresh frozen	Blood	0.92	3.29	0.294326	0	0.35461	0.20922	0	0	0	0	0	0	0	0	0.141844	0	0	2.93133	1.32	386	0.63281	1	517300
Liang et al. (2017)	dbGAP	phs001036	A_WL_10	10	Plantar foot	sole	primary	Primary	IIC	unknown	unknown	Acral	unknown	yes	no	European/Caucasian	Predicted_European	Dead of disease	19.18	M	unknown	whole-exome sequencing	Fresh frozen	Blood	0.71	2.23	0.149606	0	0.633858	0.216535	0	0	0	0	0	0	0	0	0	0	0	2.18517	0.22	125	0.275549	6	2523491
Liang et al. (2017)	dbGAP	phs001036	A_WL_11	11	Plantar toe	sole	Inguninal LN (Regional LN)	Metastasis	IIIC	unknown	unknown	Acral	unknown	yes	no	European/Caucasian	Predicted_European	no evidence of disease	27.73	M	unknown	whole-exome sequencing	Fresh frozen	Blood	0.22	1.85	0.158228	0.0316456	0.525316	0	0	0	0	0.0949367	0	0	0	0.189873	0	0	0	1.7588	0	388	0.499122	0	0
Liang et al. (2017)	dbGAP	phs001036	A_WL_12	12	Plantar foot	sole	primary	Primary	IIIC	unknown	unknown	Acral	unknown	yes	no	European/Caucasian	Predicted_European	Dead of disease	17.99	M	unknown	whole-exome sequencing	Fresh frozen	Blood	0.85	2.47	0.166667	0	0.833333	0	0	0	0	0	0	0	0	0	0	0	0	0.772806	0.61	79	0.308143	0	0
Liang et al. (2017)	dbGAP	phs001036	A_WL_13	13	Subungual toe	subungual	primary	Primary	IIIB	unknown	unknown	Acral	unknown	yes	no	European/Caucasian	Predicted_European	no evidence of disease	18.36	M	unknown	whole-exome sequencing	Fresh frozen	Blood	0.44	2.4	0.0412844	0	0.440367	0.201835	0	0	0	0	0	0	0	0	0	0	0.316514	1.41237	0.04	102	0.352459	3	1081623
Liang et al. (2017)	dbGAP	phs001036	A_WL_14	14	Subungual toe	subungual	Ankle (in-transit)	Metastasis	M1a	unknown	unknown	Acral	unknown	yes	no	African American	Predicted_African	Dead of disease	30.63	F	unknown	whole-exome sequencing	Fresh frozen	Blood	0.75	2.32	0.242424	0	0.757576	0	0	0	0	0	0	0	0	0	0	0	0	1.25248	0.81	220	0.238438	1	398613
Liang et al. (2017)	dbGAP	phs001036	A_WL_15	15	Plantar foot	sole	primary	Primary	IIIc	unknown	unknown	Acral	unknown	no	no	European/Caucasian	Predicted_European	Dead of disease	51.91	M	unknown	whole-exome sequencing	Fresh frozen	Blood	0.38	2.81	0.0379213	0	0	0.962079	0	0	0	0	0	0	0	0	0	0	0	6.42228	0.01	93	0.605627	1	3004757
Liang et al. (2017)	dbGAP	phs001036	A_WL_17	17	Plantar foot	sole	primary	Primary	IIA	unknown	unknown	Acral	unknown	no	limb infusion, ipi, pd1, cvt	African American	Predicted_African	alive with disease	162.57	F	unknown	whole-exome sequencing	Fresh frozen	Blood	0.23	1.93	0.0447761	0.164179	0.716418	0	0	0	0	0.0746269	0	0	0	0	0	0	0	0.612915	0.02	140	0.179544	0	0
Liang et al. (2017)	dbGAP	phs001036	A_WL_19	19	foot	unknown	primary	Primary	IIIB	unknown	unknown	Acral	unknown	yes	tem,ipi, carbo taxol, CVT	African American	Predicted_African	Dead of disease	96.51	M	unknown	whole-exome sequencing	Fresh frozen	Blood	0.53	3.78	0.193833	0	0.290749	0	0	0	0	0	0	0	0	0.378855	0	0.136564	0	2.47831	0.21	145	0.587349	0	0
Liang et al. (2017)	dbGAP	phs001036	A_WL_2	2	Plantar foot	sole	primary	Primary	IIIA	unknown	unknown	Acral	unknown	no	no	European/Caucasian	Predicted_European	alive with disease	60.33	F	unknown	whole-exome sequencing	Fresh frozen	Blood	0.35	3.36	0.323077	0	0.476923	0.2	0	0	0	0	0	0	0	0	0	0	0	1.38572	0.01	172	0.524416	0	0
Liang et al. (2017)	dbGAP	phs001036	A_WL_20	20	Plantar foot	sole	lymph node	Metastasis	IIIB	unknown	unknown	Acral	unknown	yes	temodar, limb infusion	African American	Predicted_African	Dead of disease	97.53	F	unknown	whole-exome sequencing	Fresh frozen	Blood	0.67	1.68	0.101351	0	0.898649	0	0	0	0	0	0	0	0	0	0	0	0	1.25248	0.04	237	0.406602	2	2400789
Liang et al. (2017)	dbGAP	phs001036	A_WL_21	21	Plantar foot	sole	primary	Primary	IIIC	unknown	unknown	Acral	unknown	no	ipi, radiation	European/Caucasian	Predicted_European	Dead of disease	23.95	M	unknown	whole-exome sequencing	Fresh frozen	Blood	0.66	1.91	0.0779221	0	0.441558	0.363636	0	0	0	0	0	0	0	0	0	0.116883	0	0.612915	0	74	0.253626	3	59847
Liang et al. (2017)	dbGAP	phs001036	A_WL_24	24	Plantar foot	sole	Upper Extremities	Metastasis	IIA	unknown	unknown	Acral	unknown	yes	n/a	European/Caucasian	Predicted_European	Dead of disease	106.94	F	unknown	whole-exome sequencing	Fresh frozen	Blood	0.69	1.9	0.0432852	0	0.00443951	0.952275	0	0	0	0	0	0	0	0	0	0	0	7.59481	0.01	79	0.180015	0	0
Liang et al. (2017)	dbGAP	phs001036	A_WL_25a	25a	Plantar foot	sole	lymph node	Metastasis	IIIB	unknown	unknown	Acral	unknown	no	ipi, vem, RT, surgery	European/Caucasian	Predicted_European	Dead of disease	44.14	M	unknown	whole-exome sequencing	Fresh frozen	Blood	0.84*	2	0.0375427	0	0	0.962457	0	0	0	0	0	0	0	0	0	0	0	14.0437	0.04	699	0.553846	1	4252856
Liang et al. (2017)	dbGAP	phs001036	A_WL_26	26	Plantar foot	sole	primary	Primary	IIC	unknown	unknown	Acral	unknown	yes	limb infusion, ipi	European/Caucasian	Predicted_European	no evidence of disease	21.18	M	unknown	whole-exome sequencing	Fresh frozen	Blood	0.68	1.97	0.11583	0	0.478764	0	0	0	0	0	0	0	0	0	0	0	0.405405	2.26512	0.09	360	0.346605	3	1865924
Liang et al. (2017)	dbGAP	phs001036	A_WL_27	27	Plantar foot	sole	primary	Primary	IB	unknown	unknown	Acral	unknown	no	n/a	European/Caucasian	Predicted_European	no evidence of disease	23.95	M	unknown	whole-exome sequencing	Fresh frozen	Blood	0.61	2.19	0.246154	0.0615385	0.338462	0	0	0	0	0.123077	0	0	0	0.230769	0	0	0	0.719509	0	18	0.130418	0	0
Liang et al. (2017)	dbGAP	phs001036	A_WL_28	28	Subungual toe	subungual	toe	Unknown	IIIB	unknown	unknown	Acral	unknown	yes	carbo/taxol, limb infusion, DTIC, IPI+PD1	European/Caucasian	Predicted_European	Dead of disease	39.87	M	unknown	whole-exome sequencing	Fresh frozen	Blood	0.55	1.87	0.107955	0	0.488636	0	0	0	0	0	0	0	0	0	0	0.403409	0	1.54561	0.04	134	0.21445	4	1249155
Liang et al. (2017)	dbGAP	phs001036	A_WL_29c	29c	Subungual toe	subungual	lymph node	Metastasis	IIIC	unknown	unknown	Acral	unknown	no	n/a	European/Caucasian	Predicted_European	no evidence of disease	38.82	M	unknown	whole-exome sequencing	Fresh frozen	Blood	0.68	3.22	0.15493	0	0.450704	0.29108	0	0	0	0	0	0	0	0	0	0.103286	0	2.07858	0.51	1119	0.59408	3	990172
Liang et al. (2017)	dbGAP	phs001036	A_WL_3	3	Plantar foot	sole	Leg( In-transit)	Metastasis	IIIB	unknown	unknown	Acral	unknown	yes	no	European/Caucasian	Predicted_European	Dead of disease	41.02	F	unknown	whole-exome sequencing	Fresh frozen	Blood	0.3	2.38	0.159664	0.0504202	0.327731	0	0	0	0	0.10084	0	0	0	0	0	0.134454	0.226891	1.41237	0	130	0.245712	0	0
Liang et al. (2017)	dbGAP	phs001036	A_WL_30	30	Plantar foot	sole	lower extremity	Unknown	IIIa	unknown	unknown	Acral	unknown	no	n/a	European/Caucasian	Predicted_European	alive with disease	52.07	F	unknown	whole-exome sequencing	Fresh frozen	Blood	0.62	1.87	0.0909091	0	0.909091	0	0	0	0	0	0	0	0	0	0	0	0	0.479672	0.01	89	0.281265	2	6503600
Liang et al. (2017)	dbGAP	phs001036	A_WL_31	31	toe	unknown	primary	Primary	IIIC	unknown	unknown	Acral	unknown	yes	ipi followed by pd1	African American	Predicted_African	alive with disease	22.96	F	unknown	whole-exome sequencing	Fresh frozen	Blood	0.41	4.02	0.147826	0	0.669565	0	0	0	0.182609	0	0	0	0	0	0	0	0	1.19918	0.13	397	0.666176	9	7533523
Liang et al. (2017)	dbGAP	phs001036	A_WL_32	32	Subungual thumb	subungual	lung	Metastasis	IIC	unknown	unknown	Acral	unknown	yes	ipi, temodar	European/Caucasian	Predicted_European	Dead of disease	67.6	M	unknown	whole-exome sequencing	Fresh frozen	Blood	0.71	2.67	0.00330251	0	0.575297	0.204756	0	0	0	0	0	0.216645	0	0	0	0	0	12.9512	0.53	497	0.63417	3	9125363
Liang et al. (2017)	dbGAP	phs001036	A_WL_34a	34a	Plantar foot	sole	leg	Metastasis	IIC	unknown	unknown	Acral	unknown	yes	NY eso vaccine	European/Caucasian	Predicted_European	no evidence of disease	103.62		unknown	whole-exome sequencing	Fresh frozen	Blood	0.21	3.65	0.168067	0.0336134	0.697479	0	0	0	0	0.10084	0	0	0	0	0	0	0	1.09259	0.01	89	0.711891	2	892900
Liang et al. (2017)	dbGAP	phs001036	A_WL_4	4	Plantar foot	sole	Mesentery (distant met)	Metastasis	M1c	unknown	unknown	Acral	unknown	no	IL-2, ipi	European/Caucasian	Predicted_European	alive with disease	34.05	M	unknown	whole-exome sequencing	Fresh frozen	Blood	0.78	3.07	0.215426	0	0.595745	0	0	0	0	0	0.18883	0	0	0	0	0	0	4.10386	2.61	301	0.474637	1	37000
Liang et al. (2017)	dbGAP	phs001036	A_WL_5	5	Subungual hand	subungual	Arm (in-transit)	Metastasis	M1a	unknown	unknown	Acral	unknown	yes	Biochemo, limb infusion, ipi, IL-2, BCG, pembrolizumab, MEK/AKTi	European/Caucasian	Predicted_European	alive with disease	101.41	M	unknown	whole-exome sequencing	Fresh frozen	Blood	0.87	2.15	0.0292793	0	0.181306	0.789414	0	0	0	0	0	0	0	0	0	0	0	6.18244	0.69	118	0.285081	3	172533
Liang et al. (2017)	dbGAP	phs001036	A_WL_7	7	Subungual toe	subungual	Chest Wall (distant met)	Metastasis	IIIB	unknown	unknown	Acral	unknown	yes	IFN, Ipi, TM, carbo/taxol, IL-2, pembrolizumab	European/Caucasian	Predicted_Admix_American	Dead of disease	85.89	M	unknown	whole-exome sequencing	Fresh frozen	Blood	0.64	3.32	0.00213106	0	0	0	0	0	0.40357	0	0	0	0	0.594299	0	0	0	38.0274	0.77	358	0.578391	1	18643
Liang et al. (2017)	dbGAP	phs001036	A_WL_8	8	Subungual thumb	subungual	primary	Primary	IIIB	unknown	unknown	Acral	unknown	yes	no	European/Caucasian	Predicted_European	Dead of disease	13.42	F	unknown	whole-exome sequencing	Fresh frozen	Blood	0.58	1.86	0.0763889	0	0.40625	0.517361	0	0	0	0	0	0	0	0	0	0	0	2.07858	0.08	163	0.402773	4	2908802
Liang et al. (2017)	dbGAP	phs001036	A_WL_9	9	Subungual thumb	subungual	primary	Primary	IIC	unknown	unknown	Acral	unknown	yes	no	European/Caucasian	Predicted_European	Dead of disease	15.36	F	unknown	whole-exome sequencing	Fresh frozen	Blood	0.87	1.98	0.115207	0	0.447005	0.313364	0	0	0	0	0	0	0	0	0	0	0.124424	1.8121	0.9	264	0.34729	7	1319349
Note. Purities of samples marked with * in column Z were recalculated (based on the median MAF of somatic mutations, or the median VAF of germline variants at copy loss LOH regions).
