# Supplementary material for: Integrated genomic analyses of acral and mucosal melanomas nominate novel driver genes
Source: Genome Med. 2022 Jun 16;14:65. doi: 10.1186/s13073-022-01068-0 (PMC9202124; doi:10.1186/s13073-022-01068-0)
Supplement: Supplementary file 3 — Additional file 3: Table S2. The list of 703 cancer genes. [file 13073_2022_1068_MOESM3_ESM.xlsx]

## Sheet: TableS2
Table S2. The list of 703 cancer genes.
Gene_Symbol	Annotate_Transcript	Oncogene_or_TSG	Source_of_Annotation
ABL1	NM_005157	oncogene	oncoKB
ABL2	NM_007314	oncogene	oncoKB
ABRAXAS1	NM_139076	TSG	oncoKB
ACTG1	NM_001199954	TSG	oncoKB
ACVR1	NM_001111067	oncogene	oncoKB
AGO1	NM_012199	oncogene	oncoKB
AGO2	NM_012154	none	oncoKB
AJUBA	NM_032876	TSG	oncoKB
AKT1	NM_001014431	oncogene	oncoKB
AKT2	NM_001626	oncogene	oncoKB
AKT3	NM_005465	oncogene	oncoKB
ALB	NM_000477	none	oncoKB
ALK	NM_004304	oncogene	oncoKB
ALOX12B	NM_001139	oncogene|TSG	oncoKB
AMBRA1	NA	likely_TSG	added
AMER1	NM_152424	TSG	oncoKB
ANKRD11	NM_013275	TSG	oncoKB
APC	NM_000038	TSG	oncoKB
APLNR	NM_005161	oncogene|TSG	oncoKB
AR	NM_000044	oncogene	oncoKB
ARAF	NM_001654	oncogene	oncoKB
ARHGAP35	NM_004491	oncogene|TSG	oncoKB
ARHGEF28	NM_001177693	oncogene	oncoKB
ARID1A	NM_006015	TSG	oncoKB
ARID1B	NM_020732	TSG	oncoKB
ARID2	NM_152641	TSG	oncoKB
ARID3A	NM_005224	TSG	oncoKB
ARID3B	NM_001307939	oncogene	oncoKB
ARID3C	NM_001017363	none	oncoKB
ARID4A	NM_002892	TSG	oncoKB
ARID4B	NM_001206794	TSG	oncoKB
ARID5A	NM_212481	none	oncoKB
ARID5B	NM_032199	TSG	oncoKB
ASXL1	NM_015338	TSG	oncoKB
ASXL2	NM_018263	TSG	oncoKB
ATF1	NM_005171	oncogene	oncoKB
ATM	NM_000051	TSG	oncoKB
ATP6AP1	NM_001183	none	oncoKB
ATP6V1B2	NM_001693	TSG	oncoKB
ATR	NM_001184	TSG	oncoKB
ATRX	NM_000489	TSG	oncoKB
ATXN2	NM_002973	TSG	oncoKB
ATXN7	NM_000333	oncogene	oncoKB
AURKA	NM_003600	oncogene	oncoKB
AURKB	NM_004217	oncogene	oncoKB
AXIN1	NM_003502	TSG	oncoKB
AXIN2	NM_004655	TSG	oncoKB
AXL	NM_021913	oncogene	oncoKB
B2M	NM_004048	TSG	oncoKB
BABAM1	NM_001033549	none	oncoKB
BACH2	NM_001170794	TSG	oncoKB
BAP1	NM_004656	TSG	oncoKB
BARD1	NM_000465	TSG	oncoKB
BBC3	NM_001127240	TSG	oncoKB
BCL10	NM_003921	TSG	oncoKB
BCL11B	NM_138576	TSG	oncoKB
BCL2	NM_000633	oncogene	oncoKB
BCL2L1	NM_138578	none	oncoKB
BCL2L11	NM_138621	TSG	oncoKB
BCL6	NM_001706	oncogene	oncoKB
BCL9	NM_004326	oncogene	oncoKB
BCOR	NM_001123385	TSG	oncoKB
BCORL1	NM_021946	TSG	oncoKB
BCR	NM_004327	oncogene	oncoKB
BIRC3	NM_182962	none	oncoKB
BLM	NM_000057	TSG	oncoKB
BMPR1A	NM_004329	TSG	oncoKB
BRAF	NM_004333	oncogene	oncoKB
BRCA1	NM_007294	TSG	oncoKB
BRCA2	NM_000059	TSG	oncoKB
BRD4	NM_058243	oncogene	oncoKB
BRIP1	NM_032043	TSG	oncoKB
BTG1	NM_001731	TSG	oncoKB
BTK	NM_000061	oncogene	oncoKB
CALR	NM_004343	oncogene	oncoKB
CARD11	NM_032415	oncogene	oncoKB
CARM1	NM_199141	none	oncoKB
CASP8	NM_001080125	TSG	oncoKB
CBFB	NM_022845	TSG	oncoKB
CBL	NM_005188	TSG	oncoKB
CCNB3	NM_033031	oncogene	oncoKB
CCND1	NM_053056	oncogene	oncoKB
CCND2	NM_001759	oncogene	oncoKB
CCND3	NM_001760	oncogene	oncoKB
CCNE1	NM_001238	oncogene	oncoKB
FAM58A	NM_152274	TSG	oncoKB
CD274	NM_014143	oncogene	oncoKB
CD276	NM_001024736	oncogene	oncoKB
CD28	NM_006139	oncogene	oncoKB
CD58	NM_001779	TSG	oncoKB
CD79A	NM_001783	oncogene	oncoKB
CD79B	NM_001039933	oncogene	oncoKB
CDC42	NM_001791	oncogene	oncoKB
CDC73	NM_024529	TSG	oncoKB
CDH1	NM_004360	TSG	oncoKB
CDK12	NM_016507	TSG	oncoKB
CDK4	NM_000075	oncogene	oncoKB
CDK6	NM_001145306	oncogene	oncoKB
CDK8	NM_001260	oncogene	oncoKB
CDKN1A	NM_078467	TSG	oncoKB
CDKN1B	NM_004064	TSG	oncoKB
CDKN2A	NM_000077	TSG	oncoKB
CDKN2B	NM_004936	TSG	oncoKB
CDKN2C	NM_078626	TSG	oncoKB
CEBPA	NM_004364	TSG	oncoKB
CENPA	NM_001809	none	oncoKB
CHEK1	NM_001274	TSG	oncoKB
CHEK2	NM_007194	TSG	oncoKB
CIC	NM_015125	TSG	oncoKB
CIITA	NM_001286402	TSG	oncoKB
CMTR2	NM_001099642	TSG	oncoKB
RFWD2	NM_022457	oncogene	oncoKB
CRBN	NM_016302	TSG	oncoKB
CREB1	NM_134442	oncogene	oncoKB
CREBBP	NM_004380	TSG	oncoKB
CRKL	NM_005207	oncogene	oncoKB
CRLF2	NM_022148	oncogene	oncoKB
CSDE1	NM_001242891	none	oncoKB
CSF1R	NM_005211	none	oncoKB
CSF3R	NM_000760	oncogene	oncoKB
CTCF	NM_006565	TSG	oncoKB
CTLA4	NM_005214	oncogene	oncoKB
CTNNB1	NM_001904	oncogene	oncoKB
CTR9	NM_014633	TSG	oncoKB
CUL3	NM_003590	TSG	oncoKB
CUX1	NM_181552	TSG	oncoKB
CXCR4	NM_003467	oncogene	oncoKB
CYLD	NM_001042355	TSG	oncoKB
CYP19A1	NM_000103	oncogene	oncoKB
CYSLTR2	NM_020377	oncogene	oncoKB
DAXX	NM_001141970	TSG	oncoKB
DAZAP1	NM_018959	none	oncoKB
DCUN1D1	NM_020640	oncogene	oncoKB
DDIT3	NM_001195057	none	oncoKB
DDR2	NM_006182	oncogene	oncoKB
DDX3X	NM_001356	TSG	oncoKB
DDX4	NM_024415	oncogene	oncoKB
DDX41	NM_016222	TSG	oncoKB
DEK	NM_003472	oncogene	oncoKB
DICER1	NM_177438	TSG	oncoKB
DIS3	NM_014953	TSG	oncoKB
DKK1	NM_012242	none	oncoKB
DKK2	NM_014421	none	oncoKB
DKK3	NM_001018057	none	oncoKB
DKK4	NM_014420	none	oncoKB
DMBT1	NM_004406	likely_TSG	added
DNAJB1	NM_006145	none	oncoKB
DNMT1	NM_001379	oncogene	oncoKB
DNMT3A	NM_022552	TSG	oncoKB
DNMT3B	NM_006892	TSG	oncoKB
DOT1L	NM_032482	oncogene	oncoKB
DROSHA	NM_013235	none	oncoKB
DTX1	NM_004416	TSG	oncoKB
DUSP22	NM_020185	TSG	oncoKB
DUSP4	NM_001394	TSG	oncoKB
E2F3	NM_001949	oncogene	oncoKB
ECT2L	NM_001077706	TSG	oncoKB
EED	NM_003797	TSG	oncoKB
EGFL7	NM_201446	oncogene	oncoKB
EGFR	NM_005228	oncogene	oncoKB
EGR1	NM_001964	TSG	oncoKB
EIF1AX	NM_001412	none	oncoKB
EIF4A2	NM_001967	oncogene	oncoKB
EIF4E	NM_001130678	oncogene	oncoKB
ELF3	NM_004433	oncogene|TSG	oncoKB
ELOC	NM_005648	none	oncoKB
EP300	NM_001429	TSG	oncoKB
EP400	NM_015409	TSG	oncoKB
EPAS1	NM_001430	none	oncoKB
EPCAM	NM_002354	TSG	oncoKB
EPHA3	NM_005233	TSG	oncoKB
EPHA5	NM_004439	none	oncoKB
EPHA7	NM_004440	oncogene|TSG	oncoKB
EPHB1	NM_004441	TSG	oncoKB
EPOR	NM_000121	oncogene	oncoKB
ERBB2	NM_004448	oncogene	oncoKB
ERBB3	NM_001982	oncogene	oncoKB
ERBB4	NM_005235	oncogene	oncoKB
ERCC2	NM_000400	TSG	oncoKB
ERCC3	NM_000122	TSG	oncoKB
ERCC4	NM_005236	TSG	oncoKB
ERCC5	NM_000123	TSG	oncoKB
ERF	NM_006494	TSG	oncoKB
ERG	NM_182918	oncogene	oncoKB
ERRFI1	NM_018948	TSG	oncoKB
ESCO2	NM_001017420	TSG	oncoKB
ESR1	NM_001122740	oncogene	oncoKB
ETAA1	NM_019002	TSG	oncoKB
ETNK1	NM_018638	none	oncoKB
ETV1	NM_001163147	oncogene	oncoKB
ETV4	NM_001079675	oncogene	oncoKB
ETV5	NM_004454	oncogene	oncoKB
ETV6	NM_001987	TSG	oncoKB
EWSR1	NM_005243	oncogene	oncoKB
EZH1	NM_001991	oncogene	oncoKB
EZH2	NM_004456	oncogene|TSG	oncoKB
EZHIP	NM_203407	oncogene	oncoKB
FANCA	NM_000135	TSG	oncoKB
FANCC	NM_000136	TSG	oncoKB
FANCD2	NM_001018115	TSG	oncoKB
FANCL	NM_018062	TSG	oncoKB
FAS	NM_000043	TSG	oncoKB
FAT1	NM_005245	TSG	oncoKB
FBXO11	NM_001190274	TSG	oncoKB
FBXW7	NM_033632	TSG	oncoKB
FER	NM_005246	likely_oncogene	added
FEV	NM_017521	none	oncoKB
FGF19	NM_005117	oncogene	oncoKB
FGF3	NM_005247	oncogene	oncoKB
FGF4	NM_002007	oncogene	oncoKB
FGFR1	NM_001174067	oncogene	oncoKB
FGFR2	NM_000141	oncogene	oncoKB
FGFR3	NM_000142	oncogene	oncoKB
FGFR4	NM_213647	oncogene	oncoKB
FH	NM_000143	TSG	oncoKB
FLCN	NM_144997	TSG	oncoKB
FLI1	NM_002017	oncogene	oncoKB
FLT1	NM_002019	oncogene	oncoKB
FLT3	NM_004119	oncogene	oncoKB
FLT4	NM_182925	oncogene	oncoKB
FOXA1	NM_004496	oncogene|TSG	oncoKB
FOXF1	NM_001451	oncogene|TSG	oncoKB
FOXL2	NM_023067	oncogene|TSG	oncoKB
FOXO1	NM_002015	TSG	oncoKB
FOXP1	NM_001244814	oncogene|TSG	oncoKB
FUBP1	NM_003902	TSG	oncoKB
FURIN	NM_001289823	oncogene	oncoKB
FYN	NM_153047	oncogene	oncoKB
GAB1	NM_002039	oncogene	oncoKB
GAB2	NM_080491	oncogene	oncoKB
GATA1	NM_002049	none	oncoKB
GATA2	NM_032638	oncogene	oncoKB
GATA3	NM_002051	oncogene|TSG	oncoKB
GATA4	NM_001308093	likely_TSG	added
GLI1	NM_005269	oncogene	oncoKB
GNA11	NM_002067	oncogene	oncoKB
GNA12	NM_007353	oncogene	oncoKB
GNA13	NM_006572	oncogene	oncoKB
GNAQ	NM_002072	oncogene	oncoKB
GNAS	NM_000516	oncogene	oncoKB
GNB1	NM_001282539	oncogene	oncoKB
GPS2	NM_004489	TSG	oncoKB
GREM1	NM_013372	oncogene	oncoKB
GRIN2A	NM_001134407	TSG	oncoKB
GSK3B	NM_002093	oncogene	oncoKB
GTF2I	NM_032999	oncogene	oncoKB
H3F3A	NM_002107	oncogene	oncoKB
H3F3B	NM_005324	none	oncoKB
H3F3C	NM_001013699	none	oncoKB
HIST1H1B	NM_005322	TSG	oncoKB
HIST1H1C	NM_005319	none	oncoKB
HIST1H1D	NM_005320	TSG	oncoKB
HIST1H1E	NM_005321	oncogene	oncoKB
HIST1H2AC	NM_003512	none	oncoKB
HIST1H2AG	NM_003509	none	oncoKB
HIST1H2AL	NM_003511	none	oncoKB
HIST1H2AM	NM_003514	oncogene	oncoKB
HIST1H2BC	NM_003518	none	oncoKB
HIST1H2BD	NM_021063	none	oncoKB
HIST1H2BG	NM_003518	none	oncoKB
HIST1H2BJ	NM_021058	none	oncoKB
HIST1H2BK	NM_080593	none	oncoKB
HIST1H2BO	NM_003527	none	oncoKB
HIST1H3A	NM_003529	none	oncoKB
HIST1H3B	NM_003537	none	oncoKB
HIST1H3C	NM_003531	none	oncoKB
HIST1H3D	NM_003530	none	oncoKB
HIST1H3E	NM_003532	none	oncoKB
HIST1H3F	NM_021018	none	oncoKB
HIST1H3G	NM_003534	none	oncoKB
HIST1H3H	NM_003536	none	oncoKB
HIST1H3I	NM_003533	none	oncoKB
HIST1H3J	NM_003535	none	oncoKB
HIST2H3A	NM_001005464	none	oncoKB
HIST2H3C	NM_021059	none	oncoKB
HIST2H3D	NM_001123375	none	oncoKB
HIST3H3	NM_003493	none	oncoKB
H3F3AP4	NA	none	oncoKB
HDAC1	NM_004964	oncogene	oncoKB
HDAC4	NM_006037	oncogene|TSG	oncoKB
HDAC7	XM_011538481	oncogene	oncoKB
HGF	NM_000601	oncogene	oncoKB
HIF1A	NM_001530	oncogene	oncoKB
HLA-A	NM_001242758	TSG	oncoKB
HLA-B	NM_005514	TSG	oncoKB
HLA-C	NM_002117	TSG	oncoKB
HNF1A	NM_000545	TSG	oncoKB
HOXB13	NM_006361	oncogene|TSG	oncoKB
HRAS	NM_005343	oncogene	oncoKB
ICOSLG	NM_015259	oncogene	oncoKB
ID3	NM_002167	TSG	oncoKB
IDH1	NM_005896	oncogene	oncoKB
IDH2	NM_002168	oncogene	oncoKB
IFNGR1	NM_000416	TSG	oncoKB
IGF1	NM_001111285	oncogene	oncoKB
IGF1R	NM_000875	oncogene	oncoKB
IGF2	NM_001127598	oncogene	oncoKB
IKBKE	NM_014002	oncogene	oncoKB
IKZF1	NM_006060	none	oncoKB
IKZF3	NM_012481	oncogene|TSG	oncoKB
IL10	NM_000572	none	oncoKB
IL3	NM_000588	oncogene	oncoKB
IL7R	NM_002185	oncogene	oncoKB
INHA	NM_002191	TSG	oncoKB
INHBA	NM_002192	oncogene|TSG	oncoKB
INPP4A	NM_001134224	none	oncoKB
INPP4B	NM_001101669	TSG	oncoKB
INPPL1	NM_001567	TSG	oncoKB
INSR	NM_000208	oncogene	oncoKB
IRF1	NM_002198	TSG	oncoKB
IRF4	NM_002460	oncogene	oncoKB
IRF8	NM_002163	TSG	oncoKB
IRS1	NM_005544	oncogene	oncoKB
IRS2	NM_003749	oncogene	oncoKB
JAK1	NM_002227	oncogene|TSG	oncoKB
JAK2	NM_004972	oncogene	oncoKB
JAK3	NM_000215	oncogene	oncoKB
JARID2	NM_004973	oncogene|TSG	oncoKB
JUN	NM_002228	oncogene	oncoKB
KAT6A	NM_006766	none	oncoKB
KBTBD4	NM_016506	none	oncoKB
KDM5A	NM_001042603	oncogene	oncoKB
KDM5C	NM_004187	TSG	oncoKB
KDM6A	NM_021140	TSG	oncoKB
KDR	NM_002253	oncogene	oncoKB
KEAP1	NM_203500	TSG	oncoKB
KIT	NM_000222	oncogene	oncoKB
KLF2	NM_016270	TSG	oncoKB
KLF3	NM_016531	TSG	oncoKB
KLF4	NM_004235	oncogene|TSG	oncoKB
KLF5	NM_001730	oncogene	oncoKB
KMT2A	NM_001197104	TSG	oncoKB
KMT2B	NM_014727	TSG	oncoKB
KMT2C	NM_170606	TSG	oncoKB
KMT2D	NM_003482	TSG	oncoKB
KMT5A	NM_020382	none	oncoKB
KNSTRN	NM_033286	none	oncoKB
KRAS	NM_004985	oncogene	oncoKB
KSR2	NA	oncogene	oncoKB
LARP4B	NM_015155	none	oncoKB
LATS1	NM_004690	TSG	oncoKB
LATS2	NM_014572	TSG	oncoKB
LCK	NM_001042771	oncogene	oncoKB
LMO1	NM_002315	oncogene	oncoKB
LMO2	NM_001142315	oncogene	oncoKB
LRP1B	NM_018557	likely_TSG	added
LRP5	NM_001291902	oncogene|TSG	oncoKB
LRP6	NM_002336	oncogene	oncoKB
LTB	NM_002341	oncogene|TSG	oncoKB
LYN	NM_002350	oncogene	oncoKB
LZTR1	NM_006767	TSG	oncoKB
MAD2L2	NM_001127325	oncogene|TSG	oncoKB
MAF	NM_001031804	none	oncoKB
MAFB	NM_005461	oncogene	oncoKB
MALT1	NM_006785	none	oncoKB
MAP2K1	NM_002755	oncogene	oncoKB
MAP2K2	NM_030662	oncogene	oncoKB
MAP2K4	NM_003010	TSG	oncoKB
MAP3K1	NM_005921	TSG	oncoKB
MAP3K13	NM_004721	oncogene	oncoKB
MAP3K14	NM_003954	oncogene	oncoKB
MAPK1	NM_002745	oncogene	oncoKB
MAPK3	NM_002746	oncogene	oncoKB
MAPKAP1	NM_001006617	none	oncoKB
MAX	NM_002382	TSG	oncoKB
MBD6	NM_052897	TSG	oncoKB
MC1R	NM_002386	melanoma	added
MCL1	NM_021960	oncogene	oncoKB
MDC1	NM_014641	none	oncoKB
MDM2	NM_002392	oncogene	oncoKB
MDM4	NM_002393	oncogene	oncoKB
MECOM	NM_001105078	oncogene	oncoKB
MECP2	NM_001110792	likely_oncogene	added
MED12	NM_005120	oncogene|TSG	oncoKB
MEF2B	NM_001145785	oncogene	oncoKB
MEF2D	NM_005920	oncogene	oncoKB
MEN1	NM_130799	TSG	oncoKB
MET	NM_000245	oncogene	oncoKB
MGA	NM_001164273	TSG	oncoKB
MGAM	NM_004668	oncogene	oncoKB
ELMSAN1	NM_001043318	TSG	oncoKB
MITF	NM_000248	oncogene|TSG	oncoKB
MLH1	NM_000249	TSG	oncoKB
MLLT1	NM_005934	none	oncoKB
MLLT10	NM_001195626	oncogene	oncoKB
MOB3B	NM_024761	TSG	oncoKB
MPEG1	NM_001039396	none	oncoKB
MPL	NM_005373	oncogene	oncoKB
MRE11	NM_005591	TSG	oncoKB
MSH2	NM_000251	TSG	oncoKB
MSH3	NM_002439	TSG	oncoKB
MSH6	NM_000179	TSG	oncoKB
MSI1	NM_002442	oncogene	oncoKB
MSI2	NM_138962	oncogene	oncoKB
MST1	NM_020998	TSG	oncoKB
MST1R	NM_002447	oncogene	oncoKB
MTAP	NM_002451	TSG	oncoKB
MTOR	NM_004958	oncogene	oncoKB
MUTYH	NM_001048171	TSG	oncoKB
MYC	NM_002467	oncogene	oncoKB
MYCL	NM_001033082	oncogene	oncoKB
MYCN	NM_005378	oncogene	oncoKB
MYD88	NM_002468	oncogene	oncoKB
MYOD1	NM_002478	TSG	oncoKB
NADK	NM_001198993	oncogene	oncoKB
NBN	NM_002485	TSG	oncoKB
NCOA3	NM_181659	oncogene	oncoKB
NCOR1	NM_006311	TSG	oncoKB
NCOR2	NM_006312	none	oncoKB
NCSTN	NM_015331	oncogene	oncoKB
NEGR1	NM_173808	none	oncoKB
NF1	NM_000267	TSG	oncoKB
NF2	NM_000268	TSG	oncoKB
NFE2	NM_001136023	oncogene	oncoKB
NFE2L2	NM_006164	oncogene	oncoKB
NFKBIA	NM_020529	TSG	oncoKB
NKX2-1	NM_001079668	oncogene	oncoKB
NKX3-1	NM_006167	TSG	oncoKB
NOTCH1	NM_017617	oncogene|TSG	oncoKB
NOTCH2	NM_024408	oncogene|TSG	oncoKB
NOTCH3	NM_000435	oncogene|TSG	oncoKB
NOTCH4	NM_004557	oncogene|TSG	oncoKB
NPM1	NM_002520	TSG	oncoKB
NR4A3	NM_006981	oncogene	oncoKB
NRAS	NM_002524	oncogene	oncoKB
NRG1	NM_013964	oncogene	oncoKB
NSD1	NM_022455	oncogene|TSG	oncoKB
NSD2	NM_001042424	oncogene	oncoKB
NSD3	NM_023034	none	oncoKB
NT5C2	NM_001134373	oncogene	oncoKB
NTHL1	NM_002528	TSG	oncoKB
NTRK1	NM_002529	oncogene	oncoKB
NTRK2	NM_006180	oncogene	oncoKB
NTRK3	NM_001012338	oncogene	oncoKB
NUF2	NM_031423	oncogene	oncoKB
NUP93	NM_014669	none	oncoKB
NUP98	XM_005252950	oncogene	oncoKB
NUTM1	XM_011521429	none	oncoKB
P2RY8	NM_178129	TSG	oncoKB
PAK1	NM_002576	oncogene	oncoKB
PAK5	NM_177990	oncogene	oncoKB
PALB2	NM_024675	TSG	oncoKB
PARP1	NM_001618	TSG	oncoKB
PAX5	NM_016734	TSG	oncoKB
PAX8	NM_003466	oncogene	oncoKB
PBRM1	NM_018313	TSG	oncoKB
PCBP1	NM_006196	none	oncoKB
PDCD1	NM_005018	oncogene	oncoKB
PDCD1LG2	NM_025239	oncogene	oncoKB
PDGFB	NM_002608	oncogene	oncoKB
PDGFRA	NM_006206	oncogene	oncoKB
PDGFRB	NM_002609	oncogene	oncoKB
PDPK1	NM_002613	none	oncoKB
PDS5B	NM_015032	TSG	oncoKB
PGBD5	NM_001258311	oncogene	oncoKB
PGR	NM_000926	oncogene	oncoKB
PHF6	NM_001015877	TSG	oncoKB
PHOX2B	NM_003924	TSG	oncoKB
PIGA	NM_002641	TSG	oncoKB
PIK3C2G	NM_004570	none	oncoKB
PIK3C3	NM_002647	none	oncoKB
PIK3CA	NM_006218	oncogene	oncoKB
PIK3CB	NM_006219	oncogene	oncoKB
PIK3CD	NM_005026	oncogene	oncoKB
PIK3CG	NM_002649	oncogene	oncoKB
PIK3R1	NM_181523	TSG	oncoKB
PIK3R2	NM_005027	TSG	oncoKB
PIK3R3	NM_003629	TSG	oncoKB
PIM1	NM_002648	none	oncoKB
PLCG1	NM_182811	oncogene	oncoKB
PLCG2	NM_002661	oncogene	oncoKB
PLK2	NM_006622	none	oncoKB
PMAIP1	NM_021127	TSG	oncoKB
PMS1	NM_000534	TSG	oncoKB
PMS2	NM_000535	TSG	oncoKB
PNRC1	NM_006813	none	oncoKB
POLD1	NM_002691	TSG	oncoKB
POLE	NM_006231	TSG	oncoKB
POT1	NM_015450	TSG	oncoKB
PPARG	NM_015869	oncogene	oncoKB
PPM1D	NM_003620	oncogene	oncoKB
PPP2R1A	NM_014225	TSG	oncoKB
PPP2R2A	NM_002717	TSG	oncoKB
PPP4R2	NM_174907	none	oncoKB
PPP6C	NM_002721	TSG	oncoKB
PRDM1	NM_001198	TSG	oncoKB
PRDM14	NM_024504	none	oncoKB
PREX2	NM_024870	none	oncoKB
PRKACA	NM_002730	oncogene	oncoKB
PRKAR1A	NM_212471	none	oncoKB
PRKCI	NM_002740	oncogene	oncoKB
PRKD1	NM_002742	none	oncoKB
PRKN	NM_004562	TSG	oncoKB
PRSS1	NM_002769	none	oncoKB
PTCH1	NM_000264	TSG	oncoKB
PTEN	NM_000314	TSG	oncoKB
PTP4A1	NM_003463	none	oncoKB
PTPN1	NM_001278618	oncogene|TSG	oncoKB
PTPN11	NM_002834	oncogene	oncoKB
PTPN2	NM_002828	TSG	oncoKB
PTPRD	NM_002839	TSG	oncoKB
PTPRJ	NM_002843	TSG	added
PTPRS	NM_002850	TSG	oncoKB
PTPRT	NM_133170	TSG	oncoKB
RAB35	NM_006861	oncogene	oncoKB
RAC1	NM_018890	oncogene	oncoKB
RAC2	NM_002872	oncogene	oncoKB
RAD21	NM_006265	TSG	oncoKB
RAD50	NM_005732	TSG	oncoKB
RAD51	NM_002875	TSG	oncoKB
RAD51B	NM_133509	TSG	oncoKB
RAD51C	NM_058216	TSG	oncoKB
RAD51D	NM_002878	TSG	oncoKB
RAD52	NM_134424	none	oncoKB
RAD54L	NM_001142548	none	oncoKB
RAF1	NM_002880	oncogene	oncoKB
RARA	NM_000964	none	oncoKB
RASA1	NM_002890	TSG	oncoKB
RASA2	NM_006506	TSG	added
RB1	NM_000321	TSG	oncoKB
RBM10	NM_001204468	TSG	oncoKB
RBM15	NM_022768	oncogene|TSG	oncoKB
RECQL	NM_002907	TSG	oncoKB
RECQL4	NM_004260	TSG	oncoKB
REL	NM_002908	oncogene	oncoKB
RELN	NM_005045	none	oncoKB
REST	NM_001193508	TSG	oncoKB
RET	NM_020975	oncogene	oncoKB
RHEB	NM_005614	oncogene	oncoKB
RHOA	NM_001664	oncogene	oncoKB
RICTOR	NM_152756	oncogene	oncoKB
RIT1	NM_006912	oncogene	oncoKB
RNF43	NM_017763	TSG	oncoKB
ROBO1	NM_002941	TSG	oncoKB
ROS1	NM_002944	oncogene	oncoKB
RPS6KA4	NM_003942	oncogene	oncoKB
RPS6KB2	NM_003952	oncogene	oncoKB
RPTOR	NM_020761	oncogene	oncoKB
RRAGC	NM_022157	oncogene	oncoKB
RRAS	NM_006270	oncogene	oncoKB
RRAS2	NM_012250	oncogene	oncoKB
RTEL1	NM_001283009	TSG	oncoKB
RUNX1	NM_001754	TSG	oncoKB
RUNX1T1	NM_001198626	oncogene	oncoKB
RXRA	NM_002957	none	oncoKB
RYBP	NM_012234	TSG	oncoKB
SAMHD1	NM_015474	TSG	oncoKB
SCG5	NM_001144757	oncogene	oncoKB
SDHA	NM_004168	TSG	oncoKB
SDHAF2	NM_017841	TSG	oncoKB
SDHB	NM_003000	TSG	oncoKB
SDHC	NM_003001	TSG	oncoKB
SDHD	NM_003002	TSG	oncoKB
SERPINB3	NM_006919	oncogene|TSG	oncoKB
SERPINB4	NM_002974	none	oncoKB
SESN1	NM_014454	TSG	oncoKB
SESN2	NM_031459	TSG	oncoKB
SESN3	NM_144665	TSG	oncoKB
SETBP1	NM_015559	oncogene	oncoKB
SETD1A	NM_014712	oncogene	oncoKB
SETD1B	XM_005253858	none	oncoKB
SETD2	NM_014159	TSG	oncoKB
SETD3	NM_032233	none	oncoKB
SETD4	NM_017438	none	oncoKB
SETD5	NM_001080517	none	oncoKB
SETD6	NM_001160305	none	oncoKB
SETD7	NM_001306199	none	oncoKB
SETDB1	NM_001145415	oncogene|TSG	oncoKB
SETDB2	NM_031915	TSG	oncoKB
SF3B1	NM_012433	oncogene	oncoKB
SFRP1	NM_003012	TSG	oncoKB
SFRP2	NM_003013	oncogene|TSG	oncoKB
SGK1	NM_005627	oncogene	oncoKB
SH2B3	NM_005475	TSG	oncoKB
SH2D1A	NM_002351	TSG	oncoKB
SHOC2	NM_007373	oncogene	oncoKB
SHQ1	NM_018130	TSG	oncoKB
SKP2	NM_005983	likely_oncogene	added
SLFN11	NM_001104587	TSG	oncoKB
SLX4	NM_032444	TSG	oncoKB
SMAD2	NM_001003652	TSG	oncoKB
SMAD3	NM_005902	TSG	oncoKB
SMAD4	NM_005359	TSG	oncoKB
SMARCA2	NM_001289396	TSG	oncoKB
SMARCA4	NM_001128849	TSG	oncoKB
SMARCB1	NM_003073	TSG	oncoKB
SMARCD1	NM_003076	none	oncoKB
SMARCE1	NM_003079	oncogene|TSG	oncoKB
SMC1A	NM_006306	TSG	oncoKB
SMC3	NM_005445	TSG	oncoKB
SMG1	NM_015092	TSG	oncoKB
SMO	NM_005631	oncogene	oncoKB
SMYD3	NM_001167740	oncogene	oncoKB
SOCS1	NM_003745	TSG	oncoKB
SOCS3	NM_003955	TSG	oncoKB
SOS1	NM_005633	oncogene	oncoKB
SOX10	NM_006941	likely_oncogene	added
SOX17	NM_022454	TSG	oncoKB
SOX2	NM_003106	oncogene	oncoKB
SOX9	NM_000346	oncogene|TSG	oncoKB
SP140	NM_007237	TSG	oncoKB
SPEN	NM_015001	TSG	oncoKB
SPOP	NM_001007228	TSG	oncoKB
SPRED1	NM_152594	TSG	oncoKB
SPRTN	NM_032018	TSG	oncoKB
SRC	NM_198291	oncogene	oncoKB
SRSF2	NM_003016	none	oncoKB
SS18	NM_001007559	oncogene	oncoKB
STAG1	NM_005862	TSG	oncoKB
STAG2	NM_001042749	TSG	oncoKB
STAT1	NM_007315	none	oncoKB
STAT2	NM_005419	none	oncoKB
STAT3	NM_139276	oncogene	oncoKB
STAT5A	NM_003152	oncogene	oncoKB
STAT5B	NM_012448	oncogene	oncoKB
STAT6	NM_001178078	oncogene	oncoKB
STK11	NM_000455	TSG	oncoKB
STK19	NM_004197	oncogene	oncoKB
STK40	NM_032017	none	oncoKB
SUFU	NM_016169	TSG	oncoKB
SUZ12	NM_015355	TSG	oncoKB
SYK	NM_003177	oncogene	oncoKB
TAL1	NM_001287347	oncogene	oncoKB
TAP1	NM_000593	none	oncoKB
TAP2	NM_018833	none	oncoKB
TBL1XR1	NM_024665	TSG	oncoKB
TBX3	NM_016569	TSG	oncoKB
TCF3	NM_001136139	TSG	oncoKB
TCF7L2	NM_001146274	TSG	oncoKB
TCL1A	NM_001098725	oncogene	oncoKB
TCL1B	NM_004918	oncogene	oncoKB
TEK	NM_000459	none	oncoKB
FAM46C	NM_017709	TSG	oncoKB
TERT	NM_198253	oncogene	oncoKB
TET1	NM_030625	TSG	oncoKB
TET2	NM_001127208	TSG	oncoKB
TET3	NM_144993	TSG	oncoKB
TFE3	NM_006521	oncogene	oncoKB
TGFBR1	NM_004612	TSG	oncoKB
TGFBR2	NM_003242	TSG	oncoKB
TLE1	NM_001303103	none	oncoKB
TLE2	NM_003260	none	oncoKB
TLE3	NM_005078	none	oncoKB
TLE4	NM_007005	none	oncoKB
TLX1	NM_005521	oncogene	oncoKB
TLX3	NM_021025	oncogene	oncoKB
TMEM127	NM_001193304	TSG	oncoKB
TMPRSS2	NM_001135099	none	oncoKB
TNFAIP3	NM_006290	TSG	oncoKB
TNFRSF14	NM_003820	TSG	oncoKB
TOP1	NM_003286	TSG	oncoKB
TP53	NM_000546	TSG	oncoKB
TP53BP1	NM_001141980	TSG	oncoKB
TP63	NM_003722	oncogene|TSG	oncoKB
TRA	NA	oncogene	oncoKB
TRAF2	NM_021138	none	oncoKB
TRAF3	NM_003300	TSG	oncoKB
TRAF5	NM_001033910	TSG	oncoKB
TRAF7	NM_032271	none	oncoKB
TRB	NA	oncogene	oncoKB
TRD	NA	oncogene	oncoKB
TRG	NA	oncogene	oncoKB
TRIP13	NM_004237	oncogene|TSG	oncoKB
TSC1	NM_000368	TSG	oncoKB
TSC2	NM_000548	TSG	oncoKB
TSHR	NM_000369	oncogene	oncoKB
TUSC3	NM_006765	TSG	added
TYK2	NM_003331	oncogene	oncoKB
TYRP1	NM_000550	likely_TSG	added
U2AF1	NM_006758	oncogene	oncoKB
U2AF2	NM_007279	none	oncoKB
UBR5	NM_015902	oncogene	oncoKB
UPF1	NM_002911	none	oncoKB
USP8	NM_001128610	oncogene	oncoKB
VAV1	NM_005428	oncogene	oncoKB
VAV2	NM_001134398	oncogene	oncoKB
VEGFA	NM_001171623	oncogene	oncoKB
VHL	NM_000551	TSG	oncoKB
VTCN1	NM_024626	none	oncoKB
WIF1	NM_007191	TSG	oncoKB
WRN	NM_000553	TSG	added
WT1	NM_024426	oncogene|TSG	oncoKB
WWTR1	NM_001168280	oncogene	oncoKB
XBP1	NM_005080	oncogene	oncoKB
XIAP	NM_001167	oncogene	oncoKB
XPO1	NM_003400	oncogene	oncoKB
XRCC2	NM_005431	TSG	oncoKB
YAP1	NM_001130145	oncogene	oncoKB
YES1	NM_005433	oncogene	oncoKB
YY1	NM_003403	oncogene	oncoKB
ZBTB20	NM_001164342	oncogene|TSG	oncoKB
ZFHX3	NM_006885	TSG	oncoKB
ZFP36L1	NM_001244698	TSG	oncoKB
ZNF750	NM_024702	TSG	oncoKB
ZNRF3	NM_001206998	TSG	oncoKB
ZRSR2	NM_005089	none	oncoKB
FANCG	NM_004629	likely_TSG	added
SMARCAL1	NM_014140	likely_TSG	added
ERCC6	NM_000124	likely_TSG	added
LIG4	NM_206937	likely_TSG	added
XRCC3	NM_005432	likely_TSG	added
FANCI	NM_018193	likely_TSG	added
FANCM	NM_020937	likely_TSG	added
