# Supplementary material for: Integrated genomic analyses of acral and mucosal melanomas nominate novel driver genes
Source: Genome Med. 2022 Jun 16;14:65. doi: 10.1186/s13073-022-01068-0 (PMC9202124; doi:10.1186/s13073-022-01068-0)
Supplement: Supplementary file 5 — Additional file 5: Table S4. The copy number data for all samples. [file 13073_2022_1068_MOESM5_ESM.xlsx]

## Sheet: TableS4
Table S4. The copy number data for all samples.
Original_FACETS_columns														Recalculated_column	Sample_Information
chrom	start	end	seg	num.mark	nhet	cnlr.median	mafR	segclust	cnlr.median.clust	mafR.clust	cf.em	tcn.em	lcn.em	Recalculated_Total_cn	Tumor_Sample	Original_Study	Melanoma_Subtype	Sequence_Source
chr1	13500	61925900	1	41535	1924	-0.122418	-0.00551344	19	-0.113258	-0.00232756	1	2	1	2	A_WL_10	Liang et al. (2017)	Acral	WXS
chr1	61926000	121307700	2	22193	966	-0.100355	-0.0025845	19	-0.113258	-0.00232756	1	2	1	2	A_WL_10	Liang et al. (2017)	Acral	WXS
chr1	121309290	142670956	3	59	2	-0.172956	-0.0425208	18	-0.156734	NA	NA	2	NA	2	A_WL_10	Liang et al. (2017)	Acral	WXS
chr1	142692300	144912400	4	267	25	0.283697	0.139587	30	0.304624	0.182658	0.659199	3	1	3	A_WL_10	Liang et al. (2017)	Acral	WXS
chr1	144915412	145112300	5	162	21	0.16512	0.110711	27	0.170647	0.0781237	0.410442	3	1	3	A_WL_10	Liang et al. (2017)	Acral	WXS
chr1	145112600	204081892	6	35008	1728	0.359214	0.136208	32	0.364226	0.136208	0.707877	3	1	3	A_WL_10	Liang et al. (2017)	Acral	WXS
chr1	204081984	241663700	7	17240	811	0.307836	0.184156	30	0.304624	0.182658	0.659199	3	1	3	A_WL_10	Liang et al. (2017)	Acral	WXS
chr1	241663800	241932800	8	277	26	0.389804	0.136066	34	0.364226	0.0741101	0.369842	4	2	3	A_WL_10	Liang et al. (2017)	Acral	WXS
chr1	241932987	245027000	9	946	28	0.346485	0.208292	33	0.364226	0.342686	0.707877	3	1	3	A_WL_10	Liang et al. (2017)	Acral	WXS
chr1	245027100	249230800	10	1978	94	0.348325	0.0583887	34	0.364226	0.0741101	0.369842	4	2	3	A_WL_10	Liang et al. (2017)	Acral	WXS
chr2	38832	231921669	11	82559	3601	-0.106445	-0.00409201	19	-0.113258	-0.00232756	1	2	1	2	A_WL_10	Liang et al. (2017)	Acral	WXS
chr2	231921700	232070781	12	121	0	-0.643685	0	12	-0.638873	NA	0.629643	1	0	1	A_WL_10	Liang et al. (2017)	Acral	WXS
chr2	232070906	232265200	13	150	7	-0.0901186	-0.0437453	22	-0.113258	NA	NA	2	NA	2	A_WL_10	Liang et al. (2017)	Acral	WXS
chr2	232265304	243066700	14	6714	504	-0.743256	1.22783	7	-0.759373	1.26212	0.707877	1	0	1	A_WL_10	Liang et al. (2017)	Acral	WXS
chr3	93565	9760400	15	2202	132	-0.121533	-0.00155934	19	-0.113258	-0.00232756	1	2	1	2	A_WL_10	Liang et al. (2017)	Acral	WXS
chr3	9767600	10042519	16	703	52	0.336998	0.250475	29	0.304624	0.277213	0.691774	3	1	3	A_WL_10	Liang et al. (2017)	Acral	WXS
chr3	10044300	112262921	17	36805	1888	-0.11743	-0.000499217	19	-0.113258	-0.00232756	1	2	1	2	A_WL_10	Liang et al. (2017)	Acral	WXS
chr3	112263000	112934900	18	378	14	0.322353	0.201646	31	0.304624	NA	0.693854	3	NA	3	A_WL_10	Liang et al. (2017)	Acral	WXS
chr3	112935091	142898030	19	14974	568	-0.113095	-0.00354475	19	-0.113258	-0.00232756	1	2	1	2	A_WL_10	Liang et al. (2017)	Acral	WXS
chr3	142979100	197838379	20	18514	1000	0.311401	0.274528	29	0.304624	0.277213	0.691774	3	1	3	A_WL_10	Liang et al. (2017)	Acral	WXS
chr3	197838400	197846900	21	10	0	0.00762405	0	25	0.00762405	NA	NA	2	NA	2	A_WL_10	Liang et al. (2017)	Acral	WXS
chr4	30500	3159100	22	3362	207	-0.121914	0.00213261	19	-0.113258	-0.00232756	1	2	1	2	A_WL_10	Liang et al. (2017)	Acral	WXS
chr4	3161900	9784700	23	2969	269	-0.152691	0.0163191	16	-0.156734	0.00464433	1	2	1	2	A_WL_10	Liang et al. (2017)	Acral	WXS
chr4	9784889	69886300	24	12836	694	-0.11702	-0.00832229	19	-0.113258	-0.00232756	1	2	1	2	A_WL_10	Liang et al. (2017)	Acral	WXS
chr4	69886739	70800000	25	484	38	-0.0812956	0.0816135	21	-0.113258	0.0507454	1	2	1	2	A_WL_10	Liang et al. (2017)	Acral	WXS
chr4	70800130	171028191	26	28452	1451	-0.110529	-0.00435951	19	-0.113258	-0.00232756	1	2	1	2	A_WL_10	Liang et al. (2017)	Acral	WXS
chr4	171117409	190906142	27	3829	205	-0.764996	1.50782	6	-0.759373	1.61084	0.707877	1	0	1	A_WL_10	Liang et al. (2017)	Acral	WXS
chr4	190946400	191039900	28	15	0	-0.318458	0	14	-0.318458	NA	NA	2	NA	2	A_WL_10	Liang et al. (2017)	Acral	WXS
chr5	58700	524403	29	542	103	-0.137059	0.00100953	19	-0.113258	-0.00232756	1	2	1	2	A_WL_10	Liang et al. (2017)	Acral	WXS
chr5	535900	678062	30	101	15	-0.726272	1.8087	9	-0.7025	1.19994	0.678173	1	0	1	A_WL_10	Liang et al. (2017)	Acral	WXS
chr5	678134	748800	31	63	4	-0.370646	0.263095	13	-0.370646	NA	NA	2	NA	2	A_WL_10	Liang et al. (2017)	Acral	WXS
chr5	766700	1065399	32	320	26	-0.140176	-0.0140283	20	-0.113258	-0.0192273	1	2	1	2	A_WL_10	Liang et al. (2017)	Acral	WXS
chr5	1065400	23829800	33	4041	228	-0.15139	-0.000848181	16	-0.156734	0.00464433	1	2	1	2	A_WL_10	Liang et al. (2017)	Acral	WXS
chr5	23880663	59901700	34	9413	398	-0.110807	-0.00650094	19	-0.113258	-0.00232756	1	2	1	2	A_WL_10	Liang et al. (2017)	Acral	WXS
chr5	59904800	60394900	35	181	16	0.309851	0.179003	30	0.304624	0.182658	0.659199	3	1	3	A_WL_10	Liang et al. (2017)	Acral	WXS
chr5	60395000	68695940	36	2567	135	-0.115728	0.00685777	19	-0.113258	-0.00232756	1	2	1	2	A_WL_10	Liang et al. (2017)	Acral	WXS
chr5	68706300	161178800	37	32817	1630	-0.0838465	-0.00142935	19	-0.113258	-0.00232756	1	2	1	2	A_WL_10	Liang et al. (2017)	Acral	WXS
chr5	161178900	180710363	38	8191	447	-0.108048	0.000389627	19	-0.113258	-0.00232756	1	2	1	2	A_WL_10	Liang et al. (2017)	Acral	WXS
chr6	203319	1961200	39	443	37	0.316583	0.224637	29	0.304624	0.277213	0.691774	3	1	3	A_WL_10	Liang et al. (2017)	Acral	WXS
chr6	2115900	3724121	40	688	48	-0.0544254	0.00410731	23	-0.0466381	-0.000665925	1	2	1	2	A_WL_10	Liang et al. (2017)	Acral	WXS
chr6	3727700	5613600	41	521	35	0.405008	0.239935	33	0.364226	0.342686	0.707877	3	1	3	A_WL_10	Liang et al. (2017)	Acral	WXS
chr6	5646900	7230200	42	221	10	-0.0310112	-0.0164277	24	-0.0466381	NA	NA	2	NA	2	A_WL_10	Liang et al. (2017)	Acral	WXS
chr6	7230300	8594424	43	879	70	0.368078	0.307392	33	0.364226	0.342686	0.707877	3	1	3	A_WL_10	Liang et al. (2017)	Acral	WXS
chr6	8608734	10159900	44	116	8	-0.114432	0.00373724	22	-0.113258	NA	NA	2	NA	2	A_WL_10	Liang et al. (2017)	Acral	WXS
chr6	10202600	15204010	45	1693	115	0.387803	0.354632	33	0.364226	0.342686	0.707877	3	1	3	A_WL_10	Liang et al. (2017)	Acral	WXS
chr6	15246200	15559700	46	154	8	-0.04597	-0.0310611	24	-0.0466381	NA	NA	2	NA	2	A_WL_10	Liang et al. (2017)	Acral	WXS
chr6	15580138	16742601	47	267	12	0.355696	0.364025	35	0.364226	NA	0.387223	4	NA	3	A_WL_10	Liang et al. (2017)	Acral	WXS
chr6	16753400	17541500	48	125	6	-0.022324	0.0302663	24	-0.0466381	NA	NA	2	NA	2	A_WL_10	Liang et al. (2017)	Acral	WXS
chr6	17543187	26636500	49	3291	217	0.375777	0.34037	33	0.364226	0.342686	0.707877	3	1	3	A_WL_10	Liang et al. (2017)	Acral	WXS
chr6	26636600	27841511	50	495	15	-0.0767822	0.0316304	19	-0.113258	-0.00232756	1	2	1	2	A_WL_10	Liang et al. (2017)	Acral	WXS
chr6	27845200	31431174	51	816	5	0.380848	0.283727	35	0.364226	NA	0.387223	4	NA	3	A_WL_10	Liang et al. (2017)	Acral	WXS
chr6	32026257	32948900	52	179	12	-0.0570854	0.0140779	24	-0.0466381	NA	NA	2	NA	2	A_WL_10	Liang et al. (2017)	Acral	WXS
chr6	33286400	34511831	53	652	6	0.34804	0.420255	35	0.364226	NA	0.387223	4	NA	3	A_WL_10	Liang et al. (2017)	Acral	WXS
chr6	34511991	34760162	54	112	8	-0.0380974	0.0672679	24	-0.0466381	NA	NA	2	NA	2	A_WL_10	Liang et al. (2017)	Acral	WXS
chr6	34760228	36655100	55	1799	53	0.363905	0.399156	33	0.364226	0.342686	0.707877	3	1	3	A_WL_10	Liang et al. (2017)	Acral	WXS
chr6	36672000	37225600	56	456	43	-0.0657334	0.0346935	19	-0.113258	-0.00232756	1	2	1	2	A_WL_10	Liang et al. (2017)	Acral	WXS
chr6	37225700	38749211	57	753	34	0.355519	0.459996	33	0.364226	0.342686	0.707877	3	1	3	A_WL_10	Liang et al. (2017)	Acral	WXS
chr6	38750705	39720300	58	671	36	-0.0761329	0.00281304	19	-0.113258	-0.00232756	1	2	1	2	A_WL_10	Liang et al. (2017)	Acral	WXS
chr6	39823900	45296500	59	4419	166	0.360308	0.330357	33	0.364226	0.342686	0.707877	3	1	3	A_WL_10	Liang et al. (2017)	Acral	WXS
chr6	45296618	45923045	60	113	4	-0.0391253	-0.0242163	24	-0.0466381	NA	NA	2	NA	2	A_WL_10	Liang et al. (2017)	Acral	WXS
chr6	45983100	46997000	61	681	56	0.396207	0.410748	33	0.364226	0.342686	0.707877	3	1	3	A_WL_10	Liang et al. (2017)	Acral	WXS
chr6	47090600	54025644	62	2414	109	-0.0431806	0.0129126	23	-0.0466381	-0.000665925	1	2	1	2	A_WL_10	Liang et al. (2017)	Acral	WXS
chr6	54034300	57190900	63	1511	67	0.367106	0.291715	33	0.364226	0.342686	0.707877	3	1	3	A_WL_10	Liang et al. (2017)	Acral	WXS
chr6	57191000	57683035	64	81	1	-0.163235	3.08812	18	-0.156734	NA	NA	2	NA	2	A_WL_10	Liang et al. (2017)	Acral	WXS
chr6	57683100	62442800	65	65	3	0.122775	0.49719	26	0.0913245	NA	NA	2	NA	3	A_WL_10	Liang et al. (2017)	Acral	WXS
chr6	62507894	65767700	66	489	30	0.667074	1.03001	39	0.687799	1.00976	0.707877	4	1	4	A_WL_10	Liang et al. (2017)	Acral	WXS
chr6	65894097	73516585	67	1380	64	-0.757488	1.7454	6	-0.759373	1.61084	0.707877	1	0	1	A_WL_10	Liang et al. (2017)	Acral	WXS
chr6	73516659	73908000	68	141	7	2.76672	6.02859	56	2.76946	NA	0.70857	20	NA	20	A_WL_10	Liang et al. (2017)	Acral	WXS
chr6	73908100	74020000	69	71	12	2.30564	4.55207	52	2.30564	NA	0.70857	14	NA	14	A_WL_10	Liang et al. (2017)	Acral	WXS
chr6	74037400	74310300	70	356	14	2.45152	10.8199	54	2.45152	NA	0.70857	16	NA	16	A_WL_10	Liang et al. (2017)	Acral	WXS
chr6	74320047	74502500	71	123	6	1.86384	3.29476	51	1.86144	NA	0.70857	10	NA	10	A_WL_10	Liang et al. (2017)	Acral	WXS
chr6	74512900	75018300	72	77	8	2.35892	5.75951	53	2.35892	NA	0.70857	15	NA	15	A_WL_10	Liang et al. (2017)	Acral	WXS
chr6	75159000	170949200	73	29492	1550	-0.758269	1.59543	6	-0.759373	1.61084	0.707877	1	0	1	A_WL_10	Liang et al. (2017)	Acral	WXS
chr7	35489	286432	74	45	1	0.246194	-0.315662	28	0.246194	NA	0.543072	3	NA	3	A_WL_10	Liang et al. (2017)	Acral	WXS
chr7	286534	38282200	75	13533	876	0.375871	0.329177	33	0.364226	0.342686	0.707877	3	1	3	A_WL_10	Liang et al. (2017)	Acral	WXS
chr7	38284600	38398622	76	111	13	0.645509	0.375204	38	0.61055	NA	0.627805	4	NA	4	A_WL_10	Liang et al. (2017)	Acral	WXS
chr7	38402375	50169508	77	4475	214	0.360563	0.396666	33	0.364226	0.342686	0.707877	3	1	3	A_WL_10	Liang et al. (2017)	Acral	WXS
chr7	50173685	61823000	78	2067	108	0.291677	0.394021	29	0.304624	0.277213	0.691774	3	1	3	A_WL_10	Liang et al. (2017)	Acral	WXS
chr7	61968900	77695100	79	5224	174	-0.114511	-0.0171946	19	-0.113258	-0.00232756	1	2	1	2	A_WL_10	Liang et al. (2017)	Acral	WXS
chr7	77708200	78116186	80	68	5	-1.61497	-0.0125019	4	-1.61497	NA	0.653951	0	0	0	A_WL_10	Liang et al. (2017)	Acral	WXS
chr7	78116289	104377300	81	12296	557	-0.112326	-0.00037842	19	-0.113258	-0.00232756	1	2	1	2	A_WL_10	Liang et al. (2017)	Acral	WXS
chr7	104377453	104715400	82	50	1	-0.680908	0.0217796	10	-0.7025	NA	0.682075	1	0	1	A_WL_10	Liang et al. (2017)	Acral	WXS
chr7	104716400	107763800	83	1884	67	-0.100954	-0.0110391	20	-0.113258	-0.0192273	1	2	1	2	A_WL_10	Liang et al. (2017)	Acral	WXS
chr7	107788000	108128200	84	178	11	-0.6612	1.52906	12	-0.638873	NA	0.629643	1	0	1	A_WL_10	Liang et al. (2017)	Acral	WXS
chr7	108128300	159116800	85	19398	1052	-0.119729	-0.00333318	19	-0.113258	-0.00232756	1	2	1	2	A_WL_10	Liang et al. (2017)	Acral	WXS
chr8	182785	1953620	86	636	41	-0.166752	2.65271e-05	16	-0.156734	0.00464433	1	2	1	2	A_WL_10	Liang et al. (2017)	Acral	WXS
chr8	1953759	6272300	87	557	59	-0.22254	0.0378596	15	-0.22254	0.0378596	1	2	1	2	A_WL_10	Liang et al. (2017)	Acral	WXS
chr8	6272399	38153571	88	11906	669	-0.125232	0.00161412	19	-0.113258	-0.00232756	1	2	1	2	A_WL_10	Liang et al. (2017)	Acral	WXS
chr8	38156900	38196200	89	84	2	-0.648358	0.631407	12	-0.638873	NA	0.629643	1	0	1	A_WL_10	Liang et al. (2017)	Acral	WXS
chr8	38204900	47550800	90	2816	115	-0.116027	-0.000339088	19	-0.113258	-0.00232756	1	2	1	2	A_WL_10	Liang et al. (2017)	Acral	WXS
chr8	47554400	53911700	91	1526	26	0.684623	0.962638	39	0.687799	1.00976	0.707877	4	1	4	A_WL_10	Liang et al. (2017)	Acral	WXS
chr8	54008565	139791700	92	21694	959	0.933579	1.35838	43	0.933222	1.35838	0.707877	5	1	5	A_WL_10	Liang et al. (2017)	Acral	WXS
chr8	139791800	140630200	93	62	4	0.816076	1.81002	42	0.816076	NA	0.595794	5	NA	5	A_WL_10	Liang et al. (2017)	Acral	WXS
chr8	140630300	144989466	94	2703	184	1.11011	1.67973	47	1.11526	1.73061	0.70857	6	1	6	A_WL_10	Liang et al. (2017)	Acral	WXS
chr8	144989500	145114032	95	408	4	0.92379	1.69617	44	0.933222	NA	0.681761	5	NA	5	A_WL_10	Liang et al. (2017)	Acral	WXS
chr8	145114100	146291500	96	1712	55	1.12368	1.85899	47	1.11526	1.73061	0.70857	6	1	6	A_WL_10	Liang et al. (2017)	Acral	WXS
chr9	14100	130169900	97	36212	1817	-0.111886	-0.00281271	19	-0.113258	-0.00232756	1	2	1	2	A_WL_10	Liang et al. (2017)	Acral	WXS
chr9	130170000	130413879	98	235	26	-0.736122	1.82079	6	-0.759373	1.61084	0.707877	1	0	1	A_WL_10	Liang et al. (2017)	Acral	WXS
chr9	130413900	141107500	99	11851	606	-0.138737	-0.00304142	19	-0.113258	-0.00232756	1	2	1	2	A_WL_10	Liang et al. (2017)	Acral	WXS
chr10	93700	35393669	100	11151	650	-0.757345	1.61849	6	-0.759373	1.61084	0.707877	1	0	1	A_WL_10	Liang et al. (2017)	Acral	WXS
chr10	35426614	44100900	101	1627	67	-0.11892	0.0145312	19	-0.113258	-0.00232756	1	2	1	2	A_WL_10	Liang et al. (2017)	Acral	WXS
chr10	44101000	47595389	102	921	37	-0.162362	-0.0171884	17	-0.156734	-0.0251996	1	2	1	2	A_WL_10	Liang et al. (2017)	Acral	WXS
chr10	47595500	49644600	103	463	29	-0.145712	0.0604662	16	-0.156734	0.00464433	1	2	1	2	A_WL_10	Liang et al. (2017)	Acral	WXS
chr10	49644702	50960209	104	1007	72	-0.186591	-0.0346972	17	-0.156734	-0.0251996	1	2	1	2	A_WL_10	Liang et al. (2017)	Acral	WXS
chr10	50960354	52446618	105	426	22	-0.0969794	0.0390067	21	-0.113258	0.0507454	1	2	1	2	A_WL_10	Liang et al. (2017)	Acral	WXS
chr10	52446697	52913200	106	150	11	0.0897877	-0.02338	26	0.0913245	NA	NA	2	NA	2	A_WL_10	Liang et al. (2017)	Acral	WXS
chr10	53059200	69554024	107	2751	143	-0.120456	-0.00992131	19	-0.113258	-0.00232756	1	2	1	2	A_WL_10	Liang et al. (2017)	Acral	WXS
chr10	69556276	70661200	108	966	29	0.346073	0.343971	33	0.364226	0.342686	0.707877	3	1	3	A_WL_10	Liang et al. (2017)	Acral	WXS
chr10	70661300	79764800	109	5193	235	-0.120302	0.000146425	19	-0.113258	-0.00232756	1	2	1	2	A_WL_10	Liang et al. (2017)	Acral	WXS
chr10	79767397	79789300	110	62	1	-0.774061	-0.509897	8	-0.759373	NA	0.707877	1	0	1	A_WL_10	Liang et al. (2017)	Acral	WXS
chr10	79793500	93593800	111	4189	332	-0.108582	-0.000935765	19	-0.113258	-0.00232756	1	2	1	2	A_WL_10	Liang et al. (2017)	Acral	WXS
chr10	93593900	93619145	112	46	4	-0.603891	0.928562	12	-0.638873	NA	0.629643	1	0	1	A_WL_10	Liang et al. (2017)	Acral	WXS
chr10	93619200	128851100	113	17661	764	-0.116095	-0.000912012	19	-0.113258	-0.00232756	1	2	1	2	A_WL_10	Liang et al. (2017)	Acral	WXS
chr10	128859800	128974800	114	69	6	0.308506	0.179528	31	0.304624	NA	0.693854	3	NA	3	A_WL_10	Liang et al. (2017)	Acral	WXS
chr10	129030400	135491100	115	2288	180	-0.146861	0.00533994	16	-0.156734	0.00464433	1	2	1	2	A_WL_10	Liang et al. (2017)	Acral	WXS
chr11	119200	3361200	116	3853	264	0.331644	0.301654	29	0.304624	0.277213	0.691774	3	1	3	A_WL_10	Liang et al. (2017)	Acral	WXS
chr11	3379200	8414300	117	4196	352	-0.0704618	0.00436723	19	-0.113258	-0.00232756	1	2	1	2	A_WL_10	Liang et al. (2017)	Acral	WXS
chr11	8434900	9286800	118	802	34	-0.746239	1.40297	7	-0.759373	1.26212	0.707877	1	0	1	A_WL_10	Liang et al. (2017)	Acral	WXS
chr11	9286900	10219300	119	602	39	-0.0396415	-0.0318875	23	-0.0466381	-0.000665925	1	2	1	2	A_WL_10	Liang et al. (2017)	Acral	WXS
chr11	10244400	10653600	120	343	23	-0.734354	1.37366	6	-0.759373	1.61084	0.707877	1	0	1	A_WL_10	Liang et al. (2017)	Acral	WXS
chr11	10653700	14380400	121	1270	64	-0.0771082	-0.027818	20	-0.113258	-0.0192273	1	2	1	2	A_WL_10	Liang et al. (2017)	Acral	WXS
chr11	14385800	14793700	122	160	9	0.31738	0.307166	31	0.304624	NA	0.693854	3	NA	3	A_WL_10	Liang et al. (2017)	Acral	WXS
chr11	14808000	21392424	123	3399	149	-0.0961991	-0.0121278	19	-0.113258	-0.00232756	1	2	1	2	A_WL_10	Liang et al. (2017)	Acral	WXS
chr11	21392500	24883500	124	439	30	-0.734581	1.14703	7	-0.759373	1.26212	0.707877	1	0	1	A_WL_10	Liang et al. (2017)	Acral	WXS
chr11	24927500	27256136	125	449	33	-0.0487797	0.0201969	23	-0.0466381	-0.000665925	1	2	1	2	A_WL_10	Liang et al. (2017)	Acral	WXS
chr11	27360070	30031500	126	475	21	-0.701673	1.02322	9	-0.7025	1.19994	0.678173	1	0	1	A_WL_10	Liang et al. (2017)	Acral	WXS
chr11	30031600	35287400	127	2620	131	-0.0729874	0.00365939	19	-0.113258	-0.00232756	1	2	1	2	A_WL_10	Liang et al. (2017)	Acral	WXS
chr11	35302470	36057904	128	213	10	-0.719202	1.05933	10	-0.7025	NA	0.682075	1	0	1	A_WL_10	Liang et al. (2017)	Acral	WXS
chr11	36103024	37099400	129	342	24	-0.0769124	0.0172678	19	-0.113258	-0.00232756	1	2	1	2	A_WL_10	Liang et al. (2017)	Acral	WXS
chr11	37099500	40550358	130	78	6	-0.683125	0.95193	10	-0.7025	NA	0.682075	1	0	1	A_WL_10	Liang et al. (2017)	Acral	WXS
chr11	40756470	44254200	131	605	32	-0.07591	-0.0194748	19	-0.113258	-0.00232756	1	2	1	2	A_WL_10	Liang et al. (2017)	Acral	WXS
chr11	44255600	46644500	132	1083	38	-0.158705	-0.0186307	17	-0.156734	-0.0251996	1	2	1	2	A_WL_10	Liang et al. (2017)	Acral	WXS
chr11	46665799	49059500	133	2260	91	-0.0828551	0.0279801	19	-0.113258	-0.00232756	1	2	1	2	A_WL_10	Liang et al. (2017)	Acral	WXS
chr11	49074621	49230100	134	175	9	-0.689904	1.24216	10	-0.7025	NA	0.682075	1	0	1	A_WL_10	Liang et al. (2017)	Acral	WXS
chr11	49230200	49805451	135	114	2	-0.0336901	-0.0483327	24	-0.0466381	NA	NA	2	NA	2	A_WL_10	Liang et al. (2017)	Acral	WXS
chr11	49805500	49855200	136	21	0	-0.852176	0	5	-0.852176	NA	0.707877	1	0	1	A_WL_10	Liang et al. (2017)	Acral	WXS
chr11	49856200	55747331	137	601	21	-0.694735	1.61597	9	-0.7025	1.19994	0.678173	1	0	1	A_WL_10	Liang et al. (2017)	Acral	WXS
chr11	55747400	56587700	138	519	9	-0.767437	-0.00968063	8	-0.759373	NA	0.707877	1	0	1	A_WL_10	Liang et al. (2017)	Acral	WXS
chr11	56738400	56950174	139	67	0	-0.686875	0	10	-0.7025	NA	0.682075	1	0	1	A_WL_10	Liang et al. (2017)	Acral	WXS
chr11	56950200	64660200	140	8836	326	-0.771874	1.69124	6	-0.759373	1.61084	0.707877	1	0	1	A_WL_10	Liang et al. (2017)	Acral	WXS
chr11	64660358	65101602	141	957	37	-0.108009	0.0490494	21	-0.113258	0.0507454	1	2	1	2	A_WL_10	Liang et al. (2017)	Acral	WXS
chr11	65107900	65429700	142	861	40	-0.6891	0.996833	9	-0.7025	1.19994	0.678173	1	0	1	A_WL_10	Liang et al. (2017)	Acral	WXS
chr11	65430500	66001800	143	857	45	-0.0745892	-0.00548907	19	-0.113258	-0.00232756	1	2	1	2	A_WL_10	Liang et al. (2017)	Acral	WXS
chr11	66002681	66206500	144	477	24	-0.691432	1.0987	9	-0.7025	1.19994	0.678173	1	0	1	A_WL_10	Liang et al. (2017)	Acral	WXS
chr11	66221700	66242107	145	33	3	-0.177933	-0.104842	18	-0.156734	NA	NA	2	NA	2	A_WL_10	Liang et al. (2017)	Acral	WXS
chr11	66243000	66265100	146	80	4	-0.64768	0.826782	12	-0.638873	NA	0.629643	1	0	1	A_WL_10	Liang et al. (2017)	Acral	WXS
chr11	66272000	66482000	147	581	26	-0.0766107	0.0184456	21	-0.113258	0.0507454	1	2	1	2	A_WL_10	Liang et al. (2017)	Acral	WXS
chr11	66482642	66555495	148	31	0	-0.669881	0	12	-0.638873	NA	0.629643	1	0	1	A_WL_10	Liang et al. (2017)	Acral	WXS
chr11	66555600	66616521	149	86	2	-1.7538	-0.253962	2	-1.77737	NA	0.685161	0	0	0	A_WL_10	Liang et al. (2017)	Acral	WXS
chr11	66616600	66621000	150	38	0	-0.683319	0	10	-0.7025	NA	0.682075	1	0	1	A_WL_10	Liang et al. (2017)	Acral	WXS
chr11	66624900	66839530	151	160	3	-0.108004	-0.00936978	22	-0.113258	NA	NA	2	NA	2	A_WL_10	Liang et al. (2017)	Acral	WXS
chr11	66888585	68518100	152	1656	92	-0.684836	1.04686	9	-0.7025	1.19994	0.678173	1	0	1	A_WL_10	Liang et al. (2017)	Acral	WXS
chr11	68522000	70830100	153	1173	94	-0.0909612	0.0241624	19	-0.113258	-0.00232756	1	2	1	2	A_WL_10	Liang et al. (2017)	Acral	WXS
chr11	70858205	71617600	154	284	2	0.90933	1.55441	44	0.933222	NA	0.681761	5	NA	5	A_WL_10	Liang et al. (2017)	Acral	WXS
chr11	71625100	72262300	155	690	7	0.705046	0.889876	40	0.687799	NA	0.497612	5	NA	4	A_WL_10	Liang et al. (2017)	Acral	WXS
chr11	72262400	72291835	156	46	3	1.04442	0.846922	46	1.04085	NA	0.70857	5	NA	5	A_WL_10	Liang et al. (2017)	Acral	WXS
chr11	72291927	72316400	157	75	7	1.04085	2.52591	46	1.04085	NA	0.70857	5	NA	5	A_WL_10	Liang et al. (2017)	Acral	WXS
chr11	72319696	72470500	158	192	18	0.998795	1.28777	45	0.998795	1.28777	0.707877	5	1	5	A_WL_10	Liang et al. (2017)	Acral	WXS
chr11	72490986	74574200	159	1602	70	1.22797	1.88337	48	1.22797	1.88337	0.70857	6	1	6	A_WL_10	Liang et al. (2017)	Acral	WXS
chr11	74617300	74875200	160	187	12	0.777444	0.974192	41	0.757462	NA	0.707877	4	NA	4	A_WL_10	Liang et al. (2017)	Acral	WXS
chr11	74876745	74982882	161	109	1	1.39109	-0.118217	49	1.39109	NA	0.70857	7	NA	7	A_WL_10	Liang et al. (2017)	Acral	WXS
chr11	74983800	74989900	162	20	0	0.748705	0	41	0.757462	NA	0.707877	4	NA	4	A_WL_10	Liang et al. (2017)	Acral	WXS
chr11	74992000	76094500	163	566	18	1.86086	4.04626	50	1.86144	4.04626	0.70857	10	1	10	A_WL_10	Liang et al. (2017)	Acral	WXS
chr11	76114700	76687100	164	352	22	2.6727	6.92151	55	2.6727	6.92151	0.70857	19	1	19	A_WL_10	Liang et al. (2017)	Acral	WXS
chr11	76687200	77027400	165	469	32	2.90232	7.81861	57	2.90162	7.81861	0.70857	22	1	22	A_WL_10	Liang et al. (2017)	Acral	WXS
chr11	77027574	77034500	166	31	3	2.80588	5.36331	56	2.76946	NA	0.70857	21	NA	21	A_WL_10	Liang et al. (2017)	Acral	WXS
chr11	77036300	77451900	167	270	12	3.1663	8.19269	59	3.16113	NA	0.70857	27	NA	27	A_WL_10	Liang et al. (2017)	Acral	WXS
chr11	77452000	77632500	168	100	8	3.40424	10.1602	61	3.40424	NA	0.70857	32	NA	32	A_WL_10	Liang et al. (2017)	Acral	WXS
chr11	77635400	77921900	169	273	10	3.61796	11.2972	62	3.61796	NA	0.70857	37	NA	37	A_WL_10	Liang et al. (2017)	Acral	WXS
chr11	77924600	78381036	170	250	3	3.35321	11.213	60	3.35321	NA	0.70857	30	NA	30	A_WL_10	Liang et al. (2017)	Acral	WXS
chr11	78381100	78615100	171	119	5	3.14343	9.96077	59	3.16113	NA	0.70857	26	NA	26	A_WL_10	Liang et al. (2017)	Acral	WXS
chr11	78775700	79133100	172	16	0	2.86544	0	58	2.90162	NA	0.70857	21	NA	21	A_WL_10	Liang et al. (2017)	Acral	WXS
chr11	79133220	89790200	173	2479	132	-0.758587	1.70679	6	-0.759373	1.61084	0.707877	1	0	1	A_WL_10	Liang et al. (2017)	Acral	WXS
chr11	89819300	90156400	174	209	8	1.86025	3.24775	51	1.86144	NA	0.70857	10	NA	10	A_WL_10	Liang et al. (2017)	Acral	WXS
chr11	90408095	134927700	175	19666	956	-0.76044	1.57556	6	-0.759373	1.61084	0.707877	1	0	1	A_WL_10	Liang et al. (2017)	Acral	WXS
chr12	91600	863600	176	633	24	-0.132526	0.00971597	19	-0.113258	-0.00232756	1	2	1	2	A_WL_10	Liang et al. (2017)	Acral	WXS
chr12	922800	1481000	177	327	20	-0.694412	1.48285	9	-0.7025	1.19994	0.678173	1	0	1	A_WL_10	Liang et al. (2017)	Acral	WXS
chr12	1481100	7549091	178	4869	238	-0.125833	-0.0195499	20	-0.113258	-0.0192273	1	2	1	2	A_WL_10	Liang et al. (2017)	Acral	WXS
chr12	7550800	107416000	179	46102	2248	-0.100461	-0.00324768	19	-0.113258	-0.00232756	1	2	1	2	A_WL_10	Liang et al. (2017)	Acral	WXS
chr12	107486800	133812700	180	16081	901	-0.125437	-0.00281771	19	-0.113258	-0.00232756	1	2	1	2	A_WL_10	Liang et al. (2017)	Acral	WXS
chr13	19042000	45602500	181	9937	455	-0.109171	0.00308121	19	-0.113258	-0.00232756	1	2	1	2	A_WL_10	Liang et al. (2017)	Acral	WXS
chr13	45680394	48836300	182	1219	67	-0.694648	1.2582	9	-0.7025	1.19994	0.678173	1	0	1	A_WL_10	Liang et al. (2017)	Acral	WXS
chr13	48877800	48987200	183	98	0	-1.6592	0	3	-1.6592	NA	0.663342	0	0	0	A_WL_10	Liang et al. (2017)	Acral	WXS
chr13	49018700	115092900	184	11776	554	-0.708001	1.23152	9	-0.7025	1.19994	0.678173	1	0	1	A_WL_10	Liang et al. (2017)	Acral	WXS
chr14	19089200	22520800	185	2709	215	-0.0909275	0.00199963	19	-0.113258	-0.00232756	1	2	1	2	A_WL_10	Liang et al. (2017)	Acral	WXS
chr14	22520900	23001700	186	438	39	0.174786	0.0332436	27	0.170647	0.0781237	0.410442	3	1	3	A_WL_10	Liang et al. (2017)	Acral	WXS
chr14	23002300	81380800	187	25001	1160	-0.107919	0.00241074	19	-0.113258	-0.00232756	1	2	1	2	A_WL_10	Liang et al. (2017)	Acral	WXS
chr14	81380900	81966000	188	421	16	0.337164	0.341061	29	0.304624	0.277213	0.691774	3	1	3	A_WL_10	Liang et al. (2017)	Acral	WXS
chr14	81969000	104023200	189	8961	442	-0.11896	-0.00265071	19	-0.113258	-0.00232756	1	2	1	2	A_WL_10	Liang et al. (2017)	Acral	WXS
chr14	104023396	104324100	190	363	32	-0.627768	0.93644	11	-0.638873	0.93644	0.622148	1	0	1	A_WL_10	Liang et al. (2017)	Acral	WXS
chr14	104378600	107285200	191	2748	217	-0.13064	-0.00829071	19	-0.113258	-0.00232756	1	2	1	2	A_WL_10	Liang et al. (2017)	Acral	WXS
chr15	20083800	31632400	192	3602	127	-0.126717	-0.0176585	19	-0.113258	-0.00232756	1	2	1	2	A_WL_10	Liang et al. (2017)	Acral	WXS
chr15	31664171	38641500	193	2420	116	-0.707685	1.02754	9	-0.7025	1.19994	0.678173	1	0	1	A_WL_10	Liang et al. (2017)	Acral	WXS
chr15	38641616	102517200	194	36245	1661	-0.112631	-0.00233354	19	-0.113258	-0.00232756	1	2	1	2	A_WL_10	Liang et al. (2017)	Acral	WXS
chr16	79609	11914107	195	9411	596	-0.129959	-0.00166297	19	-0.113258	-0.00232756	1	2	1	2	A_WL_10	Liang et al. (2017)	Acral	WXS
chr16	11914273	11976800	196	55	2	-0.60742	1.34783	12	-0.638873	NA	0.629643	1	0	1	A_WL_10	Liang et al. (2017)	Acral	WXS
chr16	11976900	79619900	197	27418	1269	-0.125821	-0.00291253	19	-0.113258	-0.00232756	1	2	1	2	A_WL_10	Liang et al. (2017)	Acral	WXS
chr16	79627800	81892176	198	716	76	-0.784994	1.87602	6	-0.759373	1.61084	0.707877	1	0	1	A_WL_10	Liang et al. (2017)	Acral	WXS
chr16	81892700	84488500	199	893	94	-0.769928	1.43813	7	-0.759373	1.26212	0.707877	1	0	1	A_WL_10	Liang et al. (2017)	Acral	WXS
chr16	84488691	87717900	200	1117	94	-0.776712	1.74654	6	-0.759373	1.61084	0.707877	1	0	1	A_WL_10	Liang et al. (2017)	Acral	WXS
chr16	87718000	90292100	201	2611	168	-0.139444	-0.00546987	19	-0.113258	-0.00232756	1	2	1	2	A_WL_10	Liang et al. (2017)	Acral	WXS
chr17	5978	767500	202	371	19	-0.14497	0.01768	16	-0.156734	0.00464433	1	2	1	2	A_WL_10	Liang et al. (2017)	Acral	WXS
chr17	799876	1204291	203	205	21	-0.752316	1.38013	7	-0.759373	1.26212	0.707877	1	0	1	A_WL_10	Liang et al. (2017)	Acral	WXS
chr17	1204333	2573700	204	1402	60	-0.130786	0.00431359	19	-0.113258	-0.00232756	1	2	1	2	A_WL_10	Liang et al. (2017)	Acral	WXS
chr17	2575800	2651341	205	91	9	0.30418	0.397901	31	0.304624	NA	0.693854	3	NA	3	A_WL_10	Liang et al. (2017)	Acral	WXS
chr17	2651500	27977800	206	18599	883	-0.134634	-0.00608341	19	-0.113258	-0.00232756	1	2	1	2	A_WL_10	Liang et al. (2017)	Acral	WXS
chr17	27977900	28270800	207	76	1	-0.690698	2.29748	10	-0.7025	NA	0.682075	1	0	1	A_WL_10	Liang et al. (2017)	Acral	WXS
chr17	28295356	57465550	208	21740	909	-0.126113	-0.00405415	19	-0.113258	-0.00232756	1	2	1	2	A_WL_10	Liang et al. (2017)	Acral	WXS
chr17	57465609	73817400	209	8577	337	-0.0833584	0.00611295	19	-0.113258	-0.00232756	1	2	1	2	A_WL_10	Liang et al. (2017)	Acral	WXS
chr17	73817500	81083700	210	6832	497	-0.123936	-0.00483175	19	-0.113258	-0.00232756	1	2	1	2	A_WL_10	Liang et al. (2017)	Acral	WXS
chr18	12893	7023515	211	2085	127	-0.114339	-0.00314569	19	-0.113258	-0.00232756	1	2	1	2	A_WL_10	Liang et al. (2017)	Acral	WXS
chr18	7024300	8545900	212	272	14	0.31621	0.300581	31	0.304624	NA	0.693854	3	NA	3	A_WL_10	Liang et al. (2017)	Acral	WXS
chr18	8546000	78005300	213	16544	888	-0.119841	-0.00438242	19	-0.113258	-0.00232756	1	2	1	2	A_WL_10	Liang et al. (2017)	Acral	WXS
chr19	107400	11708464	214	13316	907	-0.139094	0.00135813	19	-0.113258	-0.00232756	1	2	1	2	A_WL_10	Liang et al. (2017)	Acral	WXS
chr19	11708500	12741000	215	1225	102	-0.055138	-0.0105812	23	-0.0466381	-0.000665925	1	2	1	2	A_WL_10	Liang et al. (2017)	Acral	WXS
chr19	12741100	27883000	216	10547	636	-0.137859	-0.00914564	19	-0.113258	-0.00232756	1	2	1	2	A_WL_10	Liang et al. (2017)	Acral	WXS
chr19	28113656	30055000	217	132	4	0.579565	0.44031	38	0.61055	NA	0.627805	4	NA	4	A_WL_10	Liang et al. (2017)	Acral	WXS
chr19	30097268	50306198	218	19421	1015	0.622313	0.882697	36	0.61055	0.86592	0.707877	4	1	4	A_WL_10	Liang et al. (2017)	Acral	WXS
chr19	50306316	59103900	219	11311	778	0.585464	0.84664	36	0.61055	0.86592	0.707877	4	1	4	A_WL_10	Liang et al. (2017)	Acral	WXS
chr20	68264	139362	220	27	2	-0.0851823	0.396086	22	-0.113258	NA	NA	2	NA	2	A_WL_10	Liang et al. (2017)	Acral	WXS
chr20	139576	25734400	221	9333	530	-0.158765	-0.00159763	16	-0.156734	0.00464433	1	2	1	2	A_WL_10	Liang et al. (2017)	Acral	WXS
chr20	25745556	62907600	222	19756	1030	-0.10023	-2.6525e-06	19	-0.113258	-0.00232756	1	2	1	2	A_WL_10	Liang et al. (2017)	Acral	WXS
chr21	9413300	48085000	223	13025	778	-0.126281	0.000448886	19	-0.113258	-0.00232756	1	2	1	2	A_WL_10	Liang et al. (2017)	Acral	WXS
chr22	16123200	38477400	224	15328	875	0.284177	0.261948	29	0.304624	0.277213	0.691774	3	1	3	A_WL_10	Liang et al. (2017)	Acral	WXS
chr22	38477659	38511600	225	77	8	0.404324	0.955873	35	0.364226	NA	0.387223	4	NA	3	A_WL_10	Liang et al. (2017)	Acral	WXS
chr22	38512100	40573800	226	1947	103	0.291838	0.260303	29	0.304624	0.277213	0.691774	3	1	3	A_WL_10	Liang et al. (2017)	Acral	WXS
chr22	40573900	51220900	227	7642	610	0.616389	0.761522	37	0.61055	0.761522	0.702642	4	1	4	A_WL_10	Liang et al. (2017)	Acral	WXS
chrX	2699968	9754500	228	1036	8	-0.144427	-0.0421608	18	-0.156734	NA	1	1	NA	1	A_WL_10	Liang et al. (2017)	Acral	WXS
chrX	9785400	10205600	229	297	0	-1.96126	0	1	-1.96126	NA	0.707877	0	NA	0	A_WL_10	Liang et al. (2017)	Acral	WXS
chrX	10413286	48216555	230	9682	0	-0.113317	0	22	-0.113258	NA	1	1	NA	1	A_WL_10	Liang et al. (2017)	Acral	WXS
chrX	48216716	48620400	231	349	0	-1.79262	0	2	-1.77737	NA	0.685161	0	NA	0	A_WL_10	Liang et al. (2017)	Acral	WXS
chrX	48624000	94329800	232	11120	1	-0.131525	-0.445688	22	-0.113258	NA	1	1	NA	1	A_WL_10	Liang et al. (2017)	Acral	WXS
chrX	94754600	95875900	233	41	0	-1.82219	0	2	-1.77737	NA	0.685161	0	NA	0	A_WL_10	Liang et al. (2017)	Acral	WXS
chrX	95876000	154871743	234	16524	4	-0.128013	0.150171	22	-0.113258	NA	1	1	NA	1	A_WL_10	Liang et al. (2017)	Acral	WXS
chr1	65900	777400	1	24	0	0.198981	0	37	0.165015	NA	0.191834	3	NA	3	A_WL_11	Liang et al. (2017)	Acral	WXS
chr1	777500	1116005	2	426	32	-0.195497	0.0364051	11	-0.197199	0.0903464	0.219802	1	0	1	A_WL_11	Liang et al. (2017)	Acral	WXS
chr1	1116189	1231800	3	275	9	-0.00710324	-0.0287277	31	0.0238642	NA	NA	2	NA	2	A_WL_11	Liang et al. (2017)	Acral	WXS
chr1	1231900	1294013	4	256	0	-0.227257	0	10	-0.239573	NA	0.219802	1	0	1	A_WL_11	Liang et al. (2017)	Acral	WXS
chr1	1296500	1847300	5	724	48	0.0530001	0.032874	28	0.0238642	0.000459129	1	2	1	2	A_WL_11	Liang et al. (2017)	Acral	WXS
chr1	1847856	2327100	6	435	36	-0.0658688	0.0157163	22	-0.055725	0.00695396	1	2	1	1	A_WL_11	Liang et al. (2017)	Acral	WXS
chr1	2327200	3651600	7	851	62	-0.198116	0.00936973	11	-0.197199	0.0903464	0.219802	1	0	1	A_WL_11	Liang et al. (2017)	Acral	WXS
chr1	3651741	6659505	8	1262	43	-0.0480293	-0.0238071	22	-0.055725	0.00695396	1	2	1	2	A_WL_11	Liang et al. (2017)	Acral	WXS
chr1	6661800	11334073	9	2758	99	0.0534516	0.00542486	28	0.0238642	0.000459129	1	2	1	2	A_WL_11	Liang et al. (2017)	Acral	WXS
chr1	11334193	27939500	10	11692	568	0.00382891	0.00320306	28	0.0238642	0.000459129	1	2	1	2	A_WL_11	Liang et al. (2017)	Acral	WXS
chr1	27939688	29630395	11	1269	23	0.107141	-0.0125278	32	0.0834805	0.00212295	1	2	1	3	A_WL_11	Liang et al. (2017)	Acral	WXS
chr1	29630455	31345600	12	217	22	-0.15722	-0.0631778	15	-0.151638	-0.0631778	0.110898	0	0	1	A_WL_11	Liang et al. (2017)	Acral	WXS
chr1	31345785	31897587	13	294	24	0.0623241	-0.0105392	32	0.0834805	0.00212295	1	2	1	2	A_WL_11	Liang et al. (2017)	Acral	WXS
chr1	31897643	32256100	14	446	28	-0.17023	-0.0266451	14	-0.151638	0.0243036	0.219802	1	0	1	A_WL_11	Liang et al. (2017)	Acral	WXS
chr1	32256200	41089600	15	6194	141	0.0462506	-0.0151927	28	0.0238642	0.000459129	1	2	1	2	A_WL_11	Liang et al. (2017)	Acral	WXS
chr1	41089700	45125900	16	2661	91	-0.0343126	0.00912362	22	-0.055725	0.00695396	1	2	1	2	A_WL_11	Liang et al. (2017)	Acral	WXS
chr1	45126000	48937900	17	2669	122	0.0211553	6.64188e-05	28	0.0238642	0.000459129	1	2	1	2	A_WL_11	Liang et al. (2017)	Acral	WXS
chr1	48963200	49202000	18	84	4	-0.0412598	-0.0175335	26	-0.055725	NA	NA	2	NA	2	A_WL_11	Liang et al. (2017)	Acral	WXS
chr1	49202100	53516800	19	1947	44	0.0847183	-0.000497022	32	0.0834805	0.00212295	1	2	1	2	A_WL_11	Liang et al. (2017)	Acral	WXS
chr1	53516931	58993000	20	2060	106	0.000911411	0.0119572	28	0.0238642	0.000459129	1	2	1	2	A_WL_11	Liang et al. (2017)	Acral	WXS
chr1	58993100	109780800	21	14208	676	0.0812569	4.46939e-05	32	0.0834805	0.00212295	1	2	1	2	A_WL_11	Liang et al. (2017)	Acral	WXS
chr1	109780900	110836800	22	1427	83	-0.0426012	0.00193685	22	-0.055725	0.00695396	1	2	1	2	A_WL_11	Liang et al. (2017)	Acral	WXS
chr1	110836942	115469200	23	2782	111	0.072677	-0.0035276	32	0.0834805	0.00212295	1	2	1	2	A_WL_11	Liang et al. (2017)	Acral	WXS
chr1	115486873	143397900	24	2529	126	0.0186818	-0.00928068	28	0.0238642	0.000459129	1	2	1	2	A_WL_11	Liang et al. (2017)	Acral	WXS
chr1	143398800	151133300	25	3805	166	0.0881113	-0.0104077	32	0.0834805	0.00212295	1	2	1	2	A_WL_11	Liang et al. (2017)	Acral	WXS
chr1	151133450	151491800	26	547	16	0.189087	0.0247857	36	0.165015	0.0465181	0.219802	3	1	3	A_WL_11	Liang et al. (2017)	Acral	WXS
chr1	151492700	152079314	27	613	21	0.0223559	-0.0247464	30	0.0238642	-0.0168521	1	2	1	2	A_WL_11	Liang et al. (2017)	Acral	WXS
chr1	152079441	152085500	28	61	0	0.446291	0	49	0.418753	NA	0.219682	5	NA	5	A_WL_11	Liang et al. (2017)	Acral	WXS
chr1	152085600	152381875	29	339	59	0.110134	-0.0166248	32	0.0834805	0.00212295	1	2	1	3	A_WL_11	Liang et al. (2017)	Acral	WXS
chr1	152381900	155292700	30	3507	105	0.0168792	0.0125541	28	0.0238642	0.000459129	1	2	1	2	A_WL_11	Liang et al. (2017)	Acral	WXS
chr1	155292800	156280500	31	1379	13	0.102689	0.00989545	34	0.0834805	NA	NA	2	NA	3	A_WL_11	Liang et al. (2017)	Acral	WXS
chr1	156280600	157502300	32	1404	72	-0.0189994	0.00453125	28	0.0238642	0.000459129	1	2	1	2	A_WL_11	Liang et al. (2017)	Acral	WXS
chr1	157502400	159772400	33	1496	76	0.0765956	-0.0226275	32	0.0834805	0.00212295	1	2	1	2	A_WL_11	Liang et al. (2017)	Acral	WXS
chr1	159776253	160209900	34	764	39	-0.0650671	0.0233777	21	-0.055725	0.0567231	0.212045	1	0	1	A_WL_11	Liang et al. (2017)	Acral	WXS
chr1	160210035	165634200	35	2952	110	0.0462111	-0.00154051	28	0.0238642	0.000459129	1	2	1	2	A_WL_11	Liang et al. (2017)	Acral	WXS
chr1	165634336	165797100	36	89	8	0.151032	0.290717	37	0.165015	NA	0.191834	3	NA	3	A_WL_11	Liang et al. (2017)	Acral	WXS
chr1	165797200	180144300	37	6230	331	0.0669453	-0.000711052	32	0.0834805	0.00212295	1	2	1	2	A_WL_11	Liang et al. (2017)	Acral	WXS
chr1	180144485	182850800	38	1384	88	-0.0253009	0.0147883	22	-0.055725	0.00695396	1	2	1	2	A_WL_11	Liang et al. (2017)	Acral	WXS
chr1	182852200	193220900	39	2770	110	0.106954	-0.0127709	32	0.0834805	0.00212295	1	2	1	3	A_WL_11	Liang et al. (2017)	Acral	WXS
chr1	193221000	200867482	40	1822	75	-0.084923	0.0336041	21	-0.055725	0.0567231	0.212045	1	0	1	A_WL_11	Liang et al. (2017)	Acral	WXS
chr1	200867500	203053200	41	2308	106	-0.205879	0.0938639	11	-0.197199	0.0903464	0.219802	1	0	1	A_WL_11	Liang et al. (2017)	Acral	WXS
chr1	203053663	203311736	42	215	11	-0.274688	0.400092	7	-0.287038	NA	0.19415	0	0	0	A_WL_11	Liang et al. (2017)	Acral	WXS
chr1	203316400	211035400	43	4625	203	-0.193981	0.0914959	11	-0.197199	0.0903464	0.219802	1	0	1	A_WL_11	Liang et al. (2017)	Acral	WXS
chr1	211035500	226556150	44	5354	273	-0.115208	0.0737714	17	-0.107515	0.0860343	0.219802	1	0	1	A_WL_11	Liang et al. (2017)	Acral	WXS
chr1	226557998	227181700	45	366	19	-0.257488	0.0920696	8	-0.239573	0.0780842	0.219802	1	0	0	A_WL_11	Liang et al. (2017)	Acral	WXS
chr1	227181860	227919300	46	238	23	-0.0699824	0.0219306	22	-0.055725	0.00695396	1	2	1	1	A_WL_11	Liang et al. (2017)	Acral	WXS
chr1	227919466	228613100	47	931	53	-0.300199	0.014611	6	-0.287038	0.0810448	0.195828	0	0	0	A_WL_11	Liang et al. (2017)	Acral	WXS
chr1	228645063	233785900	48	2139	89	-0.144215	0.0732202	13	-0.151638	0.0897249	0.219802	1	0	1	A_WL_11	Liang et al. (2017)	Acral	WXS
chr1	233802300	248789454	49	5147	348	0.0673405	0.28019	33	0.0834805	0.26991	0.219802	2	0	2	A_WL_11	Liang et al. (2017)	Acral	WXS
chr1	248789519	249214200	50	206	5	-0.173096	0.0914157	16	-0.151638	NA	0.219802	1	0	1	A_WL_11	Liang et al. (2017)	Acral	WXS
chr2	38832	1648600	51	386	9	-0.0598103	-0.00864294	26	-0.055725	NA	NA	2	NA	1	A_WL_11	Liang et al. (2017)	Acral	WXS
chr2	1651842	26679500	52	6608	362	0.0492611	-0.0031049	28	0.0238642	0.000459129	1	2	1	2	A_WL_11	Liang et al. (2017)	Acral	WXS
chr2	26679600	26956300	53	272	9	-0.125494	-0.0329681	20	-0.107515	NA	0.181669	1	0	1	A_WL_11	Liang et al. (2017)	Acral	WXS
chr2	26987200	31570376	54	3282	181	0.0227949	0.000886691	28	0.0238642	0.000459129	1	2	1	2	A_WL_11	Liang et al. (2017)	Acral	WXS
chr2	31570590	46231800	55	4844	227	0.0895928	-0.00550786	32	0.0834805	0.00212295	1	2	1	2	A_WL_11	Liang et al. (2017)	Acral	WXS
chr2	46234500	47356332	56	486	33	-0.0265014	0.00229729	22	-0.055725	0.00695396	1	2	1	2	A_WL_11	Liang et al. (2017)	Acral	WXS
chr2	47356400	70529300	57	6185	274	0.0837295	0.00177121	32	0.0834805	0.00212295	1	2	1	2	A_WL_11	Liang et al. (2017)	Acral	WXS
chr2	70674400	71755600	58	834	54	0.0213279	-0.00668576	28	0.0238642	0.000459129	1	2	1	2	A_WL_11	Liang et al. (2017)	Acral	WXS
chr2	71761973	73518100	59	770	34	-0.0733474	-0.0166289	22	-0.055725	0.00695396	1	2	1	1	A_WL_11	Liang et al. (2017)	Acral	WXS
chr2	73518200	89124700	60	4669	180	0.050533	-0.00887369	28	0.0238642	0.000459129	1	2	1	2	A_WL_11	Liang et al. (2017)	Acral	WXS
chr2	89156948	89416764	61	87	14	-0.228213	-0.00654751	10	-0.239573	NA	0.219802	1	0	1	A_WL_11	Liang et al. (2017)	Acral	WXS
chr2	89416900	95537622	62	398	20	0.0625532	-0.0123721	32	0.0834805	0.00212295	1	2	1	2	A_WL_11	Liang et al. (2017)	Acral	WXS
chr2	95537700	98377512	63	2018	61	-0.000603228	0.0260994	29	0.0238642	0.104619	0.160396	2	0	2	A_WL_11	Liang et al. (2017)	Acral	WXS
chr2	98378500	113500000	64	5173	248	0.0476125	-0.00449701	28	0.0238642	0.000459129	1	2	1	2	A_WL_11	Liang et al. (2017)	Acral	WXS
chr2	113500100	122139800	65	2144	122	-0.00624063	-0.0227497	30	0.0238642	-0.0168521	1	2	1	2	A_WL_11	Liang et al. (2017)	Acral	WXS
chr2	122139900	128366272	66	906	28	0.0626026	0.0164232	32	0.0834805	0.00212295	1	2	1	2	A_WL_11	Liang et al. (2017)	Acral	WXS
chr2	128366400	128415100	67	156	1	-0.209717	-0.0137619	12	-0.197199	NA	0.219802	1	0	1	A_WL_11	Liang et al. (2017)	Acral	WXS
chr2	128415213	135628700	68	2164	88	0.0303312	-0.00592977	28	0.0238642	0.000459129	1	2	1	2	A_WL_11	Liang et al. (2017)	Acral	WXS
chr2	135630000	179367086	69	12660	505	0.0843718	-0.000106869	32	0.0834805	0.00212295	1	2	1	2	A_WL_11	Liang et al. (2017)	Acral	WXS
chr2	179367100	179458400	70	610	30	0.00765777	-0.00646523	30	0.0238642	-0.0168521	1	2	1	2	A_WL_11	Liang et al. (2017)	Acral	WXS
chr2	179458591	216960600	71	13541	496	0.085698	-0.00438311	32	0.0834805	0.00212295	1	2	1	2	A_WL_11	Liang et al. (2017)	Acral	WXS
chr2	216960700	217736300	72	419	10	0.0227797	-0.0178118	31	0.0238642	NA	NA	2	NA	2	A_WL_11	Liang et al. (2017)	Acral	WXS
chr2	217736442	218901146	73	217	17	-0.319319	0.0448471	6	-0.287038	0.0810448	0.195828	0	0	0	A_WL_11	Liang et al. (2017)	Acral	WXS
chr2	218924200	220291000	74	2233	68	0.0161395	-0.00410864	30	0.0238642	-0.0168521	1	2	1	2	A_WL_11	Liang et al. (2017)	Acral	WXS
chr2	220291180	220430203	75	406	24	-0.158516	0.0270241	14	-0.151638	0.0243036	0.219802	1	0	1	A_WL_11	Liang et al. (2017)	Acral	WXS
chr2	220430300	223559116	76	549	32	0.0539033	0.0199793	28	0.0238642	0.000459129	1	2	1	2	A_WL_11	Liang et al. (2017)	Acral	WXS
chr2	223559200	228125900	77	1175	48	-0.139747	0.073735	14	-0.151638	0.0243036	0.219802	1	0	1	A_WL_11	Liang et al. (2017)	Acral	WXS
chr2	228128400	231338100	78	1218	96	-0.123957	0.154615	19	-0.107515	0.217692	0.219802	1	0	1	A_WL_11	Liang et al. (2017)	Acral	WXS
chr2	231338211	239034000	79	3724	239	-0.176445	0.0601192	13	-0.151638	0.0897249	0.219802	1	0	1	A_WL_11	Liang et al. (2017)	Acral	WXS
chr2	239036000	241988600	80	1607	122	-0.276626	0.124812	6	-0.287038	0.0810448	0.195828	0	0	0	A_WL_11	Liang et al. (2017)	Acral	WXS
chr2	241989300	243066700	81	1138	106	-0.208162	0.0971766	11	-0.197199	0.0903464	0.219802	1	0	1	A_WL_11	Liang et al. (2017)	Acral	WXS
chr3	93600	10354279	82	3021	121	0.037957	0.00954663	28	0.0238642	0.000459129	1	2	1	2	A_WL_11	Liang et al. (2017)	Acral	WXS
chr3	10354470	15091949	83	2250	80	-0.0320681	-0.00431105	22	-0.055725	0.00695396	1	2	1	2	A_WL_11	Liang et al. (2017)	Acral	WXS
chr3	15092041	37407672	84	5117	204	0.0837514	0.00124814	32	0.0834805	0.00212295	1	2	1	2	A_WL_11	Liang et al. (2017)	Acral	WXS
chr3	37407770	38173600	85	506	18	-0.0602979	-0.0141399	22	-0.055725	0.00695396	1	2	1	1	A_WL_11	Liang et al. (2017)	Acral	WXS
chr3	38175400	46658908	86	5060	259	0.00725536	0.000364808	28	0.0238642	0.000459129	1	2	1	2	A_WL_11	Liang et al. (2017)	Acral	WXS
chr3	46666600	47079300	87	508	14	-0.107834	0.0924095	20	-0.107515	NA	0.181669	1	0	1	A_WL_11	Liang et al. (2017)	Acral	WXS
chr3	47079400	48436300	88	1166	35	0.057036	-0.0063806	30	0.0238642	-0.0168521	1	2	1	2	A_WL_11	Liang et al. (2017)	Acral	WXS
chr3	48445300	48731961	89	966	17	-0.12323	0.0793149	17	-0.107515	0.0860343	0.219802	1	0	1	A_WL_11	Liang et al. (2017)	Acral	WXS
chr3	48732088	49145600	90	524	21	0.044498	-0.0284444	30	0.0238642	-0.0168521	1	2	1	2	A_WL_11	Liang et al. (2017)	Acral	WXS
chr3	49145741	49200500	91	184	5	-0.155045	0.0835565	16	-0.151638	NA	0.219802	1	0	1	A_WL_11	Liang et al. (2017)	Acral	WXS
chr3	49200692	49680600	92	462	23	0.0615294	-0.0251779	32	0.0834805	0.00212295	1	2	1	2	A_WL_11	Liang et al. (2017)	Acral	WXS
chr3	49688000	49742240	93	265	15	-0.163788	-0.00789417	14	-0.151638	0.0243036	0.219802	1	0	1	A_WL_11	Liang et al. (2017)	Acral	WXS
chr3	49742584	50383978	94	1163	44	-0.0408566	-0.00188668	22	-0.055725	0.00695396	1	2	1	2	A_WL_11	Liang et al. (2017)	Acral	WXS
chr3	50384143	50682000	95	342	9	-0.200764	0.00574848	12	-0.197199	NA	0.219802	1	0	1	A_WL_11	Liang et al. (2017)	Acral	WXS
chr3	50683000	52327600	96	1291	34	-0.0313258	0.0268679	21	-0.055725	0.0567231	0.212045	1	0	2	A_WL_11	Liang et al. (2017)	Acral	WXS
chr3	52328200	52581300	97	793	25	-0.162605	0.0206886	14	-0.151638	0.0243036	0.219802	1	0	1	A_WL_11	Liang et al. (2017)	Acral	WXS
chr3	52581435	52812231	98	308	2	0.102642	-0.160798	34	0.0834805	NA	NA	2	NA	3	A_WL_11	Liang et al. (2017)	Acral	WXS
chr3	52812300	55508300	99	1244	54	-0.0614106	0.0126385	22	-0.055725	0.00695396	1	2	1	1	A_WL_11	Liang et al. (2017)	Acral	WXS
chr3	55508454	87012400	100	5405	226	0.0478003	-0.00473888	28	0.0238642	0.000459129	1	2	1	2	A_WL_11	Liang et al. (2017)	Acral	WXS
chr3	87017800	95075900	101	787	41	0.188401	0.00239318	35	0.165015	0.00566414	0.209917	3	1	3	A_WL_11	Liang et al. (2017)	Acral	WXS
chr3	95373200	96495000	102	53	0	0.0879305	0	34	0.0834805	NA	NA	2	NA	2	A_WL_11	Liang et al. (2017)	Acral	WXS
chr3	96495141	122598200	103	8948	491	-0.111384	0.0787677	17	-0.107515	0.0860343	0.219802	1	0	1	A_WL_11	Liang et al. (2017)	Acral	WXS
chr3	122598300	130150200	104	4100	232	-0.194579	0.111103	11	-0.197199	0.0903464	0.219802	1	0	1	A_WL_11	Liang et al. (2017)	Acral	WXS
chr3	130150362	133530100	105	1703	64	-0.118256	0.0557821	17	-0.107515	0.0860343	0.219802	1	0	1	A_WL_11	Liang et al. (2017)	Acral	WXS
chr3	133534289	133670200	106	151	6	-0.316555	-0.06334	7	-0.287038	NA	0.19415	0	0	0	A_WL_11	Liang et al. (2017)	Acral	WXS
chr3	133672471	141248600	107	2340	73	-0.14583	0.0506996	13	-0.151638	0.0897249	0.219802	1	0	1	A_WL_11	Liang et al. (2017)	Acral	WXS
chr3	141248700	183516900	108	10745	429	-0.0792929	0.0884429	21	-0.055725	0.0567231	0.212045	1	0	1	A_WL_11	Liang et al. (2017)	Acral	WXS
chr3	183518200	183853300	109	396	12	-0.12115	0.100713	20	-0.107515	NA	0.181669	1	0	1	A_WL_11	Liang et al. (2017)	Acral	WXS
chr3	183854318	184428300	110	905	34	-0.210679	0.0967969	11	-0.197199	0.0903464	0.219802	1	0	1	A_WL_11	Liang et al. (2017)	Acral	WXS
chr3	184428400	197839447	111	5897	309	-0.107388	0.102965	17	-0.107515	0.0860343	0.219802	1	0	1	A_WL_11	Liang et al. (2017)	Acral	WXS
chr4	47200	516100	112	413	14	-0.0875396	0.0468157	26	-0.055725	NA	NA	2	NA	1	A_WL_11	Liang et al. (2017)	Acral	WXS
chr4	516200	1084600	113	668	44	-0.323976	0.0990609	6	-0.287038	0.0810448	0.195828	0	0	0	A_WL_11	Liang et al. (2017)	Acral	WXS
chr4	1087182	3225400	114	2031	38	-0.202316	0.0898765	11	-0.197199	0.0903464	0.219802	1	0	1	A_WL_11	Liang et al. (2017)	Acral	WXS
chr4	3225700	6620800	115	1366	112	-0.277105	0.0590724	6	-0.287038	0.0810448	0.195828	0	0	0	A_WL_11	Liang et al. (2017)	Acral	WXS
chr4	6620957	10241585	116	1258	95	-0.158023	0.0263435	14	-0.151638	0.0243036	0.219802	1	0	1	A_WL_11	Liang et al. (2017)	Acral	WXS
chr4	10413000	25280700	117	2690	153	0.0041056	0.00559186	28	0.0238642	0.000459129	1	2	1	2	A_WL_11	Liang et al. (2017)	Acral	WXS
chr4	25314400	25664000	118	154	0	0.250135	0	42	0.271966	NA	0.188341	4	NA	4	A_WL_11	Liang et al. (2017)	Acral	WXS
chr4	25664100	62542600	119	7429	394	0.0450204	0.00226013	28	0.0238642	0.000459129	1	2	1	2	A_WL_11	Liang et al. (2017)	Acral	WXS
chr4	62542700	191033600	120	30914	1467	-0.101949	0.0854795	17	-0.107515	0.0860343	0.219802	1	0	1	A_WL_11	Liang et al. (2017)	Acral	WXS
chr5	58700	155600	121	26	0	0.0582325	0	31	0.0238642	NA	NA	2	NA	2	A_WL_11	Liang et al. (2017)	Acral	WXS
chr5	156180	1799215	122	1385	112	-0.115414	-0.00521934	18	-0.107515	0.0254092	0.183322	1	0	1	A_WL_11	Liang et al. (2017)	Acral	WXS
chr5	1801520	5489606	123	381	39	0.0710358	-0.00160971	32	0.0834805	0.00212295	1	2	1	2	A_WL_11	Liang et al. (2017)	Acral	WXS
chr5	5489701	14796800	124	1955	87	-0.0053552	-0.00624308	28	0.0238642	0.000459129	1	2	1	2	A_WL_11	Liang et al. (2017)	Acral	WXS
chr5	14796900	57749769	125	8841	372	0.0799805	0.0105076	32	0.0834805	0.00212295	1	2	1	2	A_WL_11	Liang et al. (2017)	Acral	WXS
chr5	57749915	67155600	126	2412	114	0.255641	0.0528982	41	0.271966	0.0370394	0.189983	4	2	4	A_WL_11	Liang et al. (2017)	Acral	WXS
chr5	67155728	131321159	127	15420	793	0.0807032	-0.000354272	32	0.0834805	0.00212295	1	2	1	2	A_WL_11	Liang et al. (2017)	Acral	WXS
chr5	131321200	131805947	128	295	15	-0.0579887	-0.0560926	25	-0.055725	-0.0348925	1	2	1	1	A_WL_11	Liang et al. (2017)	Acral	WXS
chr5	131806169	134369400	129	1862	85	0.0541047	-3.5951e-05	28	0.0238642	0.000459129	1	2	1	2	A_WL_11	Liang et al. (2017)	Acral	WXS
chr5	134369900	135469527	130	403	11	-0.1117	0.0797383	20	-0.107515	NA	0.181669	1	0	1	A_WL_11	Liang et al. (2017)	Acral	WXS
chr5	135469600	140086300	131	2713	104	0.0511006	-0.0124497	28	0.0238642	0.000459129	1	2	1	2	A_WL_11	Liang et al. (2017)	Acral	WXS
chr5	140118300	140865600	132	1477	54	0.235953	0.0206464	38	0.215857	0.0483898	0.219802	3	1	3	A_WL_11	Liang et al. (2017)	Acral	WXS
chr5	140865700	145506100	133	1421	65	-0.000674992	0.00671341	28	0.0238642	0.000459129	1	2	1	2	A_WL_11	Liang et al. (2017)	Acral	WXS
chr5	145506200	146722400	134	423	12	0.142383	-0.0332766	37	0.165015	NA	0.191834	3	NA	3	A_WL_11	Liang et al. (2017)	Acral	WXS
chr5	146722556	149427200	135	1740	94	0.0236072	0.00207874	28	0.0238642	0.000459129	1	2	1	2	A_WL_11	Liang et al. (2017)	Acral	WXS
chr5	149427387	149737300	136	410	21	-0.10708	-0.0356981	18	-0.107515	0.0254092	0.183322	1	0	1	A_WL_11	Liang et al. (2017)	Acral	WXS
chr5	149737400	176012900	137	7885	394	0.0297901	0.000753644	28	0.0238642	0.000459129	1	2	1	2	A_WL_11	Liang et al. (2017)	Acral	WXS
chr5	176013089	176346153	138	307	20	-0.121325	-0.0342502	18	-0.107515	0.0254092	0.183322	1	0	1	A_WL_11	Liang et al. (2017)	Acral	WXS
chr5	176346300	180688100	139	3527	172	0.0113923	0.00661127	28	0.0238642	0.000459129	1	2	1	2	A_WL_11	Liang et al. (2017)	Acral	WXS
chr6	203292	394900	140	77	3	-0.110028	-0.0489935	20	-0.107515	NA	0.181669	1	0	1	A_WL_11	Liang et al. (2017)	Acral	WXS
chr6	395000	5217010	141	1372	81	0.0382406	-0.00167964	28	0.0238642	0.000459129	1	2	1	2	A_WL_11	Liang et al. (2017)	Acral	WXS
chr6	5254124	8417687	142	1005	36	0.369992	0.153088	45	0.373894	0.16767	0.219802	4	1	4	A_WL_11	Liang et al. (2017)	Acral	WXS
chr6	8418200	17790000	143	2420	120	0.224767	0.037594	38	0.215857	0.0483898	0.219802	3	1	3	A_WL_11	Liang et al. (2017)	Acral	WXS
chr6	17790191	24719009	144	1257	64	0.0857474	0.0260126	32	0.0834805	0.00212295	1	2	1	2	A_WL_11	Liang et al. (2017)	Acral	WXS
chr6	24719100	26374658	145	1051	98	0.155907	-0.00438554	35	0.165015	0.00566414	0.209917	3	1	3	A_WL_11	Liang et al. (2017)	Acral	WXS
chr6	26374700	27020406	146	417	4	0.00599302	0.00396838	31	0.0238642	NA	NA	2	NA	2	A_WL_11	Liang et al. (2017)	Acral	WXS
chr6	27100012	27216000	147	70	0	0.489949	0	52	0.491373	NA	0.219682	5	NA	5	A_WL_11	Liang et al. (2017)	Acral	WXS
chr6	27216488	27979625	148	447	3	0.124278	0.0823414	37	0.165015	NA	0.191834	3	NA	3	A_WL_11	Liang et al. (2017)	Acral	WXS
chr6	27979789	33756532	149	971	70	0.0543991	-0.0205181	30	0.0238642	-0.0168521	1	2	1	2	A_WL_11	Liang et al. (2017)	Acral	WXS
chr6	33756600	35378800	150	897	6	0.185128	0.076464	37	0.165015	NA	0.191834	3	NA	3	A_WL_11	Liang et al. (2017)	Acral	WXS
chr6	35378997	37818632	151	1903	88	0.00599041	0.251396	27	0.0238642	0.265494	0.219802	2	0	2	A_WL_11	Liang et al. (2017)	Acral	WXS
chr6	37845981	39055000	152	585	21	0.216521	0.050834	38	0.215857	0.0483898	0.219802	3	1	3	A_WL_11	Liang et al. (2017)	Acral	WXS
chr6	39055100	39325200	153	200	21	-0.0752205	0.279484	24	-0.055725	0.274983	0.219802	2	0	1	A_WL_11	Liang et al. (2017)	Acral	WXS
chr6	39328259	41752106	154	879	58	-0.238447	0.0958133	8	-0.239573	0.0780842	0.219802	1	0	0	A_WL_11	Liang et al. (2017)	Acral	WXS
chr6	41752700	41754370	155	12	3	0.0187939	0.34561	31	0.0238642	NA	NA	2	NA	2	A_WL_11	Liang et al. (2017)	Acral	WXS
chr6	41754576	43181500	156	1579	61	-0.121471	0.0991501	17	-0.107515	0.0860343	0.219802	1	0	1	A_WL_11	Liang et al. (2017)	Acral	WXS
chr6	43181600	46984400	157	2300	111	-0.207547	0.0949324	11	-0.197199	0.0903464	0.219802	1	0	1	A_WL_11	Liang et al. (2017)	Acral	WXS
chr6	46984559	160197200	158	29571	1457	-0.102609	0.0764566	17	-0.107515	0.0860343	0.219802	1	0	1	A_WL_11	Liang et al. (2017)	Acral	WXS
chr6	160197300	170903800	159	3170	181	-0.185263	0.0735081	11	-0.197199	0.0903464	0.219802	1	0	1	A_WL_11	Liang et al. (2017)	Acral	WXS
chr7	128787	1528967	160	759	78	-0.0173932	-0.0169117	28	0.0238642	0.000459129	1	2	1	2	A_WL_11	Liang et al. (2017)	Acral	WXS
chr7	1529000	4897600	161	1472	158	0.290571	0.185432	40	0.271966	0.154869	0.219802	4	1	4	A_WL_11	Liang et al. (2017)	Acral	WXS
chr7	4897770	11091480	162	2155	165	0.399347	0.163708	47	0.418753	0.188111	0.219682	5	1	5	A_WL_11	Liang et al. (2017)	Acral	WXS
chr7	11091500	12728521	163	466	55	0.277116	0.0473864	41	0.271966	0.0370394	0.189983	4	2	4	A_WL_11	Liang et al. (2017)	Acral	WXS
chr7	12728862	12730500	164	18	1	0.240428	-0.0306423	39	0.215857	NA	0.219802	3	NA	3	A_WL_11	Liang et al. (2017)	Acral	WXS
chr7	12879100	13931182	165	10	2	0.0256138	0.217653	31	0.0238642	NA	NA	2	NA	2	A_WL_11	Liang et al. (2017)	Acral	WXS
chr7	13931295	14793696	166	231	15	0.118938	-0.00625434	32	0.0834805	0.00212295	1	2	1	3	A_WL_11	Liang et al. (2017)	Acral	WXS
chr7	14793724	24870600	167	2741	151	-0.103486	0.0905631	17	-0.107515	0.0860343	0.219802	1	0	1	A_WL_11	Liang et al. (2017)	Acral	WXS
chr7	24874000	24932000	168	46	5	0.0686738	0.0300625	34	0.0834805	NA	NA	2	NA	2	A_WL_11	Liang et al. (2017)	Acral	WXS
chr7	24932100	25989700	169	103	7	0.352916	0.134546	44	0.333055	NA	0.219802	4	NA	4	A_WL_11	Liang et al. (2017)	Acral	WXS
chr7	26192100	30811100	170	1891	105	0.0370168	-0.0122123	28	0.0238642	0.000459129	1	2	1	2	A_WL_11	Liang et al. (2017)	Acral	WXS
chr7	30811254	31876766	171	528	26	-0.0566947	0.0781214	21	-0.055725	0.0567231	0.212045	1	0	2	A_WL_11	Liang et al. (2017)	Acral	WXS
chr7	31876945	32970900	172	325	28	0.0742288	0.00725113	32	0.0834805	0.00212295	1	2	1	2	A_WL_11	Liang et al. (2017)	Acral	WXS
chr7	32971037	38292971	173	1389	93	-0.126278	0.0909141	17	-0.107515	0.0860343	0.219802	1	0	1	A_WL_11	Liang et al. (2017)	Acral	WXS
chr7	38293100	38389100	174	70	3	-0.510555	-0.0671787	1	-0.510555	NA	0.219802	0	0	0	A_WL_11	Liang et al. (2017)	Acral	WXS
chr7	38389291	43982500	175	1311	66	-0.128619	0.115851	17	-0.107515	0.0860343	0.219802	1	0	1	A_WL_11	Liang et al. (2017)	Acral	WXS
chr7	43982600	44442296	176	559	16	-0.280538	0.102183	6	-0.287038	0.0810448	0.195828	0	0	0	A_WL_11	Liang et al. (2017)	Acral	WXS
chr7	44442393	61823000	177	3969	269	-0.158959	0.0954323	13	-0.151638	0.0897249	0.219802	1	0	1	A_WL_11	Liang et al. (2017)	Acral	WXS
chr7	61968900	96635628	178	9789	364	0.160719	0.0103694	35	0.165015	0.00566414	0.209917	3	1	3	A_WL_11	Liang et al. (2017)	Acral	WXS
chr7	96635700	102792400	179	5261	189	-0.145815	0.09951	13	-0.151638	0.0897249	0.219802	1	0	1	A_WL_11	Liang et al. (2017)	Acral	WXS
chr7	102810717	124985100	180	5989	258	0.0686168	0.247554	33	0.0834805	0.26991	0.219802	2	0	2	A_WL_11	Liang et al. (2017)	Acral	WXS
chr7	124985200	128455700	181	926	46	0.211355	0.023244	38	0.215857	0.0483898	0.219802	3	1	3	A_WL_11	Liang et al. (2017)	Acral	WXS
chr7	128455883	128589300	182	327	9	0.0134472	0.0351085	31	0.0238642	NA	NA	2	NA	2	A_WL_11	Liang et al. (2017)	Acral	WXS
chr7	128589400	128597400	183	13	0	-0.0485188	0	26	-0.055725	NA	NA	2	NA	2	A_WL_11	Liang et al. (2017)	Acral	WXS
chr7	128597542	128612700	184	12	1	0.531084	-0.151172	54	0.533524	NA	0.219682	6	NA	6	A_WL_11	Liang et al. (2017)	Acral	WXS
chr7	128614776	129068025	185	282	10	0.280502	0.0197049	42	0.271966	NA	0.188341	4	NA	4	A_WL_11	Liang et al. (2017)	Acral	WXS
chr7	129068100	129504928	186	240	9	0.136835	-0.0322768	37	0.165015	NA	0.191834	3	NA	3	A_WL_11	Liang et al. (2017)	Acral	WXS
chr7	129519300	130300828	187	604	20	0.329631	0.00466413	43	0.333055	0.0705343	0.219802	4	1	4	A_WL_11	Liang et al. (2017)	Acral	WXS
chr7	130301065	131833500	188	402	23	0.533524	0.0634459	53	0.533524	0.0634459	0.219682	6	2	6	A_WL_11	Liang et al. (2017)	Acral	WXS
chr7	131844200	134264600	189	577	51	0.286799	0.0122304	41	0.271966	0.0370394	0.189983	4	2	4	A_WL_11	Liang et al. (2017)	Acral	WXS
chr7	134264700	134879830	190	291	14	0.43574	-0.00805569	49	0.418753	NA	0.219682	5	NA	5	A_WL_11	Liang et al. (2017)	Acral	WXS
chr7	134880800	135359200	191	338	9	0.565918	0.0740833	57	0.589594	NA	0.219682	6	NA	6	A_WL_11	Liang et al. (2017)	Acral	WXS
chr7	135359349	139762811	192	1830	91	0.426047	-0.00265132	48	0.418753	0.0219264	0.219682	5	3	5	A_WL_11	Liang et al. (2017)	Acral	WXS
chr7	139762883	141333800	193	594	31	0.59294	0.0388723	55	0.589594	0.0440703	0.219682	6	2	6	A_WL_11	Liang et al. (2017)	Acral	WXS
chr7	141333900	141884700	194	717	13	0.72643	0.429698	61	0.717595	NA	0.219682	8	NA	8	A_WL_11	Liang et al. (2017)	Acral	WXS
chr7	141884800	142344569	195	280	31	0.56705	0.0488471	55	0.589594	0.0440703	0.219682	6	2	6	A_WL_11	Liang et al. (2017)	Acral	WXS
chr7	142344763	143054100	196	709	26	0.491781	0.0806702	51	0.491373	0.116154	0.219682	5	2	5	A_WL_11	Liang et al. (2017)	Acral	WXS
chr7	143054309	148261699	197	741	41	0.341652	0.00605936	43	0.333055	0.0705343	0.219802	4	1	4	A_WL_11	Liang et al. (2017)	Acral	WXS
chr7	148268054	148724800	198	220	12	0.516992	0.0594649	52	0.491373	NA	0.219682	6	NA	6	A_WL_11	Liang et al. (2017)	Acral	WXS
chr7	148724945	149191400	199	453	24	0.699096	0.0681049	60	0.717595	0.0681049	0.219682	7	3	7	A_WL_11	Liang et al. (2017)	Acral	WXS
chr7	149191568	149461900	200	112	8	0.434973	0.0670457	49	0.418753	NA	0.219682	5	NA	5	A_WL_11	Liang et al. (2017)	Acral	WXS
chr7	149462055	149528452	201	293	24	0.298371	0.097427	40	0.271966	0.154869	0.219802	4	1	4	A_WL_11	Liang et al. (2017)	Acral	WXS
chr7	149529800	150642100	202	680	36	0.514333	0.11723	51	0.491373	0.116154	0.219682	6	2	6	A_WL_11	Liang et al. (2017)	Acral	WXS
chr7	150642263	150835400	203	522	25	0.374148	0.0684033	45	0.373894	0.16767	0.219802	4	1	5	A_WL_11	Liang et al. (2017)	Acral	WXS
chr7	150837100	151174538	204	380	21	0.507139	0.0306576	51	0.491373	0.116154	0.219682	6	2	6	A_WL_11	Liang et al. (2017)	Acral	WXS
chr7	151174639	154002700	205	721	18	0.604462	0.126074	56	0.589594	0.279114	0.219682	7	2	7	A_WL_11	Liang et al. (2017)	Acral	WXS
chr7	154143300	159053596	206	1751	118	0.430016	0.0419744	48	0.418753	0.0219264	0.219682	5	2	5	A_WL_11	Liang et al. (2017)	Acral	WXS
chr8	182934	21955300	207	5284	335	-0.144325	0.0861969	13	-0.151638	0.0897249	0.219802	1	0	1	A_WL_11	Liang et al. (2017)	Acral	WXS
chr8	21955552	22874927	208	1058	77	-0.23569	0.0669182	8	-0.239573	0.0780842	0.219802	1	0	1	A_WL_11	Liang et al. (2017)	Acral	WXS
chr8	22875000	27622900	209	2333	118	-0.143414	0.0547924	14	-0.151638	0.0243036	0.219802	1	0	1	A_WL_11	Liang et al. (2017)	Acral	WXS
chr8	27629900	27665906	210	61	0	-0.0110586	0	31	0.0238642	NA	NA	2	NA	2	A_WL_11	Liang et al. (2017)	Acral	WXS
chr8	27667209	41787700	211	4636	172	-0.117292	0.0570129	17	-0.107515	0.0860343	0.219802	1	0	1	A_WL_11	Liang et al. (2017)	Acral	WXS
chr8	41787800	43037400	212	901	26	-0.0378298	0.000766939	22	-0.055725	0.00695396	1	2	1	2	A_WL_11	Liang et al. (2017)	Acral	WXS
chr8	43046500	47843100	213	237	1	-0.251672	0.169456	10	-0.239573	NA	0.219802	1	0	0	A_WL_11	Liang et al. (2017)	Acral	WXS
chr8	47843200	124450631	214	17876	743	-0.0586378	0.0459975	21	-0.055725	0.0567231	0.212045	1	0	1	A_WL_11	Liang et al. (2017)	Acral	WXS
chr8	124453543	139165273	215	2781	182	-0.150039	0.0736087	13	-0.151638	0.0897249	0.219802	1	0	1	A_WL_11	Liang et al. (2017)	Acral	WXS
chr8	139165342	141370300	216	381	11	-0.283385	-0.0482818	7	-0.287038	NA	0.19415	0	0	0	A_WL_11	Liang et al. (2017)	Acral	WXS
chr8	141381100	142367200	217	550	43	-0.14748	-0.00765738	14	-0.151638	0.0243036	0.219802	1	0	1	A_WL_11	Liang et al. (2017)	Acral	WXS
chr8	142367335	145781100	218	3249	180	-0.286908	0.0705558	6	-0.287038	0.0810448	0.195828	0	0	0	A_WL_11	Liang et al. (2017)	Acral	WXS
chr8	145806262	146280900	219	483	31	-0.147229	0.0474852	14	-0.151638	0.0243036	0.219802	1	0	1	A_WL_11	Liang et al. (2017)	Acral	WXS
chr9	116100	215329	220	33	3	0.146533	-0.0651213	37	0.165015	NA	0.191834	3	NA	3	A_WL_11	Liang et al. (2017)	Acral	WXS
chr9	215494	740901	221	286	7	-0.126603	0.0454248	20	-0.107515	NA	0.181669	1	0	1	A_WL_11	Liang et al. (2017)	Acral	WXS
chr9	741001	3469250	222	559	23	0.101653	0.0253752	32	0.0834805	0.00212295	1	2	1	3	A_WL_11	Liang et al. (2017)	Acral	WXS
chr9	3469300	6835419	223	1368	101	-0.114976	0.114844	17	-0.107515	0.0860343	0.219802	1	0	1	A_WL_11	Liang et al. (2017)	Acral	WXS
chr9	6849518	8404607	224	208	12	-0.318085	0.0828932	7	-0.287038	NA	0.19415	0	0	0	A_WL_11	Liang et al. (2017)	Acral	WXS
chr9	8404717	21512186	225	2719	158	-0.104328	0.0703126	17	-0.107515	0.0860343	0.219802	1	0	1	A_WL_11	Liang et al. (2017)	Acral	WXS
chr9	21512286	22005600	226	157	8	-0.404851	-0.0437301	3	-0.433622	NA	0.219802	0	0	0	A_WL_11	Liang et al. (2017)	Acral	WXS
chr9	22005700	24543300	227	143	11	-0.0988289	-9.08815e-05	20	-0.107515	NA	0.181669	1	0	1	A_WL_11	Liang et al. (2017)	Acral	WXS
chr9	24543400	34459025	228	2432	131	0.0545543	-0.0134045	28	0.0238642	0.000459129	1	2	1	2	A_WL_11	Liang et al. (2017)	Acral	WXS
chr9	34459100	34724500	229	325	13	-0.0928211	0.0451664	20	-0.107515	NA	0.181669	1	0	1	A_WL_11	Liang et al. (2017)	Acral	WXS
chr9	34724600	37888700	230	2711	112	0.0297134	-0.00470029	28	0.0238642	0.000459129	1	2	1	2	A_WL_11	Liang et al. (2017)	Acral	WXS
chr9	37919200	38595886	231	187	15	-0.182085	0.116395	11	-0.197199	0.0903464	0.219802	1	0	1	A_WL_11	Liang et al. (2017)	Acral	WXS
chr9	38595900	39173400	232	89	3	-0.0156473	-0.0410906	31	0.0238642	NA	NA	2	NA	2	A_WL_11	Liang et al. (2017)	Acral	WXS
chr9	39173500	80944000	233	3599	187	0.0762317	0.248735	33	0.0834805	0.26991	0.219802	2	0	2	A_WL_11	Liang et al. (2017)	Acral	WXS
chr9	80944100	112705383	234	10008	425	0.0296802	0.275377	27	0.0238642	0.265494	0.219802	2	0	2	A_WL_11	Liang et al. (2017)	Acral	WXS
chr9	112705400	115580200	235	1522	81	0.0936858	0.301142	33	0.0834805	0.26991	0.219802	2	0	2	A_WL_11	Liang et al. (2017)	Acral	WXS
chr9	115592900	136131429	236	11920	623	0.0152836	0.281882	27	0.0238642	0.265494	0.219802	2	0	2	A_WL_11	Liang et al. (2017)	Acral	WXS
chr9	136131556	136215200	237	128	4	0.0306869	-0.0773686	31	0.0238642	NA	NA	2	NA	2	A_WL_11	Liang et al. (2017)	Acral	WXS
chr9	136215319	138376145	238	1273	132	-0.110058	0.279289	19	-0.107515	0.217692	0.219802	1	0	1	A_WL_11	Liang et al. (2017)	Acral	WXS
chr9	138376390	138441800	239	128	11	0.0684656	0.146224	34	0.0834805	NA	NA	2	NA	2	A_WL_11	Liang et al. (2017)	Acral	WXS
chr9	138441900	140137800	240	2627	121	-0.103894	0.213572	19	-0.107515	0.217692	0.219802	1	0	1	A_WL_11	Liang et al. (2017)	Acral	WXS
chr9	140137900	140811900	241	705	24	0.0187669	0.307895	27	0.0238642	0.265494	0.219802	2	0	2	A_WL_11	Liang et al. (2017)	Acral	WXS
chr9	140826100	141071700	242	194	7	-0.14753	0.172126	16	-0.151638	NA	0.219802	1	0	1	A_WL_11	Liang et al. (2017)	Acral	WXS
chr10	93200	687600	243	263	5	-0.450326	-0.0356939	3	-0.433622	NA	0.219802	0	0	0	A_WL_11	Liang et al. (2017)	Acral	WXS
chr10	687700	17621109	244	4934	366	-0.0964501	0.121341	17	-0.107515	0.0860343	0.219802	1	0	1	A_WL_11	Liang et al. (2017)	Acral	WXS
chr10	17621200	28408600	245	3159	162	0.0892425	0.00973485	32	0.0834805	0.00212295	1	2	1	2	A_WL_11	Liang et al. (2017)	Acral	WXS
chr10	28408756	28905100	246	116	2	0.0351454	-0.00914304	31	0.0238642	NA	NA	2	NA	2	A_WL_11	Liang et al. (2017)	Acral	WXS
chr10	28905200	44876461	247	3106	180	-0.137654	0.110353	13	-0.151638	0.0897249	0.219802	1	0	1	A_WL_11	Liang et al. (2017)	Acral	WXS
chr10	44880376	45495555	248	148	5	0.0676217	-0.0677033	34	0.0834805	NA	NA	2	NA	2	A_WL_11	Liang et al. (2017)	Acral	WXS
chr10	45495663	46965000	249	410	20	0.242622	0.041935	38	0.215857	0.0483898	0.219802	3	1	3	A_WL_11	Liang et al. (2017)	Acral	WXS
chr10	46965151	50966510	250	1427	80	0.0962743	0.0120348	32	0.0834805	0.00212295	1	2	1	2	A_WL_11	Liang et al. (2017)	Acral	WXS
chr10	50966693	56756000	251	964	59	0.24448	0.0786985	38	0.215857	0.0483898	0.219802	3	1	4	A_WL_11	Liang et al. (2017)	Acral	WXS
chr10	57631400	61311200	252	503	11	-0.0623328	0.146086	26	-0.055725	NA	NA	2	NA	1	A_WL_11	Liang et al. (2017)	Acral	WXS
chr10	61311300	71103597	253	2793	97	0.259006	0.0318025	41	0.271966	0.0370394	0.189983	4	2	4	A_WL_11	Liang et al. (2017)	Acral	WXS
chr10	71103771	72640931	254	1047	73	0.117131	0.0879497	32	0.0834805	0.00212295	1	2	1	3	A_WL_11	Liang et al. (2017)	Acral	WXS
chr10	72643200	72972700	255	23	0	0.241266	0	39	0.215857	NA	0.219802	3	NA	3	A_WL_11	Liang et al. (2017)	Acral	WXS
chr10	72972800	73563067	256	426	19	0.307886	0.323767	43	0.333055	0.0705343	0.219802	4	1	4	A_WL_11	Liang et al. (2017)	Acral	WXS
chr10	73563100	75029500	257	889	90	0.420995	0.229734	47	0.418753	0.188111	0.219682	5	1	5	A_WL_11	Liang et al. (2017)	Acral	WXS
chr10	75032500	79539400	258	1644	87	0.342235	0.0981153	43	0.333055	0.0705343	0.219802	4	1	4	A_WL_11	Liang et al. (2017)	Acral	WXS
chr10	79539500	81932509	259	975	79	0.283796	0.194512	40	0.271966	0.154869	0.219802	4	1	4	A_WL_11	Liang et al. (2017)	Acral	WXS
chr10	81932680	84746700	260	416	33	0.326943	0.109599	43	0.333055	0.0705343	0.219802	4	1	4	A_WL_11	Liang et al. (2017)	Acral	WXS
chr10	84910254	85842600	261	16	0	0.253756	0	42	0.271966	NA	0.188341	4	NA	4	A_WL_11	Liang et al. (2017)	Acral	WXS
chr10	85901100	97824250	262	5155	245	0.0536648	-0.00243302	28	0.0238642	0.000459129	1	2	1	2	A_WL_11	Liang et al. (2017)	Acral	WXS
chr10	97872580	98007943	263	108	0	0.411863	0	49	0.418753	NA	0.219682	5	NA	5	A_WL_11	Liang et al. (2017)	Acral	WXS
chr10	98031063	101590300	264	2204	102	0.00580676	0.000160631	28	0.0238642	0.000459129	1	2	1	2	A_WL_11	Liang et al. (2017)	Acral	WXS
chr10	101590486	103339200	265	1437	71	0.322621	0.160467	43	0.333055	0.0705343	0.219802	4	1	4	A_WL_11	Liang et al. (2017)	Acral	WXS
chr10	103339300	103345600	266	25	0	-0.128035	0	20	-0.107515	NA	0.181669	1	0	1	A_WL_11	Liang et al. (2017)	Acral	WXS
chr10	103345700	107447900	267	2831	137	0.0122507	0.00492907	28	0.0238642	0.000459129	1	2	1	2	A_WL_11	Liang et al. (2017)	Acral	WXS
chr10	107448500	110845500	268	110	5	0.399829	0.397475	49	0.418753	NA	0.219682	5	NA	5	A_WL_11	Liang et al. (2017)	Acral	WXS
chr10	110845600	124923126	269	5437	239	0.0330169	-0.00216828	28	0.0238642	0.000459129	1	2	1	2	A_WL_11	Liang et al. (2017)	Acral	WXS
chr10	124923300	133948456	270	2078	135	-0.041855	-0.000126869	22	-0.055725	0.00695396	1	2	1	2	A_WL_11	Liang et al. (2017)	Acral	WXS
chr10	133948634	135111100	271	891	50	-0.155444	-0.000155472	14	-0.151638	0.0243036	0.219802	1	0	1	A_WL_11	Liang et al. (2017)	Acral	WXS
chr10	135111500	135473100	272	393	35	-0.0518776	0.00414711	22	-0.055725	0.00695396	1	2	1	2	A_WL_11	Liang et al. (2017)	Acral	WXS
chr11	193096	788500	273	1157	118	-0.230093	0.0622618	8	-0.239573	0.0780842	0.219802	1	0	1	A_WL_11	Liang et al. (2017)	Acral	WXS
chr11	788600	2976000	274	2012	170	-0.386424	0.100632	4	-0.378418	0.0959895	0.219802	0	0	0	A_WL_11	Liang et al. (2017)	Acral	WXS
chr11	2976100	17388700	275	7734	526	-0.159977	0.0921224	13	-0.151638	0.0897249	0.219802	1	0	1	A_WL_11	Liang et al. (2017)	Acral	WXS
chr11	17388880	18031700	276	698	41	-0.290573	0.0750829	6	-0.287038	0.0810448	0.195828	0	0	0	A_WL_11	Liang et al. (2017)	Acral	WXS
chr11	18034400	44117900	277	6348	377	-0.139402	0.0906706	13	-0.151638	0.0897249	0.219802	1	0	1	A_WL_11	Liang et al. (2017)	Acral	WXS
chr11	44125100	46418600	278	900	25	-0.269801	0.10749	6	-0.287038	0.0810448	0.195828	0	0	0	A_WL_11	Liang et al. (2017)	Acral	WXS
chr11	46418700	56955300	279	3559	155	-0.122512	0.047086	18	-0.107515	0.0254092	0.183322	1	0	1	A_WL_11	Liang et al. (2017)	Acral	WXS
chr11	56955400	57265300	280	388	13	-0.288094	0.133214	7	-0.287038	NA	0.19415	0	0	0	A_WL_11	Liang et al. (2017)	Acral	WXS
chr11	57268252	60271200	281	2147	59	-0.134319	0.0701649	13	-0.151638	0.0897249	0.219802	1	0	1	A_WL_11	Liang et al. (2017)	Acral	WXS
chr11	60271337	61120700	282	846	24	-0.236027	0.0408617	8	-0.239573	0.0780842	0.219802	1	0	0	A_WL_11	Liang et al. (2017)	Acral	WXS
chr11	61120900	61250200	283	191	0	-0.077569	0	26	-0.055725	NA	NA	2	NA	1	A_WL_11	Liang et al. (2017)	Acral	WXS
chr11	61252193	61555400	284	344	20	-0.384579	0.0583074	4	-0.378418	0.0959895	0.219802	0	0	0	A_WL_11	Liang et al. (2017)	Acral	WXS
chr11	61555500	62284792	285	615	38	-0.227285	0.112051	8	-0.239573	0.0780842	0.219802	1	0	1	A_WL_11	Liang et al. (2017)	Acral	WXS
chr11	62284845	62302700	286	171	10	-0.372082	0.0581647	5	-0.378418	NA	0.219802	0	0	0	A_WL_11	Liang et al. (2017)	Acral	WXS
chr11	62303500	62406300	287	330	0	-0.183427	0	12	-0.197199	NA	0.219802	1	0	1	A_WL_11	Liang et al. (2017)	Acral	WXS
chr11	62406440	62650200	288	618	3	-0.0710813	0.0524663	26	-0.055725	NA	NA	2	NA	1	A_WL_11	Liang et al. (2017)	Acral	WXS
chr11	62650300	63341021	289	552	32	-0.190685	0.0888566	11	-0.197199	0.0903464	0.219802	1	0	1	A_WL_11	Liang et al. (2017)	Acral	WXS
chr11	63341100	63656600	290	282	3	-0.0528952	0.0459038	26	-0.055725	NA	NA	2	NA	2	A_WL_11	Liang et al. (2017)	Acral	WXS
chr11	63657602	64713700	291	1667	77	-0.249188	0.118135	8	-0.239573	0.0780842	0.219802	1	0	0	A_WL_11	Liang et al. (2017)	Acral	WXS
chr11	64713800	65304600	292	985	22	-0.110111	0.093082	17	-0.107515	0.0860343	0.219802	1	0	1	A_WL_11	Liang et al. (2017)	Acral	WXS
chr11	65305300	66255200	293	1762	52	-0.234984	0.0652556	8	-0.239573	0.0780842	0.219802	1	0	1	A_WL_11	Liang et al. (2017)	Acral	WXS
chr11	66255300	67395714	294	1614	50	0.00942451	-0.0151091	28	0.0238642	0.000459129	1	2	1	2	A_WL_11	Liang et al. (2017)	Acral	WXS
chr11	67395800	67926000	295	327	10	-0.114832	0.00226975	20	-0.107515	NA	0.181669	1	0	1	A_WL_11	Liang et al. (2017)	Acral	WXS
chr11	67926100	72114100	296	2231	98	0.132118	0.0439096	36	0.165015	0.0465181	0.219802	3	1	3	A_WL_11	Liang et al. (2017)	Acral	WXS
chr11	72114276	73136100	297	711	13	0.352383	0.410381	44	0.333055	NA	0.219802	4	NA	4	A_WL_11	Liang et al. (2017)	Acral	WXS
chr11	73141859	76827360	298	2272	133	0.479419	0.347047	50	0.491373	0.347047	0.219682	5	1	5	A_WL_11	Liang et al. (2017)	Acral	WXS
chr11	76827400	76940336	299	218	10	0.357562	0.459317	44	0.333055	NA	0.219802	4	NA	4	A_WL_11	Liang et al. (2017)	Acral	WXS
chr11	76944049	77883300	300	598	34	0.642163	0.433617	58	0.643797	0.433617	0.219682	7	1	7	A_WL_11	Liang et al. (2017)	Acral	WXS
chr11	77883478	78270500	301	211	2	0.507527	0.605155	52	0.491373	NA	0.219682	6	NA	6	A_WL_11	Liang et al. (2017)	Acral	WXS
chr11	78270600	80010719	302	229	10	0.197828	0.0596926	37	0.165015	NA	0.191834	3	NA	3	A_WL_11	Liang et al. (2017)	Acral	WXS
chr11	80362941	83098100	303	557	18	0.594228	0.390814	56	0.589594	0.279114	0.219682	6	1	6	A_WL_11	Liang et al. (2017)	Acral	WXS
chr11	83166174	89431900	304	1577	86	0.0327204	0.00194448	28	0.0238642	0.000459129	1	2	1	2	A_WL_11	Liang et al. (2017)	Acral	WXS
chr11	89443429	94555000	305	1677	91	-0.146097	0.0610502	14	-0.151638	0.0243036	0.219802	1	0	1	A_WL_11	Liang et al. (2017)	Acral	WXS
chr11	94563200	94648600	306	96	12	0.475216	0.279477	52	0.491373	NA	0.219682	5	NA	5	A_WL_11	Liang et al. (2017)	Acral	WXS
chr11	94696500	94964200	307	259	11	0.649617	0.508534	59	0.643797	NA	0.219682	7	NA	7	A_WL_11	Liang et al. (2017)	Acral	WXS
chr11	95209400	96092400	308	318	1	0.376242	-0.17	46	0.373894	NA	0.219682	5	NA	5	A_WL_11	Liang et al. (2017)	Acral	WXS
chr11	96098092	100833213	309	286	17	0.786704	0.662986	62	0.786704	0.662986	0.219682	8	1	8	A_WL_11	Liang et al. (2017)	Acral	WXS
chr11	100836500	100901100	310	70	8	0.343315	0.064731	44	0.333055	NA	0.219802	4	NA	4	A_WL_11	Liang et al. (2017)	Acral	WXS
chr11	100901200	102201900	311	552	32	0.492282	0.176067	51	0.491373	0.116154	0.219682	5	1	5	A_WL_11	Liang et al. (2017)	Acral	WXS
chr11	102202000	104757800	312	992	50	0.346453	0.0909654	43	0.333055	0.0705343	0.219802	4	1	4	A_WL_11	Liang et al. (2017)	Acral	WXS
chr11	104757911	104763400	313	15	0	-0.258207	0	10	-0.239573	NA	0.219802	1	0	0	A_WL_11	Liang et al. (2017)	Acral	WXS
chr11	104763500	110335500	314	2038	55	-0.107691	0.096487	17	-0.107515	0.0860343	0.219802	1	0	1	A_WL_11	Liang et al. (2017)	Acral	WXS
chr11	110447600	110582400	315	96	4	-0.367111	-0.0239001	5	-0.378418	NA	0.219802	0	0	0	A_WL_11	Liang et al. (2017)	Acral	WXS
chr11	110582530	112104770	316	1097	63	-0.109876	0.0910635	17	-0.107515	0.0860343	0.219802	1	0	1	A_WL_11	Liang et al. (2017)	Acral	WXS
chr11	112106300	118111100	317	2475	133	-0.199228	0.105779	11	-0.197199	0.0903464	0.219802	1	0	1	A_WL_11	Liang et al. (2017)	Acral	WXS
chr11	118122900	118461000	318	673	16	-0.0970374	0.147523	19	-0.107515	0.217692	0.219802	1	0	1	A_WL_11	Liang et al. (2017)	Acral	WXS
chr11	118461172	119291000	319	1437	80	-0.188559	0.105435	11	-0.197199	0.0903464	0.219802	1	0	1	A_WL_11	Liang et al. (2017)	Acral	WXS
chr11	119291137	120007889	320	193	7	-0.371086	-0.0598328	5	-0.378418	NA	0.219802	0	0	0	A_WL_11	Liang et al. (2017)	Acral	WXS
chr11	120008000	134927700	321	5943	325	-0.165039	0.0882512	13	-0.151638	0.0897249	0.219802	1	0	1	A_WL_11	Liang et al. (2017)	Acral	WXS
chr12	163300	332500	322	164	5	0.0870196	-0.0680092	34	0.0834805	NA	NA	2	NA	2	A_WL_11	Liang et al. (2017)	Acral	WXS
chr12	333193	1866600	323	829	32	0.289945	0.122739	40	0.271966	0.154869	0.219802	4	1	4	A_WL_11	Liang et al. (2017)	Acral	WXS
chr12	1866799	7360500	324	4131	286	0.181159	0.0432532	36	0.165015	0.0465181	0.219802	3	1	3	A_WL_11	Liang et al. (2017)	Acral	WXS
chr12	7360600	9361100	325	1573	70	0.282429	0.0307162	41	0.271966	0.0370394	0.189983	4	2	4	A_WL_11	Liang et al. (2017)	Acral	WXS
chr12	9391800	9466700	326	51	2	0.0347733	0.542526	31	0.0238642	NA	NA	2	NA	2	A_WL_11	Liang et al. (2017)	Acral	WXS
chr12	9476275	9754200	327	87	8	-0.197752	-0.0285425	12	-0.197199	NA	0.219802	1	0	1	A_WL_11	Liang et al. (2017)	Acral	WXS
chr12	9754300	48103800	328	11794	665	0.102873	0.0092942	32	0.0834805	0.00212295	1	2	1	3	A_WL_11	Liang et al. (2017)	Acral	WXS
chr12	48103900	48112100	329	29	1	0.0474881	0.0170515	31	0.0238642	NA	NA	2	NA	2	A_WL_11	Liang et al. (2017)	Acral	WXS
chr12	48114500	48457471	330	599	51	-0.0984542	-0.00594675	18	-0.107515	0.0254092	0.183322	1	0	1	A_WL_11	Liang et al. (2017)	Acral	WXS
chr12	48457592	49130000	331	569	56	0.079571	0.0109834	32	0.0834805	0.00212295	1	2	1	2	A_WL_11	Liang et al. (2017)	Acral	WXS
chr12	49152972	50503600	332	2163	92	-0.00635108	-0.0119591	30	0.0238642	-0.0168521	1	2	1	2	A_WL_11	Liang et al. (2017)	Acral	WXS
chr12	50503700	52201500	333	1409	14	0.0660399	0.00688666	34	0.0834805	NA	NA	2	NA	2	A_WL_11	Liang et al. (2017)	Acral	WXS
chr12	52201600	53499300	334	1657	153	-0.0485016	0.0113423	22	-0.055725	0.00695396	1	2	1	2	A_WL_11	Liang et al. (2017)	Acral	WXS
chr12	53499487	56708900	335	3789	72	0.0414259	0.00656198	28	0.0238642	0.000459129	1	2	1	2	A_WL_11	Liang et al. (2017)	Acral	WXS
chr12	56709000	57178900	336	778	16	-0.133577	0.137519	13	-0.151638	0.0897249	0.219802	1	0	1	A_WL_11	Liang et al. (2017)	Acral	WXS
chr12	57180855	58158700	337	1908	38	-0.237988	0.111865	8	-0.239573	0.0780842	0.219802	1	0	0	A_WL_11	Liang et al. (2017)	Acral	WXS
chr12	58158800	63359168	338	997	38	-0.113306	0.101625	17	-0.107515	0.0860343	0.219802	1	0	1	A_WL_11	Liang et al. (2017)	Acral	WXS
chr12	63359296	66359900	339	1258	43	-0.124812	0.0171436	18	-0.107515	0.0254092	0.183322	1	0	1	A_WL_11	Liang et al. (2017)	Acral	WXS
chr12	66360068	97318800	340	8855	350	-0.0983979	0.0810732	17	-0.107515	0.0860343	0.219802	1	0	1	A_WL_11	Liang et al. (2017)	Acral	WXS
chr12	97328700	103762638	341	2351	95	0.0873989	0.217982	33	0.0834805	0.26991	0.219802	2	0	2	A_WL_11	Liang et al. (2017)	Acral	WXS
chr12	103762799	110511136	342	4222	239	0.0214367	0.281089	27	0.0238642	0.265494	0.219802	2	0	2	A_WL_11	Liang et al. (2017)	Acral	WXS
chr12	110511200	111537600	343	743	31	0.0770948	0.35343	33	0.0834805	0.26991	0.219802	2	0	2	A_WL_11	Liang et al. (2017)	Acral	WXS
chr12	111537700	112654160	344	1039	7	-0.0957661	0.0162466	20	-0.107515	NA	0.181669	1	0	1	A_WL_11	Liang et al. (2017)	Acral	WXS
chr12	112654200	112942500	345	237	3	0.138786	0.218203	37	0.165015	NA	0.191834	3	NA	3	A_WL_11	Liang et al. (2017)	Acral	WXS
chr12	112942600	120664700	346	3087	126	0.0260098	0.236723	27	0.0238642	0.265494	0.219802	2	0	2	A_WL_11	Liang et al. (2017)	Acral	WXS
chr12	120685458	124343800	347	3752	217	0.0776202	0.287316	33	0.0834805	0.26991	0.219802	2	0	2	A_WL_11	Liang et al. (2017)	Acral	WXS
chr12	124343995	125323866	348	518	9	-0.0568183	0.283147	26	-0.055725	NA	NA	2	NA	2	A_WL_11	Liang et al. (2017)	Acral	WXS
chr12	125324554	125397800	349	20	0	0.0537056	0	31	0.0238642	NA	NA	2	NA	2	A_WL_11	Liang et al. (2017)	Acral	WXS
chr12	125397900	133812682	350	2813	237	0.174907	0.0663296	36	0.165015	0.0465181	0.219802	3	1	3	A_WL_11	Liang et al. (2017)	Acral	WXS
chr13	19042463	30014373	351	4171	206	-0.049235	0.00551479	22	-0.055725	0.00695396	1	2	1	2	A_WL_11	Liang et al. (2017)	Acral	WXS
chr13	30054200	30087700	352	71	1	-0.352085	-0.0927384	5	-0.378418	NA	0.219802	0	0	0	A_WL_11	Liang et al. (2017)	Acral	WXS
chr13	30087823	64321100	353	8204	364	-0.0460045	0.0214471	22	-0.055725	0.00695396	1	2	1	2	A_WL_11	Liang et al. (2017)	Acral	WXS
chr13	64321200	95409600	354	2830	82	0.00880301	0.00345001	28	0.0238642	0.000459129	1	2	1	2	A_WL_11	Liang et al. (2017)	Acral	WXS
chr13	95409700	109859200	355	3096	153	-0.071946	0.0157469	22	-0.055725	0.00695396	1	2	1	1	A_WL_11	Liang et al. (2017)	Acral	WXS
chr13	109859300	115004900	356	2079	123	-0.150546	0.00145316	14	-0.151638	0.0243036	0.219802	1	0	1	A_WL_11	Liang et al. (2017)	Acral	WXS
chr13	115005000	115092800	357	130	0	-0.0241079	0	26	-0.055725	NA	NA	2	NA	2	A_WL_11	Liang et al. (2017)	Acral	WXS
chr14	19110000	21460300	358	1146	78	0.11324	-0.00312418	32	0.0834805	0.00212295	1	2	1	3	A_WL_11	Liang et al. (2017)	Acral	WXS
chr14	21460400	21677500	359	371	15	-0.0281902	-0.0191271	25	-0.055725	-0.0348925	1	2	1	2	A_WL_11	Liang et al. (2017)	Acral	WXS
chr14	21677694	22459000	360	854	50	0.158775	0.00239604	35	0.165015	0.00566414	0.209917	3	1	3	A_WL_11	Liang et al. (2017)	Acral	WXS
chr14	22459100	23027500	361	496	35	-0.102753	-0.00357491	18	-0.107515	0.0254092	0.183322	1	0	1	A_WL_11	Liang et al. (2017)	Acral	WXS
chr14	23027684	23817800	362	1134	61	0.0917219	0.019137	32	0.0834805	0.00212295	1	2	1	2	A_WL_11	Liang et al. (2017)	Acral	WXS
chr14	23818284	31578900	363	3038	116	-0.010353	0.0230665	28	0.0238642	0.000459129	1	2	1	2	A_WL_11	Liang et al. (2017)	Acral	WXS
chr14	31581200	32419398	364	396	13	0.126209	-0.0335248	37	0.165015	NA	0.191834	3	NA	3	A_WL_11	Liang et al. (2017)	Acral	WXS
chr14	32419564	34904600	365	548	8	-0.067145	0.168894	26	-0.055725	NA	NA	2	NA	1	A_WL_11	Liang et al. (2017)	Acral	WXS
chr14	34931282	51096600	366	3557	153	-0.0194663	0.125294	29	0.0238642	0.104619	0.160396	2	0	2	A_WL_11	Liang et al. (2017)	Acral	WXS
chr14	51096700	65028400	367	5998	167	-0.0671189	0.164927	23	-0.055725	0.127949	0.176967	2	0	1	A_WL_11	Liang et al. (2017)	Acral	WXS
chr14	65028561	65419300	368	436	14	-0.229021	0.147926	10	-0.239573	NA	0.219802	1	0	1	A_WL_11	Liang et al. (2017)	Acral	WXS
chr14	65419473	66456400	369	232	16	-0.0606434	0.0625252	21	-0.055725	0.0567231	0.212045	1	0	1	A_WL_11	Liang et al. (2017)	Acral	WXS
chr14	66479523	68022414	370	476	11	0.0645955	0.413663	34	0.0834805	NA	NA	2	NA	2	A_WL_11	Liang et al. (2017)	Acral	WXS
chr14	68022592	71199300	371	1676	64	-0.0200553	0.15795	29	0.0238642	0.104619	0.160396	2	0	2	A_WL_11	Liang et al. (2017)	Acral	WXS
chr14	71199452	77581436	372	3958	199	0.0306739	0.267053	27	0.0238642	0.265494	0.219802	2	0	2	A_WL_11	Liang et al. (2017)	Acral	WXS
chr14	77581500	77767500	373	258	17	-0.135681	0.1498	13	-0.151638	0.0897249	0.219802	1	0	1	A_WL_11	Liang et al. (2017)	Acral	WXS
chr14	77767600	94160800	374	4711	284	0.0491906	0.222395	27	0.0238642	0.265494	0.219802	2	0	2	A_WL_11	Liang et al. (2017)	Acral	WXS
chr14	94170861	96751010	375	1446	111	-0.0478429	0.269408	24	-0.055725	0.274983	0.219802	2	0	2	A_WL_11	Liang et al. (2017)	Acral	WXS
chr14	96751100	99970000	376	720	21	0.0644337	0.346432	33	0.0834805	0.26991	0.219802	2	0	2	A_WL_11	Liang et al. (2017)	Acral	WXS
chr14	99970418	104552320	377	3141	148	-0.0398804	0.278306	24	-0.055725	0.274983	0.219802	2	0	2	A_WL_11	Liang et al. (2017)	Acral	WXS
chr14	104559604	105360000	378	570	72	-0.22183	0.244972	9	-0.239573	0.251475	0.219802	1	0	1	A_WL_11	Liang et al. (2017)	Acral	WXS
chr14	105360127	105361934	379	17	2	-0.119027	0.000937181	20	-0.107515	NA	0.181669	1	0	1	A_WL_11	Liang et al. (2017)	Acral	WXS
chr14	105362000	105517745	380	315	12	0.141785	0.493678	37	0.165015	NA	0.191834	3	NA	3	A_WL_11	Liang et al. (2017)	Acral	WXS
chr14	105517800	106307300	381	723	35	-0.141262	0.155366	13	-0.151638	0.0897249	0.219802	1	0	1	A_WL_11	Liang et al. (2017)	Acral	WXS
chr14	106307418	106573559	382	197	27	-0.41517	0.452623	2	-0.433622	0.452623	0.219802	0	0	0	A_WL_11	Liang et al. (2017)	Acral	WXS
chr14	106573662	106993829	383	241	46	-0.0300726	0.108986	23	-0.055725	0.127949	0.176967	2	0	2	A_WL_11	Liang et al. (2017)	Acral	WXS
chr14	106993886	107283241	384	171	5	0.084739	0.0282492	34	0.0834805	NA	NA	2	NA	2	A_WL_11	Liang et al. (2017)	Acral	WXS
chr15	20083800	22864000	385	495	28	-0.0532547	0.016937	22	-0.055725	0.00695396	1	2	1	2	A_WL_11	Liang et al. (2017)	Acral	WXS
chr15	22864100	25230402	386	651	20	-0.165247	0.0601538	13	-0.151638	0.0897249	0.219802	1	0	1	A_WL_11	Liang et al. (2017)	Acral	WXS
chr15	25231988	25488765	387	297	14	-0.43075	0.0297761	3	-0.433622	NA	0.219802	0	0	0	A_WL_11	Liang et al. (2017)	Acral	WXS
chr15	25488900	38228400	388	3731	199	-0.143383	0.0710105	13	-0.151638	0.0897249	0.219802	1	0	1	A_WL_11	Liang et al. (2017)	Acral	WXS
chr15	38228500	38649300	389	159	3	-0.347781	-0.018269	5	-0.378418	NA	0.219802	0	0	0	A_WL_11	Liang et al. (2017)	Acral	WXS
chr15	38649400	40500800	390	774	29	-0.141322	0.0869193	14	-0.151638	0.0243036	0.219802	1	0	1	A_WL_11	Liang et al. (2017)	Acral	WXS
chr15	40500986	40656800	391	335	1	-0.29172	0.98951	7	-0.287038	NA	0.19415	0	0	0	A_WL_11	Liang et al. (2017)	Acral	WXS
chr15	40657062	42067700	392	1710	9	-0.12341	0.0429012	20	-0.107515	NA	0.181669	1	0	1	A_WL_11	Liang et al. (2017)	Acral	WXS
chr15	42092000	42442828	393	654	21	-0.327763	0.112696	6	-0.287038	0.0810448	0.195828	0	0	0	A_WL_11	Liang et al. (2017)	Acral	WXS
chr15	42442900	45653400	394	3638	122	-0.166805	0.111313	13	-0.151638	0.0897249	0.219802	1	0	1	A_WL_11	Liang et al. (2017)	Acral	WXS
chr15	45653592	45968535	395	286	14	0.0713265	-0.013126	34	0.0834805	NA	NA	2	NA	2	A_WL_11	Liang et al. (2017)	Acral	WXS
chr15	45974652	50925200	396	2041	100	-0.123516	0.0959443	17	-0.107515	0.0860343	0.219802	1	0	1	A_WL_11	Liang et al. (2017)	Acral	WXS
chr15	50926600	51349500	397	207	6	0.0890227	-0.0366121	34	0.0834805	NA	NA	2	NA	2	A_WL_11	Liang et al. (2017)	Acral	WXS
chr15	51349649	52161400	398	553	37	-0.149011	0.0822754	13	-0.151638	0.0897249	0.219802	1	0	1	A_WL_11	Liang et al. (2017)	Acral	WXS
chr15	52161500	52575208	399	367	28	0.0120265	0.0347492	28	0.0238642	0.000459129	1	2	1	2	A_WL_11	Liang et al. (2017)	Acral	WXS
chr15	52587880	68473500	400	7512	299	0.0650486	-0.0110993	32	0.0834805	0.00212295	1	2	1	2	A_WL_11	Liang et al. (2017)	Acral	WXS
chr15	68473600	70959200	401	965	28	-0.0180733	0.0148071	28	0.0238642	0.000459129	1	2	1	2	A_WL_11	Liang et al. (2017)	Acral	WXS
chr15	70959354	72455800	402	687	13	0.0943362	-0.00110276	34	0.0834805	NA	NA	2	NA	2	A_WL_11	Liang et al. (2017)	Acral	WXS
chr15	72455900	75641800	403	2138	67	-0.0141488	-0.023145	30	0.0238642	-0.0168521	1	2	1	2	A_WL_11	Liang et al. (2017)	Acral	WXS
chr15	75643759	75942100	404	333	4	0.218991	0.307931	39	0.215857	NA	0.219802	3	NA	3	A_WL_11	Liang et al. (2017)	Acral	WXS
chr15	75942200	76063551	405	177	8	0.0341961	0.182828	31	0.0238642	NA	NA	2	NA	2	A_WL_11	Liang et al. (2017)	Acral	WXS
chr15	76063839	77771900	406	788	14	0.227572	0.0497122	39	0.215857	NA	0.219802	3	NA	3	A_WL_11	Liang et al. (2017)	Acral	WXS
chr15	77772003	78301500	407	162	25	-0.022177	0.00171212	22	-0.055725	0.00695396	1	2	1	2	A_WL_11	Liang et al. (2017)	Acral	WXS
chr15	78305100	84851949	408	2998	180	0.187591	0.0408859	36	0.165015	0.0465181	0.219802	3	1	3	A_WL_11	Liang et al. (2017)	Acral	WXS
chr15	84858100	89151500	409	1310	87	0.0383309	-0.0213353	30	0.0238642	-0.0168521	1	2	1	2	A_WL_11	Liang et al. (2017)	Acral	WXS
chr15	89155073	89847300	410	482	32	0.174345	0.0415518	36	0.165015	0.0465181	0.219802	3	1	3	A_WL_11	Liang et al. (2017)	Acral	WXS
chr15	89848300	93307000	411	2244	112	0.0153157	0.0056254	28	0.0238642	0.000459129	1	2	1	2	A_WL_11	Liang et al. (2017)	Acral	WXS
chr15	93338900	102516500	412	2282	139	0.188567	0.0365731	36	0.165015	0.0465181	0.219802	3	1	3	A_WL_11	Liang et al. (2017)	Acral	WXS
chr16	81779	173400	413	157	6	-0.210862	-0.0100786	12	-0.197199	NA	0.219802	1	0	1	A_WL_11	Liang et al. (2017)	Acral	WXS
chr16	173500	309426	414	124	3	0.372916	-0.0224469	46	0.373894	NA	0.185334	5	NA	4	A_WL_11	Liang et al. (2017)	Acral	WXS
chr16	309500	313644	415	23	2	-0.0108589	-0.0460827	31	0.0238642	NA	NA	2	NA	2	A_WL_11	Liang et al. (2017)	Acral	WXS
chr16	313800	1306377	416	1535	139	-0.158344	-0.00937619	14	-0.151638	0.0243036	0.219802	1	0	1	A_WL_11	Liang et al. (2017)	Acral	WXS
chr16	1306600	1486462	417	318	18	0.124521	0.041917	35	0.165015	0.00566414	0.209917	3	1	3	A_WL_11	Liang et al. (2017)	Acral	WXS
chr16	1486600	3119800	418	2658	138	-0.240526	0.0765067	8	-0.239573	0.0780842	0.219802	1	0	0	A_WL_11	Liang et al. (2017)	Acral	WXS
chr16	3128428	3726200	419	773	46	-0.129079	0.0853932	18	-0.107515	0.0254092	0.183322	1	0	1	A_WL_11	Liang et al. (2017)	Acral	WXS
chr16	3727500	6772000	420	1330	101	0.048698	0.0180257	28	0.0238642	0.000459129	1	2	1	2	A_WL_11	Liang et al. (2017)	Acral	WXS
chr16	7012472	9943800	421	640	42	-0.1902	0.128251	11	-0.197199	0.0903464	0.219802	1	0	1	A_WL_11	Liang et al. (2017)	Acral	WXS
chr16	9984800	11769800	422	583	31	0.215495	0.0554394	38	0.215857	0.0483898	0.219802	3	1	3	A_WL_11	Liang et al. (2017)	Acral	WXS
chr16	11769948	11930993	423	176	8	0.476278	0.023391	52	0.491373	NA	0.219682	5	NA	5	A_WL_11	Liang et al. (2017)	Acral	WXS
chr16	11931161	16357000	424	1467	56	0.194126	0.039921	36	0.165015	0.0465181	0.219802	3	1	3	A_WL_11	Liang et al. (2017)	Acral	WXS
chr16	16357100	17292300	425	83	6	-0.0307241	-0.0291372	26	-0.055725	NA	NA	2	NA	2	A_WL_11	Liang et al. (2017)	Acral	WXS
chr16	17294295	27232905	426	4225	173	-0.144924	0.117706	13	-0.151638	0.0897249	0.219802	1	0	1	A_WL_11	Liang et al. (2017)	Acral	WXS
chr16	27233018	47347522	427	5662	154	0.0435248	0.0065822	28	0.0238642	0.000459129	1	2	1	2	A_WL_11	Liang et al. (2017)	Acral	WXS
chr16	47347600	67178973	428	6089	199	-0.174458	0.0734376	13	-0.151638	0.0897249	0.219802	1	0	1	A_WL_11	Liang et al. (2017)	Acral	WXS
chr16	67179211	67325679	429	508	10	-0.271489	-0.0590466	7	-0.287038	NA	0.19415	0	0	0	A_WL_11	Liang et al. (2017)	Acral	WXS
chr16	67325711	68597000	430	1572	82	-0.192611	0.110847	11	-0.197199	0.0903464	0.219802	1	0	1	A_WL_11	Liang et al. (2017)	Acral	WXS
chr16	68597100	80575100	431	4772	229	-0.106149	0.0937468	17	-0.107515	0.0860343	0.219802	1	0	1	A_WL_11	Liang et al. (2017)	Acral	WXS
chr16	80577098	88068924	432	2544	223	-0.202971	0.068875	11	-0.197199	0.0903464	0.219802	1	0	1	A_WL_11	Liang et al. (2017)	Acral	WXS
chr16	88071516	89257800	433	899	92	-0.311783	0.0411606	6	-0.287038	0.0810448	0.195828	0	0	0	A_WL_11	Liang et al. (2017)	Acral	WXS
chr16	89257900	89653173	434	331	14	-0.166657	0.0253729	16	-0.151638	NA	0.219802	1	0	1	A_WL_11	Liang et al. (2017)	Acral	WXS
chr16	89653205	90102200	435	729	25	-0.117847	0.244097	19	-0.107515	0.217692	0.219802	1	0	1	A_WL_11	Liang et al. (2017)	Acral	WXS
chr16	90102835	90292100	436	105	7	-0.198639	0.0380744	12	-0.197199	NA	0.219802	1	0	1	A_WL_11	Liang et al. (2017)	Acral	WXS
chr17	5978	902900	437	355	28	0.0734045	-0.0263599	32	0.0834805	0.00212295	1	2	1	2	A_WL_11	Liang et al. (2017)	Acral	WXS
chr17	903000	4027392	438	2678	142	-0.141229	0.0783422	13	-0.151638	0.0897249	0.219802	1	0	1	A_WL_11	Liang et al. (2017)	Acral	WXS
chr17	4027411	5634800	439	1881	76	0.0375467	0.00407833	28	0.0238642	0.000459129	1	2	1	2	A_WL_11	Liang et al. (2017)	Acral	WXS
chr17	5983900	10347000	440	4645	226	-0.173928	0.0972885	13	-0.151638	0.0897249	0.219802	1	0	1	A_WL_11	Liang et al. (2017)	Acral	WXS
chr17	10347866	10542200	441	413	16	-0.0810008	-0.0125062	22	-0.055725	0.00695396	1	2	1	1	A_WL_11	Liang et al. (2017)	Acral	WXS
chr17	10542300	15477417	442	1234	80	-0.151005	0.0917534	13	-0.151638	0.0897249	0.219802	1	0	1	A_WL_11	Liang et al. (2017)	Acral	WXS
chr17	15477500	17248300	443	1341	81	0.378999	0.20844	45	0.373894	0.16767	0.219682	5	1	5	A_WL_11	Liang et al. (2017)	Acral	WXS
chr17	17250159	18166300	444	940	66	0.176905	0.113824	36	0.165015	0.0465181	0.219802	3	1	3	A_WL_11	Liang et al. (2017)	Acral	WXS
chr17	18166400	18259400	445	190	0	0.333332	0	44	0.333055	NA	0.219802	4	NA	4	A_WL_11	Liang et al. (2017)	Acral	WXS
chr17	18281373	25877647	446	2356	152	0.0380482	-0.000714987	28	0.0238642	0.000459129	1	2	1	2	A_WL_11	Liang et al. (2017)	Acral	WXS
chr17	25887400	26906800	447	898	35	-0.0682586	0.0458659	21	-0.055725	0.0567231	0.212045	1	0	1	A_WL_11	Liang et al. (2017)	Acral	WXS
chr17	26906900	28903253	448	2021	62	0.0202975	-0.011368	30	0.0238642	-0.0168521	1	2	1	2	A_WL_11	Liang et al. (2017)	Acral	WXS
chr17	28903394	29701600	449	603	9	0.154036	-0.0049429	37	0.165015	NA	0.191834	3	NA	3	A_WL_11	Liang et al. (2017)	Acral	WXS
chr17	29701757	30817308	450	815	32	0.0606817	-0.0297414	32	0.0834805	0.00212295	1	2	1	2	A_WL_11	Liang et al. (2017)	Acral	WXS
chr17	30817450	33514800	451	822	28	-0.0195674	0.0131975	29	0.0238642	0.104619	0.160396	2	0	2	A_WL_11	Liang et al. (2017)	Acral	WXS
chr17	33514900	36551800	452	2119	40	0.0718776	0.0130175	32	0.0834805	0.00212295	1	2	1	2	A_WL_11	Liang et al. (2017)	Acral	WXS
chr17	36552100	36891494	453	295	7	-0.111024	0.0288299	20	-0.107515	NA	0.181669	1	0	1	A_WL_11	Liang et al. (2017)	Acral	WXS
chr17	36891573	37563600	454	671	34	0.0432218	-0.0203552	30	0.0238642	-0.0168521	1	2	1	2	A_WL_11	Liang et al. (2017)	Acral	WXS
chr17	37563700	37676185	455	145	2	0.237971	0.336736	39	0.215857	NA	0.219802	3	NA	3	A_WL_11	Liang et al. (2017)	Acral	WXS
chr17	37676296	38793900	456	1554	61	0.0213055	-0.00682606	28	0.0238642	0.000459129	1	2	1	2	A_WL_11	Liang et al. (2017)	Acral	WXS
chr17	38794000	39394807	457	719	111	0.11083	-0.0132346	32	0.0834805	0.00212295	1	2	1	3	A_WL_11	Liang et al. (2017)	Acral	WXS
chr17	39405835	46134900	458	6132	239	0.02438	0.00266528	28	0.0238642	0.000459129	1	2	1	2	A_WL_11	Liang et al. (2017)	Acral	WXS
chr17	46135674	48051500	459	1385	43	0.167171	-0.00662559	35	0.165015	0.00566414	0.209917	3	1	3	A_WL_11	Liang et al. (2017)	Acral	WXS
chr17	48051664	48735800	460	1114	47	0.0240936	0.0681192	29	0.0238642	0.104619	0.160396	2	0	2	A_WL_11	Liang et al. (2017)	Acral	WXS
chr17	48735900	56646600	461	2143	96	0.156219	0.0296463	36	0.165015	0.0465181	0.219802	3	1	3	A_WL_11	Liang et al. (2017)	Acral	WXS
chr17	56646700	60657500	462	1979	41	0.213716	0.0299221	38	0.215857	0.0483898	0.219802	3	1	3	A_WL_11	Liang et al. (2017)	Acral	WXS
chr17	60663500	65105257	463	2046	89	0.129097	0.026699	36	0.165015	0.0465181	0.219802	3	1	3	A_WL_11	Liang et al. (2017)	Acral	WXS
chr17	65105400	65199500	464	91	4	0.25235	0.0709871	42	0.271966	NA	0.188341	4	NA	4	A_WL_11	Liang et al. (2017)	Acral	WXS
chr17	65199627	70118935	465	1355	41	0.204819	-0.0164975	38	0.215857	0.0483898	0.219802	3	1	3	A_WL_11	Liang et al. (2017)	Acral	WXS
chr17	70119000	74380400	466	3415	160	0.26915	0.115203	40	0.271966	0.154869	0.219802	4	1	4	A_WL_11	Liang et al. (2017)	Acral	WXS
chr17	74380500	79007075	467	2794	186	0.11654	0.0220989	32	0.0834805	0.00212295	1	2	1	3	A_WL_11	Liang et al. (2017)	Acral	WXS
chr17	79007118	79516400	468	606	53	-0.0621294	0.0324158	21	-0.055725	0.0567231	0.212045	1	0	1	A_WL_11	Liang et al. (2017)	Acral	WXS
chr17	79517257	81083676	469	1682	137	0.100052	0.0257692	32	0.0834805	0.00212295	1	2	1	2	A_WL_11	Liang et al. (2017)	Acral	WXS
chr18	12893	2931400	470	868	48	0.215172	0.0377876	38	0.215857	0.0483898	0.219802	3	1	3	A_WL_11	Liang et al. (2017)	Acral	WXS
chr18	2934300	5630400	471	594	30	0.350487	0.047922	43	0.333055	0.0705343	0.219802	4	1	4	A_WL_11	Liang et al. (2017)	Acral	WXS
chr18	5630531	12028023	472	1743	90	0.209244	0.0586545	38	0.215857	0.0483898	0.219802	3	1	3	A_WL_11	Liang et al. (2017)	Acral	WXS
chr18	12028167	12720800	473	401	5	0.376234	0.0487124	46	0.373894	NA	0.219682	5	NA	5	A_WL_11	Liang et al. (2017)	Acral	WXS
chr18	12724500	13762400	474	434	34	0.2278	0.0667596	38	0.215857	0.0483898	0.219802	3	1	3	A_WL_11	Liang et al. (2017)	Acral	WXS
chr18	13762500	21743000	475	1762	36	0.0965657	-0.0230241	32	0.0834805	0.00212295	1	2	1	2	A_WL_11	Liang et al. (2017)	Acral	WXS
chr18	21743100	77710618	476	10962	536	0.206997	0.0537193	38	0.215857	0.0483898	0.219802	3	1	3	A_WL_11	Liang et al. (2017)	Acral	WXS
chr18	77710700	78005300	477	214	20	-0.00399791	0.197251	27	0.0238642	0.265494	0.219802	2	0	2	A_WL_11	Liang et al. (2017)	Acral	WXS
chr19	107400	496532	478	157	11	-0.107719	0.0917257	20	-0.107515	NA	0.181669	1	0	1	A_WL_11	Liang et al. (2017)	Acral	WXS
chr19	496600	632915	479	153	14	-0.284575	0.0877813	7	-0.287038	NA	0.19415	0	0	0	A_WL_11	Liang et al. (2017)	Acral	WXS
chr19	633381	994400	480	367	31	-0.16267	0.0106006	14	-0.151638	0.0243036	0.219802	1	0	1	A_WL_11	Liang et al. (2017)	Acral	WXS
chr19	1000420	2231300	481	1647	106	-0.260063	0.0613039	8	-0.239573	0.0780842	0.219802	1	0	0	A_WL_11	Liang et al. (2017)	Acral	WXS
chr19	2231480	7621400	482	4502	319	-0.150687	0.0946037	13	-0.151638	0.0897249	0.219802	1	0	1	A_WL_11	Liang et al. (2017)	Acral	WXS
chr19	7621475	7763300	483	253	28	-0.287323	0.000188511	6	-0.287038	0.0810448	0.195828	0	0	0	A_WL_11	Liang et al. (2017)	Acral	WXS
chr19	7763703	8953700	484	1032	64	-0.161135	0.12242	13	-0.151638	0.0897249	0.219802	1	0	1	A_WL_11	Liang et al. (2017)	Acral	WXS
chr19	8953800	9204100	485	637	75	-0.27158	0.117415	6	-0.287038	0.0810448	0.195828	0	0	0	A_WL_11	Liang et al. (2017)	Acral	WXS
chr19	9204248	19772900	486	11103	535	-0.133907	0.0884599	13	-0.151638	0.0897249	0.219802	1	0	1	A_WL_11	Liang et al. (2017)	Acral	WXS
chr19	19773800	22362700	487	1270	132	-0.0434436	0.0835004	23	-0.055725	0.127949	0.176967	2	0	2	A_WL_11	Liang et al. (2017)	Acral	WXS
chr19	22362800	23846100	488	605	47	-0.0947786	0.119702	17	-0.107515	0.0860343	0.219802	1	0	1	A_WL_11	Liang et al. (2017)	Acral	WXS
chr19	23869700	45641800	489	12430	612	0.0356266	-0.00481961	28	0.0238642	0.000459129	1	2	1	2	A_WL_11	Liang et al. (2017)	Acral	WXS
chr19	45641908	45682700	490	87	4	-0.166392	-0.0865982	16	-0.151638	NA	0.219802	1	0	1	A_WL_11	Liang et al. (2017)	Acral	WXS
chr19	45683045	50094800	491	4556	271	-0.116444	0.105847	17	-0.107515	0.0860343	0.219802	1	0	1	A_WL_11	Liang et al. (2017)	Acral	WXS
chr19	50094900	55721000	492	6852	440	-0.165122	0.101015	13	-0.151638	0.0897249	0.219802	1	0	1	A_WL_11	Liang et al. (2017)	Acral	WXS
chr19	55738634	55900900	493	281	24	-0.226719	0.282326	9	-0.239573	0.251475	0.219802	1	0	1	A_WL_11	Liang et al. (2017)	Acral	WXS
chr19	55901099	59084000	494	3376	150	-0.172923	0.0754414	13	-0.151638	0.0897249	0.219802	1	0	1	A_WL_11	Liang et al. (2017)	Acral	WXS
chr20	68264	33932200	495	11853	555	-0.00967415	0.000841411	28	0.0238642	0.000459129	1	2	1	2	A_WL_11	Liang et al. (2017)	Acral	WXS
chr20	33932300	35842300	496	1758	8	0.0733156	-0.0186796	34	0.0834805	NA	NA	2	NA	2	A_WL_11	Liang et al. (2017)	Acral	WXS
chr20	35852100	45645000	497	4900	184	-0.0147181	-0.00957412	28	0.0238642	0.000459129	1	2	1	2	A_WL_11	Liang et al. (2017)	Acral	WXS
chr20	45700700	55100900	498	2918	150	0.0324604	0.0187281	28	0.0238642	0.000459129	1	2	1	2	A_WL_11	Liang et al. (2017)	Acral	WXS
chr20	55101019	57899800	499	1359	88	-0.0103956	-0.00305605	28	0.0238642	0.000459129	1	2	1	2	A_WL_11	Liang et al. (2017)	Acral	WXS
chr20	57899900	62959300	500	3395	223	-0.281848	0.0951102	6	-0.287038	0.0810448	0.195828	0	0	0	A_WL_11	Liang et al. (2017)	Acral	WXS
chr21	9426900	35195800	501	4583	264	0.0824583	0.00337998	32	0.0834805	0.00212295	1	2	1	2	A_WL_11	Liang et al. (2017)	Acral	WXS
chr21	35195900	37414100	502	707	34	-0.0374283	0.00496434	22	-0.055725	0.00695396	1	2	1	2	A_WL_11	Liang et al. (2017)	Acral	WXS
chr21	37414200	42676300	503	1983	105	0.0548099	-0.0188327	30	0.0238642	-0.0168521	1	2	1	2	A_WL_11	Liang et al. (2017)	Acral	WXS
chr21	42688800	46842500	504	3159	255	-0.0251863	0.00466964	22	-0.055725	0.00695396	1	2	1	2	A_WL_11	Liang et al. (2017)	Acral	WXS
chr21	46875564	47552572	505	465	59	-0.166334	-0.0133076	14	-0.151638	0.0243036	0.219802	1	0	1	A_WL_11	Liang et al. (2017)	Acral	WXS
chr21	47552624	47666332	506	189	11	-0.0463211	0.000677075	26	-0.055725	NA	NA	2	NA	2	A_WL_11	Liang et al. (2017)	Acral	WXS
chr21	47666400	48085000	507	537	39	0.0310474	-0.00184052	28	0.0238642	0.000459129	1	2	1	2	A_WL_11	Liang et al. (2017)	Acral	WXS
chr22	16123300	18717700	508	1157	83	0.22355	0.0645064	38	0.215857	0.0483898	0.219802	3	1	3	A_WL_11	Liang et al. (2017)	Acral	WXS
chr22	18718000	19974700	509	1084	95	0.0981829	0.0357693	32	0.0834805	0.00212295	1	2	1	2	A_WL_11	Liang et al. (2017)	Acral	WXS
chr22	19978022	20255300	510	297	19	0.200519	-0.0321609	35	0.165015	0.00566414	0.209917	3	1	3	A_WL_11	Liang et al. (2017)	Acral	WXS
chr22	20255600	23090222	511	1840	178	0.314465	0.00793978	43	0.333055	0.0705343	0.219802	4	1	4	A_WL_11	Liang et al. (2017)	Acral	WXS
chr22	23090300	32211300	512	5774	295	0.163457	0.0438798	36	0.165015	0.0465181	0.219802	3	1	3	A_WL_11	Liang et al. (2017)	Acral	WXS
chr22	32211412	37207500	513	1881	87	0.0142137	0.0154967	28	0.0238642	0.000459129	1	2	1	2	A_WL_11	Liang et al. (2017)	Acral	WXS
chr22	37207667	37966060	514	741	45	-0.131766	0.00306856	14	-0.151638	0.0243036	0.219802	1	0	1	A_WL_11	Liang et al. (2017)	Acral	WXS
chr22	37966200	40085400	515	2429	137	-0.000478604	-0.000186439	28	0.0238642	0.000459129	1	2	1	2	A_WL_11	Liang et al. (2017)	Acral	WXS
chr22	40085565	42611400	516	2415	31	0.0612214	0.0168457	32	0.0834805	0.00212295	1	2	1	2	A_WL_11	Liang et al. (2017)	Acral	WXS
chr22	42776418	50682700	517	3538	270	-0.0315438	-0.000366316	22	-0.055725	0.00695396	1	2	1	2	A_WL_11	Liang et al. (2017)	Acral	WXS
chr22	50682865	50753334	518	271	25	-0.234114	0.0316707	8	-0.239573	0.0780842	0.219802	1	0	1	A_WL_11	Liang et al. (2017)	Acral	WXS
chr22	50754074	51206900	519	740	51	-0.0420684	-0.000667549	22	-0.055725	0.00695396	1	2	1	2	A_WL_11	Liang et al. (2017)	Acral	WXS
chr22	51207000	51220900	520	30	0	0.124911	0	37	0.165015	NA	0.191834	3	NA	3	A_WL_11	Liang et al. (2017)	Acral	WXS
chrX	2700027	10414400	521	1164	8	0.00327799	0.128158	31	0.0238642	NA	1	1	NA	1	A_WL_11	Liang et al. (2017)	Acral	WXS
chrX	10414500	47038500	522	7647	1	0.0576756	-0.00981575	31	0.0238642	NA	1	1	NA	1	A_WL_11	Liang et al. (2017)	Acral	WXS
chrX	47038602	148078300	523	21871	5	0.00943253	0.0245344	31	0.0238642	NA	1	1	NA	1	A_WL_11	Liang et al. (2017)	Acral	WXS
chrX	148078400	153698400	524	2866	0	-0.0810652	0	26	-0.055725	NA	1	1	NA	1	A_WL_11	Liang et al. (2017)	Acral	WXS
chrX	153698500	154871700	525	723	0	0.0320946	0	31	0.0238642	NA	1	1	NA	1	A_WL_11	Liang et al. (2017)	Acral	WXS
chr1	13500	121313600	1	56211	2459	-0.267663	0.000643528	18	-0.260762	-0.00100878	1	2	1	2	A_WL_12	Liang et al. (2017)	Acral	WXS
chr1	121352400	142799500	2	49	0	-3.28976	0	7	-3.28976	NA	0.848704	0	0	0	A_WL_12	Liang et al. (2017)	Acral	WXS
chr1	142799600	143420700	3	35	0	-0.296097	0	24	-0.260762	NA	NA	2	NA	2	A_WL_12	Liang et al. (2017)	Acral	WXS
chr1	143767400	144895500	4	127	21	0.272326	0.300129	34	0.282664	0.35172	0.848704	3	1	3	A_WL_12	Liang et al. (2017)	Acral	WXS
chr1	144898000	144910100	5	64	2	0.6353	0.868722	37	0.616552	NA	0.83017	4	NA	4	A_WL_12	Liang et al. (2017)	Acral	WXS
chr1	144911800	145139000	6	188	19	0.296359	0.380888	34	0.282664	0.35172	0.848704	3	1	3	A_WL_12	Liang et al. (2017)	Acral	WXS
chr1	145139100	147415600	7	1291	65	0.60826	0.933367	36	0.616552	1.01696	0.848704	4	1	4	A_WL_12	Liang et al. (2017)	Acral	WXS
chr1	147415700	149761700	8	228	3	0.441184	0.820854	35	0.446697	NA	0.611644	4	NA	3	A_WL_12	Liang et al. (2017)	Acral	WXS
chr1	149763000	161519800	9	13450	662	0.620733	1.02859	36	0.616552	1.01696	0.848704	4	1	4	A_WL_12	Liang et al. (2017)	Acral	WXS
chr1	161559326	161641100	10	72	1	-0.267412	-0.257894	24	-0.260762	NA	NA	2	NA	2	A_WL_12	Liang et al. (2017)	Acral	WXS
chr1	161641200	196734600	11	11588	613	0.621209	1.02983	36	0.616552	1.01696	0.848704	4	1	4	A_WL_12	Liang et al. (2017)	Acral	WXS
chr1	196734740	196819500	12	63	1	-0.23043	0.56449	24	-0.260762	NA	NA	2	NA	2	A_WL_12	Liang et al. (2017)	Acral	WXS
chr1	196826700	249212900	13	22593	1152	0.613901	1.01479	36	0.616552	1.01696	0.848704	4	1	4	A_WL_12	Liang et al. (2017)	Acral	WXS
chr1	249213063	249214223	14	12	0	0.405206	0	35	0.446697	NA	0.611644	4	NA	3	A_WL_12	Liang et al. (2017)	Acral	WXS
chr2	38800	20112832	15	4009	252	0.152129	0.294944	32	0.1812	0.291702	0.707433	3	1	3	A_WL_12	Liang et al. (2017)	Acral	WXS
chr2	20112900	88748100	16	23534	1110	0.18579	0.304454	32	0.1812	0.291702	0.707433	3	1	3	A_WL_12	Liang et al. (2017)	Acral	WXS
chr2	88748200	92118500	17	646	39	0.133224	0.323228	29	0.128213	0.35197	0.848704	3	1	3	A_WL_12	Liang et al. (2017)	Acral	WXS
chr2	92129000	95398800	18	77	0	-4.29143	0	4	-4.29143	NA	0.848704	0	0	0	A_WL_12	Liang et al. (2017)	Acral	WXS
chr2	95398900	153617600	19	16138	571	0.162543	0.312962	32	0.1812	0.291702	0.707433	3	1	3	A_WL_12	Liang et al. (2017)	Acral	WXS
chr2	153617700	156890500	20	183	5	0.592838	0.912504	37	0.616552	NA	0.83017	4	NA	4	A_WL_12	Liang et al. (2017)	Acral	WXS
chr2	157181000	157467137	21	129	6	-0.301776	0.015787	17	-0.319282	NA	NA	2	NA	2	A_WL_12	Liang et al. (2017)	Acral	WXS
chr2	157467200	217539576	22	22315	904	-0.253758	0.00348127	18	-0.260762	-0.00100878	1	2	1	2	A_WL_12	Liang et al. (2017)	Acral	WXS
chr2	217539604	243066700	23	12111	623	-0.285674	-0.0107373	20	-0.260762	-0.00601792	1	2	1	2	A_WL_12	Liang et al. (2017)	Acral	WXS
chr3	239347	74384005	24	29198	1191	-0.266644	-0.000557929	18	-0.260762	-0.00100878	1	2	1	2	A_WL_12	Liang et al. (2017)	Acral	WXS
chr3	74384100	77651700	25	254	15	-0.337564	0.661862	16	-0.319282	0.16803	0.202893	2	0	2	A_WL_12	Liang et al. (2017)	Acral	WXS
chr3	77651985	197839447	26	35735	1773	-0.25724	-0.00324746	18	-0.260762	-0.00100878	1	2	1	2	A_WL_12	Liang et al. (2017)	Acral	WXS
chr4	47700	49064200	27	13583	774	-0.2675	-0.00153711	20	-0.260762	-0.00601792	1	2	1	2	A_WL_12	Liang et al. (2017)	Acral	WXS
chr4	49094000	49158500	28	81	0	-3.93567	0	6	-3.93567	NA	0.848704	0	0	0	A_WL_12	Liang et al. (2017)	Acral	WXS
chr4	49165500	185620800	29	30597	1230	-0.255217	-0.00263558	18	-0.260762	-0.00100878	1	2	1	2	A_WL_12	Liang et al. (2017)	Acral	WXS
chr4	185621900	185698100	30	100	0	-0.783004	0	12	-0.784619	NA	0.596496	1	0	1	A_WL_12	Liang et al. (2017)	Acral	WXS
chr4	185698200	191033600	31	1293	85	-0.242106	0.0183711	21	-0.260762	0.0128666	1	2	1	2	A_WL_12	Liang et al. (2017)	Acral	WXS
chr5	58700	712000	32	605	83	-1.11325	3.22156	9	-1.11291	3.22156	0.848704	1	0	1	A_WL_12	Liang et al. (2017)	Acral	WXS
chr5	716759	819500	33	66	5	-0.793081	1.77619	12	-0.784619	NA	0.596496	1	0	1	A_WL_12	Liang et al. (2017)	Acral	WXS
chr5	819600	851207	34	47	2	0.977898	1.38966	44	0.948202	NA	0.83924	5	NA	5	A_WL_12	Liang et al. (2017)	Acral	WXS
chr5	864206	871900	35	21	1	-1.10594	1.74994	10	-1.11291	NA	0.848704	1	0	1	A_WL_12	Liang et al. (2017)	Acral	WXS
chr5	876192	1064300	36	187	11	1.83091	4.62475	54	1.84687	NA	0.848704	10	NA	10	A_WL_12	Liang et al. (2017)	Acral	WXS
chr5	1064400	1217000	37	82	9	1.33973	3.51266	49	1.35636	NA	0.848704	7	NA	7	A_WL_12	Liang et al. (2017)	Acral	WXS
chr5	1219000	1324818	38	168	4	1.77493	3.52008	53	1.77493	NA	0.848704	9	NA	9	A_WL_12	Liang et al. (2017)	Acral	WXS
chr5	1324900	35410450	39	5283	249	-1.07895	3.73164	11	-1.0621	3.80636	0.848704	1	0	1	A_WL_12	Liang et al. (2017)	Acral	WXS
chr5	35617856	35988500	40	346	32	0.946921	1.60271	43	0.948202	1.70226	0.848704	5	1	5	A_WL_12	Liang et al. (2017)	Acral	WXS
chr5	35988683	36629600	41	369	9	1.84856	4.17378	54	1.84687	NA	0.848704	10	NA	10	A_WL_12	Liang et al. (2017)	Acral	WXS
chr5	36629735	37066400	42	221	0	2.01763	0	55	2.00283	NA	0.848704	11	NA	11	A_WL_12	Liang et al. (2017)	Acral	WXS
chr5	37066552	37206500	43	164	0	1.85779	0	54	1.84687	NA	0.848704	10	NA	10	A_WL_12	Liang et al. (2017)	Acral	WXS
chr5	37209200	37244700	44	68	0	0.744558	0	39	0.744558	NA	0.693588	5	NA	4	A_WL_12	Liang et al. (2017)	Acral	WXS
chr5	37245526	37371300	45	144	0	1.98227	0	55	2.00283	NA	0.848704	11	NA	11	A_WL_12	Liang et al. (2017)	Acral	WXS
chr5	37377300	38258500	46	117	0	0.631238	0	37	0.616552	NA	0.83017	4	NA	4	A_WL_12	Liang et al. (2017)	Acral	WXS
chr5	38258600	39721549	47	727	21	1.56178	3.76711	52	1.56178	3.76711	0.848704	8	1	8	A_WL_12	Liang et al. (2017)	Acral	WXS
chr5	39721600	41203506	48	550	21	0.94904	1.93712	43	0.948202	1.70226	0.848704	5	1	5	A_WL_12	Liang et al. (2017)	Acral	WXS
chr5	41307000	43208300	49	534	23	1.48955	3.09561	50	1.48943	3.09561	0.848704	8	1	8	A_WL_12	Liang et al. (2017)	Acral	WXS
chr5	43225797	43299100	50	80	7	-0.255964	0.00198591	24	-0.260762	NA	NA	2	NA	2	A_WL_12	Liang et al. (2017)	Acral	WXS
chr5	43299200	49410300	51	406	18	-1.04986	3.46113	11	-1.0621	3.80636	0.848704	1	0	1	A_WL_12	Liang et al. (2017)	Acral	WXS
chr5	49692043	140011700	52	24338	1091	-0.242863	-0.00474233	20	-0.260762	-0.00601792	1	2	1	2	A_WL_12	Liang et al. (2017)	Acral	WXS
chr5	140011867	140903926	53	1867	95	-0.182968	0.0193781	25	-0.182968	0.0193781	1	2	1	2	A_WL_12	Liang et al. (2017)	Acral	WXS
chr5	140905600	180688100	54	15287	798	-0.25427	-0.00235647	18	-0.260762	-0.00100878	1	2	1	2	A_WL_12	Liang et al. (2017)	Acral	WXS
chr6	203319	367500	55	68	0	0.577526	0	37	0.616552	NA	0.83017	4	NA	4	A_WL_12	Liang et al. (2017)	Acral	WXS
chr6	391800	32525736	56	8398	538	1.09321	0.361812	45	1.09311	0.361478	0.782159	6	2	6	A_WL_12	Liang et al. (2017)	Acral	WXS
chr6	32546781	32634426	57	51	0	1.48943	0	51	1.48943	NA	0.848704	8	NA	8	A_WL_12	Liang et al. (2017)	Acral	WXS
chr6	32634500	57189200	58	12111	509	1.09386	0.360984	45	1.09311	0.361478	0.782159	6	2	6	A_WL_12	Liang et al. (2017)	Acral	WXS
chr6	57190800	58447200	59	94	0	0.439941	0	35	0.446697	NA	0.611644	4	NA	3	A_WL_12	Liang et al. (2017)	Acral	WXS
chr6	58773900	61913500	60	35	0	-4.45346	0	3	-4.45346	NA	0.848704	0	0	0	A_WL_12	Liang et al. (2017)	Acral	WXS
chr6	62390152	83199847	61	3837	236	-0.287455	6.561	22	-0.260762	6.5042	0.848704	2	0	2	A_WL_12	Liang et al. (2017)	Acral	WXS
chr6	83602061	84061900	62	358	6	1.07583	0.493806	46	1.09311	NA	0.766375	6	NA	6	A_WL_12	Liang et al. (2017)	Acral	WXS
chr6	84108065	135522939	63	13188	689	-0.285654	6.47911	22	-0.260762	6.5042	0.848704	2	0	2	A_WL_12	Liang et al. (2017)	Acral	WXS
chr6	135523774	136883800	64	487	11	-0.290374	0.296534	24	-0.260762	NA	NA	2	NA	2	A_WL_12	Liang et al. (2017)	Acral	WXS
chr6	136888800	170903800	65	10426	455	-0.279853	6.39386	22	-0.260762	6.5042	0.848704	2	0	2	A_WL_12	Liang et al. (2017)	Acral	WXS
chr7	35489	38289100	66	11857	733	-0.251378	-0.0034491	20	-0.260762	-0.00601792	1	2	1	2	A_WL_12	Liang et al. (2017)	Acral	WXS
chr7	38289234	38389000	67	69	2	0.124023	0.00834293	31	0.128213	NA	0.625614	3	NA	3	A_WL_12	Liang et al. (2017)	Acral	WXS
chr7	38389145	142104571	68	33398	1549	-0.259798	-0.00275805	18	-0.260762	-0.00100878	1	2	1	2	A_WL_12	Liang et al. (2017)	Acral	WXS
chr7	142111358	142494606	69	252	25	-0.0556368	-0.0418846	26	-0.0556368	-0.0418846	0.133838	4	2	2	A_WL_12	Liang et al. (2017)	Acral	WXS
chr7	142494796	159116800	70	6351	392	-0.293293	-0.000828492	18	-0.260762	-0.00100878	1	2	1	2	A_WL_12	Liang et al. (2017)	Acral	WXS
chr8	182934	7274400	71	1323	108	-0.294217	6.58094	22	-0.260762	6.5042	0.848704	2	0	2	A_WL_12	Liang et al. (2017)	Acral	WXS
chr8	7276354	7897900	72	79	5	-0.535586	0.301338	14	-0.535586	NA	0.474126	1	0	2	A_WL_12	Liang et al. (2017)	Acral	WXS
chr8	7956200	46856200	73	12712	594	-0.274545	6.57843	22	-0.260762	6.5042	0.848704	2	0	2	A_WL_12	Liang et al. (2017)	Acral	WXS
chr8	47490755	47512200	74	16	0	1.10478	0	46	1.09311	NA	0.848704	6	NA	6	A_WL_12	Liang et al. (2017)	Acral	WXS
chr8	47525900	125343130	75	17903	768	0.24187	0.400337	33	0.24187	0.400337	0.848704	3	1	3	A_WL_12	Liang et al. (2017)	Acral	WXS
chr8	125384100	146280900	76	6856	375	1.1408	0.445545	47	1.1408	0.445545	0.848704	6	2	6	A_WL_12	Liang et al. (2017)	Acral	WXS
chr9	14300	95400261	77	18021	857	0.0620878	0.158904	28	0.0648101	0.161579	0.490649	3	1	3	A_WL_12	Liang et al. (2017)	Acral	WXS
chr9	95400370	95797905	78	262	16	0.124827	0.479397	29	0.128213	0.35197	0.848704	3	1	3	A_WL_12	Liang et al. (2017)	Acral	WXS
chr9	95798154	141071700	79	24177	1105	0.0671246	0.16382	28	0.0648101	0.161579	0.490649	3	1	3	A_WL_12	Liang et al. (2017)	Acral	WXS
chr10	93800	38990300	80	10410	593	-0.278905	-0.00929456	20	-0.260762	-0.00601792	1	2	1	2	A_WL_12	Liang et al. (2017)	Acral	WXS
chr10	38990400	42600400	81	163	1	-4.68932	-0.165416	2	-4.68932	NA	0.848704	0	0	0	A_WL_12	Liang et al. (2017)	Acral	WXS
chr10	42680900	50943300	82	2676	201	-0.315795	-0.00647262	15	-0.319282	0.000180799	1	2	1	2	A_WL_12	Liang et al. (2017)	Acral	WXS
chr10	50943409	129142100	83	27784	1199	-0.261835	-0.00206729	18	-0.260762	-0.00100878	1	2	1	2	A_WL_12	Liang et al. (2017)	Acral	WXS
chr10	129152800	135473100	84	1968	131	-0.322172	0.00524722	15	-0.319282	0.000180799	1	2	1	2	A_WL_12	Liang et al. (2017)	Acral	WXS
chr11	119200	212800	85	106	14	-0.240824	-0.0454072	24	-0.260762	NA	NA	2	NA	2	A_WL_12	Liang et al. (2017)	Acral	WXS
chr11	212900	2482700	86	2870	241	-0.322079	0.00358558	15	-0.319282	0.000180799	1	2	1	2	A_WL_12	Liang et al. (2017)	Acral	WXS
chr11	2482800	4562831	87	1027	55	-0.261914	0.00729029	21	-0.260762	0.0128666	1	2	1	2	A_WL_12	Liang et al. (2017)	Acral	WXS
chr11	4562947	5731900	88	979	94	-0.297244	-0.013203	23	-0.260762	-0.013203	1	2	1	2	A_WL_12	Liang et al. (2017)	Acral	WXS
chr11	5732000	68748529	89	30165	1124	-0.268345	0.00541087	18	-0.260762	-0.00100878	1	2	1	2	A_WL_12	Liang et al. (2017)	Acral	WXS
chr11	68771900	70176500	90	457	48	-0.305604	0.0716062	16	-0.319282	0.16803	0.202893	2	0	2	A_WL_12	Liang et al. (2017)	Acral	WXS
chr11	70178000	134927700	91	25304	1254	-0.266069	-0.00140953	18	-0.260762	-0.00100878	1	2	1	2	A_WL_12	Liang et al. (2017)	Acral	WXS
chr12	163300	9590700	92	6735	351	0.66076	6.2282	38	0.672017	5.98345	0.848704	4	0	4	A_WL_12	Liang et al. (2017)	Acral	WXS
chr12	9633268	9747466	93	71	1	-1.95978	6.99649	8	-1.95978	NA	0.692209	0	0	0	A_WL_12	Liang et al. (2017)	Acral	WXS
chr12	9747557	10572900	94	700	73	0.675299	6.39645	38	0.672017	5.98345	0.848704	4	0	4	A_WL_12	Liang et al. (2017)	Acral	WXS
chr12	10573094	10600282	95	55	10	-0.00569476	5.52358	27	-0.00569476	NA	0.848704	1	0	2	A_WL_12	Liang et al. (2017)	Acral	WXS
chr12	10600300	34404100	96	7848	492	0.681817	5.76551	38	0.672017	5.98345	0.848704	4	0	4	A_WL_12	Liang et al. (2017)	Acral	WXS
chr12	34846500	133812700	97	44945	1952	-0.227804	3.15487	19	-0.260762	3.15487	0.710846	2	0	2	A_WL_12	Liang et al. (2017)	Acral	WXS
chr13	19042500	43987213	98	8356	419	0.610831	1.01285	36	0.616552	1.01696	0.848704	4	1	4	A_WL_12	Liang et al. (2017)	Acral	WXS
chr13	44191748	45841400	99	298	7	0.89156	0.169614	42	0.89156	NA	0.614888	6	NA	5	A_WL_12	Liang et al. (2017)	Acral	WXS
chr13	45841500	48902400	100	1056	40	0.610018	0.902518	36	0.616552	1.01696	0.848704	4	1	4	A_WL_12	Liang et al. (2017)	Acral	WXS
chr13	48916895	115092800	101	10291	437	1.35638	0.0778777	48	1.35636	0.0778777	0.848704	7	3	7	A_WL_12	Liang et al. (2017)	Acral	WXS
chr14	19026400	22337181	102	2294	175	-0.246317	0.0144705	21	-0.260762	0.0128666	1	2	1	2	A_WL_12	Liang et al. (2017)	Acral	WXS
chr14	22337296	22984559	103	424	38	0.1278	-0.011794	30	0.128213	-0.011794	0.303784	4	2	3	A_WL_12	Liang et al. (2017)	Acral	WXS
chr14	22984700	23020838	104	98	13	-0.215583	-0.0111397	24	-0.260762	NA	NA	2	NA	2	A_WL_12	Liang et al. (2017)	Acral	WXS
chr14	23020919	68038800	105	15494	599	-0.245005	-0.00292897	20	-0.260762	-0.00601792	1	2	1	2	A_WL_12	Liang et al. (2017)	Acral	WXS
chr14	68038900	107283270	106	17701	827	-0.260236	0.0118232	21	-0.260762	0.0128666	1	2	1	2	A_WL_12	Liang et al. (2017)	Acral	WXS
chr15	20005700	27778300	107	1795	74	-0.264156	-0.00786082	20	-0.260762	-0.00601792	1	2	1	2	A_WL_12	Liang et al. (2017)	Acral	WXS
chr15	27890300	43508700	108	8172	270	-1.05288	3.9278	11	-1.0621	3.80636	0.848704	1	0	1	A_WL_12	Liang et al. (2017)	Acral	WXS
chr15	43512900	47295600	109	2469	62	-0.247016	-0.00365214	18	-0.260762	-0.00100878	1	2	1	2	A_WL_12	Liang et al. (2017)	Acral	WXS
chr15	47873469	48066400	110	100	5	0.601406	0.868917	37	0.616552	NA	0.83017	4	NA	4	A_WL_12	Liang et al. (2017)	Acral	WXS
chr15	48413100	101191900	111	23904	1078	0.193299	0.266069	32	0.1812	0.291702	0.707433	3	1	3	A_WL_12	Liang et al. (2017)	Acral	WXS
chr15	101386300	101514200	112	90	7	0.847709	1.81206	41	0.846968	NA	0.758631	5	NA	5	A_WL_12	Liang et al. (2017)	Acral	WXS
chr15	101523800	102516500	113	569	27	0.190177	0.21359	32	0.1812	0.291702	0.707433	3	1	3	A_WL_12	Liang et al. (2017)	Acral	WXS
chr16	81700	35190924	114	19007	996	-0.282774	-0.00435802	18	-0.260762	-0.00100878	1	2	1	2	A_WL_12	Liang et al. (2017)	Acral	WXS
chr16	35239700	46435500	115	117	0	-4.76527	0	1	-4.76527	NA	0.848704	0	0	0	A_WL_12	Liang et al. (2017)	Acral	WXS
chr16	46508175	90246400	116	17817	966	-0.265388	-0.0103336	20	-0.260762	-0.00601792	1	2	1	2	A_WL_12	Liang et al. (2017)	Acral	WXS
chr17	5978	22193700	117	15607	847	-0.248054	0.00127197	18	-0.260762	-0.00100878	1	2	1	2	A_WL_12	Liang et al. (2017)	Acral	WXS
chr17	22203772	25279500	118	41	1	-4.19824	-0.249842	5	-4.19824	NA	0.848704	0	0	0	A_WL_12	Liang et al. (2017)	Acral	WXS
chr17	25291400	81083676	119	34750	1457	-0.243527	0.00118388	18	-0.260762	-0.00100878	1	2	1	2	A_WL_12	Liang et al. (2017)	Acral	WXS
chr18	12900	78005300	120	16535	814	-0.26202	-0.00688434	18	-0.260762	-0.00100878	1	2	1	2	A_WL_12	Liang et al. (2017)	Acral	WXS
chr19	107400	59084000	121	48646	2844	-0.28451	-0.00150956	18	-0.260762	-0.00100878	1	2	1	2	A_WL_12	Liang et al. (2017)	Acral	WXS
chr20	68264	62959300	122	25763	1361	-0.260216	-0.0034215	18	-0.260762	-0.00100878	1	2	1	2	A_WL_12	Liang et al. (2017)	Acral	WXS
chr21	9650000	10853700	123	45	1	-0.598102	0.0993004	13	-0.598102	NA	0.565202	0	0	2	A_WL_12	Liang et al. (2017)	Acral	WXS
chr21	10862500	10998451	124	92	3	0.12	0.0957356	31	0.128213	NA	0.625614	3	NA	3	A_WL_12	Liang et al. (2017)	Acral	WXS
chr21	11012900	48085000	125	11238	751	-0.250499	0.00192771	18	-0.260762	-0.00100878	1	2	1	2	A_WL_12	Liang et al. (2017)	Acral	WXS
chr22	16123300	17023600	126	78	3	0.475952	0.600337	35	0.446697	NA	0.611644	4	NA	4	A_WL_12	Liang et al. (2017)	Acral	WXS
chr22	17052949	51220900	127	21727	1161	0.846968	1.52355	40	0.846968	1.52355	0.840666	5	1	5	A_WL_12	Liang et al. (2017)	Acral	WXS
chrX	2700027	154775000	128	32980	11	-0.292646	0.034854	24	-0.260762	NA	1	1	NA	1	A_WL_12	Liang et al. (2017)	Acral	WXS
chr1	13500	978574	1	287	35	-0.135116	0.0394806	14	-0.120309	0.00539736	1	2	1	2	A_WL_13	Liang et al. (2017)	Acral	WXS
chr1	978700	1693400	2	1417	71	-0.0537064	-0.0270327	18	-0.0563412	-0.0270327	1	2	1	2	A_WL_13	Liang et al. (2017)	Acral	WXS
chr1	1693500	23751140	3	13745	764	-0.130974	-0.00819319	12	-0.120309	-0.00247194	1	2	1	2	A_WL_13	Liang et al. (2017)	Acral	WXS
chr1	23751200	23967200	4	195	8	0.179122	0.148838	26	0.166648	NA	0.438798	3	NA	3	A_WL_13	Liang et al. (2017)	Acral	WXS
chr1	23982843	144886400	5	43198	1748	-0.124207	-0.00248628	12	-0.120309	-0.00247194	1	2	1	2	A_WL_13	Liang et al. (2017)	Acral	WXS
chr1	144890500	234041500	6	46023	2110	0.174182	0.134496	23	0.166648	0.135944	0.42169	3	1	3	A_WL_13	Liang et al. (2017)	Acral	WXS
chr1	234041667	235827900	7	615	28	-0.476641	0.464599	5	-0.492192	0.373254	0.438798	1	0	1	A_WL_13	Liang et al. (2017)	Acral	WXS
chr1	235840294	249230800	8	4831	188	0.173537	0.120783	24	0.166648	0.110871	0.395799	3	1	3	A_WL_13	Liang et al. (2017)	Acral	WXS
chr2	38832	61552595	9	19550	958	-0.116112	-0.00315983	12	-0.120309	-0.00247194	1	2	1	2	A_WL_13	Liang et al. (2017)	Acral	WXS
chr2	61558300	61881540	10	166	3	0.182421	0.302007	26	0.166648	NA	0.438798	3	NA	3	A_WL_13	Liang et al. (2017)	Acral	WXS
chr2	61881619	132250578	11	22031	962	-0.124894	-0.00882744	12	-0.120309	-0.00247194	1	2	1	2	A_WL_13	Liang et al. (2017)	Acral	WXS
chr2	132250656	132844800	12	150	33	-0.0825444	0.137918	16	-0.120309	0.129236	0.181803	2	0	2	A_WL_13	Liang et al. (2017)	Acral	WXS
chr2	132844977	167600200	13	8478	255	-0.118119	-0.000823287	12	-0.120309	-0.00247194	1	2	1	2	A_WL_13	Liang et al. (2017)	Acral	WXS
chr2	167759800	168571800	14	168	3	0.44037	0.405499	31	0.417049	NA	0.437112	4	NA	4	A_WL_13	Liang et al. (2017)	Acral	WXS
chr2	168571900	169417900	15	128	2	0.158604	0.0526082	26	0.166648	NA	0.438798	3	NA	3	A_WL_13	Liang et al. (2017)	Acral	WXS
chr2	169439414	170022700	16	423	20	0.409547	0.321357	30	0.417049	0.420186	0.437429	4	1	4	A_WL_13	Liang et al. (2017)	Acral	WXS
chr2	170025083	172016800	17	1350	69	0.179817	0.156818	23	0.166648	0.135944	0.42169	3	1	3	A_WL_13	Liang et al. (2017)	Acral	WXS
chr2	172016900	181246941	18	5013	141	0.41633	0.420118	30	0.417049	0.420186	0.437429	4	1	4	A_WL_13	Liang et al. (2017)	Acral	WXS
chr2	181737700	203776700	19	7713	364	0.183219	0.131749	23	0.166648	0.135944	0.42169	3	1	3	A_WL_13	Liang et al. (2017)	Acral	WXS
chr2	203776865	204738800	20	716	20	0.426304	0.435038	30	0.417049	0.420186	0.437429	4	1	4	A_WL_13	Liang et al. (2017)	Acral	WXS
chr2	204801300	243066700	21	16825	858	-0.500898	0.376643	5	-0.492192	0.373254	0.438798	1	0	1	A_WL_13	Liang et al. (2017)	Acral	WXS
chr3	93634	197846936	22	67912	3122	-0.120215	-0.001368	12	-0.120309	-0.00247194	1	2	1	2	A_WL_13	Liang et al. (2017)	Acral	WXS
chr4	47200	191033600	23	47925	2441	-0.112978	-0.00200764	12	-0.120309	-0.00247194	1	2	1	2	A_WL_13	Liang et al. (2017)	Acral	WXS
chr5	58700	1160600	24	1008	59	-0.124161	-0.0201742	12	-0.120309	-0.00247194	1	2	1	2	A_WL_13	Liang et al. (2017)	Acral	WXS
chr5	1201800	1294600	25	170	17	0.39028	0.514506	30	0.417049	0.420186	0.437429	4	1	4	A_WL_13	Liang et al. (2017)	Acral	WXS
chr5	1294700	7757564	26	1037	64	-0.117687	0.00297093	12	-0.120309	-0.00247194	1	2	1	2	A_WL_13	Liang et al. (2017)	Acral	WXS
chr5	7757715	7873749	27	145	19	0.419062	0.380007	30	0.417049	0.420186	0.437429	4	1	4	A_WL_13	Liang et al. (2017)	Acral	WXS
chr5	7875307	9227200	28	220	18	-0.217199	0.0289379	9	-0.217199	0.0289379	1	2	1	2	A_WL_13	Liang et al. (2017)	Acral	WXS
chr5	9237803	12270200	29	452	16	0.202305	0.214163	25	0.166648	0.241734	0.438798	3	1	3	A_WL_13	Liang et al. (2017)	Acral	WXS
chr5	12461379	17162450	30	1211	64	-0.130815	0.00597061	14	-0.120309	0.00539736	1	2	1	2	A_WL_13	Liang et al. (2017)	Acral	WXS
chr5	17202498	42230200	31	5633	246	0.177498	0.150124	23	0.166648	0.135944	0.42169	3	1	3	A_WL_13	Liang et al. (2017)	Acral	WXS
chr5	42287551	43208100	32	260	10	0.440626	0.327011	31	0.417049	NA	0.437112	4	NA	4	A_WL_13	Liang et al. (2017)	Acral	WXS
chr5	43208238	45696000	33	516	20	0.195976	0.13302	24	0.166648	0.110871	0.395799	3	1	3	A_WL_13	Liang et al. (2017)	Acral	WXS
chr5	45696100	149404300	34	30928	1461	-0.111226	-0.000414153	12	-0.120309	-0.00247194	1	2	1	2	A_WL_13	Liang et al. (2017)	Acral	WXS
chr5	149406100	176831600	35	9325	496	-0.149639	0.00428457	14	-0.120309	0.00539736	1	2	1	2	A_WL_13	Liang et al. (2017)	Acral	WXS
chr5	176831700	180688100	36	3024	230	-0.118018	0.0073739	14	-0.120309	0.00539736	1	2	1	2	A_WL_13	Liang et al. (2017)	Acral	WXS
chr6	203400	367400	37	65	3	0.349911	0.913203	29	0.352901	NA	0.191387	6	NA	4	A_WL_13	Liang et al. (2017)	Acral	WXS
chr6	367500	29844815	38	8755	545	0.789789	1.02435	36	0.787709	1.05131	0.438212	6	1	6	A_WL_13	Liang et al. (2017)	Acral	WXS
chr6	31082932	31245400	39	56	2	0.275044	0.445174	28	0.264168	NA	0.13641	5	NA	3	A_WL_13	Liang et al. (2017)	Acral	WXS
chr6	31324375	32549642	40	49	1	1.32385	-0.118976	43	1.32385	NA	0.438212	10	NA	10	A_WL_13	Liang et al. (2017)	Acral	WXS
chr6	32549700	32629385	41	54	27	0.801581	1.10266	36	0.787709	1.05131	0.438212	6	1	6	A_WL_13	Liang et al. (2017)	Acral	WXS
chr6	32629737	33383000	42	28	11	0.180903	0.659495	26	0.166648	NA	0.438798	3	NA	3	A_WL_13	Liang et al. (2017)	Acral	WXS
chr6	33399600	42659000	43	5592	274	0.785239	1.10772	36	0.787709	1.05131	0.438212	6	1	6	A_WL_13	Liang et al. (2017)	Acral	WXS
chr6	42659100	49802074	44	3976	137	0.161963	0.118161	24	0.166648	0.110871	0.395799	3	1	3	A_WL_13	Liang et al. (2017)	Acral	WXS
chr6	49802100	49937500	45	59	3	0.493962	0.689417	32	0.479363	NA	0.438798	4	NA	4	A_WL_13	Liang et al. (2017)	Acral	WXS
chr6	49976722	57433500	46	2970	102	0.184274	0.154896	23	0.166648	0.135944	0.42169	3	1	3	A_WL_13	Liang et al. (2017)	Acral	WXS
chr6	57433600	71571705	47	1487	108	-0.480723	0.410674	5	-0.492192	0.373254	0.438798	1	0	1	A_WL_13	Liang et al. (2017)	Acral	WXS
chr6	71571800	74079600	48	528	19	-0.104905	0.0135614	14	-0.120309	0.00539736	1	2	1	2	A_WL_13	Liang et al. (2017)	Acral	WXS
chr6	74082552	74516520	49	396	13	-0.47454	0.295569	6	-0.492192	NA	0.438798	1	0	1	A_WL_13	Liang et al. (2017)	Acral	WXS
chr6	74516600	85997097	50	2535	103	-0.109022	-0.000799664	12	-0.120309	-0.00247194	1	2	1	2	A_WL_13	Liang et al. (2017)	Acral	WXS
chr6	85997142	93949863	51	2312	127	-0.500786	0.381996	5	-0.492192	0.373254	0.438798	1	0	1	A_WL_13	Liang et al. (2017)	Acral	WXS
chr6	93949900	94120800	52	100	3	-0.134532	-0.0364067	17	-0.120309	NA	NA	2	NA	2	A_WL_13	Liang et al. (2017)	Acral	WXS
chr6	94120951	167356600	53	20959	1076	-0.489809	0.36751	5	-0.492192	0.373254	0.438798	1	0	1	A_WL_13	Liang et al. (2017)	Acral	WXS
chr6	167357200	167796400	54	346	27	-0.124218	-0.0287588	15	-0.120309	-0.0110988	1	2	1	2	A_WL_13	Liang et al. (2017)	Acral	WXS
chr6	167796527	168947700	55	425	39	-0.483012	0.333274	5	-0.492192	0.373254	0.438798	1	0	1	A_WL_13	Liang et al. (2017)	Acral	WXS
chr6	168947857	170591500	56	407	41	-0.123885	-0.00604818	15	-0.120309	-0.0110988	1	2	1	2	A_WL_13	Liang et al. (2017)	Acral	WXS
chr6	170591600	170903800	57	236	15	-0.544589	0.495972	4	-0.544589	0.495972	0.438798	1	0	1	A_WL_13	Liang et al. (2017)	Acral	WXS
chr7	35500	3467366	58	1855	162	0.179385	0.131456	23	0.166648	0.135944	0.42169	3	1	3	A_WL_13	Liang et al. (2017)	Acral	WXS
chr7	3658696	4172109	59	105	11	-0.184453	-0.00838595	11	-0.172145	NA	NA	2	NA	2	A_WL_13	Liang et al. (2017)	Acral	WXS
chr7	4185300	159053632	60	52443	2614	0.182433	0.136033	23	0.166648	0.135944	0.42169	3	1	3	A_WL_13	Liang et al. (2017)	Acral	WXS
chr8	182785	146280900	61	40640	1986	0.264274	0.0648746	27	0.264168	0.0680605	0.291708	4	2	3	A_WL_13	Liang et al. (2017)	Acral	WXS
chr9	116131	7799600	62	2440	147	-0.122218	-0.010496	12	-0.120309	-0.00247194	1	2	1	2	A_WL_13	Liang et al. (2017)	Acral	WXS
chr9	7799700	8733800	63	197	2	-0.483031	0.57388	6	-0.492192	NA	0.438798	1	0	1	A_WL_13	Liang et al. (2017)	Acral	WXS
chr9	8733900	14555500	64	450	10	-0.0932432	-0.0039116	17	-0.120309	NA	NA	2	NA	2	A_WL_13	Liang et al. (2017)	Acral	WXS
chr9	14555600	15423800	65	362	22	-0.490816	0.394904	5	-0.492192	0.373254	0.438798	1	0	1	A_WL_13	Liang et al. (2017)	Acral	WXS
chr9	15423966	18622300	66	613	27	-0.0837875	0.040984	14	-0.120309	0.00539736	1	2	1	2	A_WL_13	Liang et al. (2017)	Acral	WXS
chr9	18622400	21866500	67	1307	104	-0.475684	0.380119	5	-0.492192	0.373254	0.438798	1	0	1	A_WL_13	Liang et al. (2017)	Acral	WXS
chr9	21866600	22746700	68	146	6	-0.934582	-0.0152092	2	-0.948551	NA	0.438798	0	0	0	A_WL_13	Liang et al. (2017)	Acral	WXS
chr9	22747200	22749200	69	15	5	-0.629872	0.0872791	3	-0.629872	NA	0.435903	0	0	1	A_WL_13	Liang et al. (2017)	Acral	WXS
chr9	23681943	27330700	70	568	18	-0.120597	0.0222197	14	-0.120309	0.00539736	1	2	1	2	A_WL_13	Liang et al. (2017)	Acral	WXS
chr9	27330800	31644019	71	283	14	0.158725	0.0171369	26	0.166648	NA	0.438798	3	NA	3	A_WL_13	Liang et al. (2017)	Acral	WXS
chr9	31812914	32628600	72	268	1	-0.0932545	-0.0327011	17	-0.120309	NA	NA	2	NA	2	A_WL_13	Liang et al. (2017)	Acral	WXS
chr9	32628700	33629200	73	765	19	0.206038	0.114189	23	0.166648	0.135944	0.42169	3	1	3	A_WL_13	Liang et al. (2017)	Acral	WXS
chr9	33629300	34241400	74	367	9	0.401288	0.4013	31	0.417049	NA	0.437112	4	NA	4	A_WL_13	Liang et al. (2017)	Acral	WXS
chr9	34241500	34410100	75	276	24	0.630594	0.706194	33	0.608678	0.761561	0.438212	5	1	5	A_WL_13	Liang et al. (2017)	Acral	WXS
chr9	34458057	35819400	76	1855	15	0.17971	0.123213	26	0.166648	NA	0.438798	3	1	3	A_WL_13	Liang et al. (2017)	Acral	WXS
chr9	35819799	36209100	77	330	4	-0.135112	-0.0907005	17	-0.120309	NA	NA	2	NA	2	A_WL_13	Liang et al. (2017)	Acral	WXS
chr9	36209200	36400400	78	182	2	0.420603	1.02414	31	0.417049	NA	0.437112	4	NA	4	A_WL_13	Liang et al. (2017)	Acral	WXS
chr9	36581500	37426400	79	244	2	0.153857	0.0738132	26	0.166648	NA	0.438798	3	NA	3	A_WL_13	Liang et al. (2017)	Acral	WXS
chr9	37426500	37637000	80	245	17	0.436934	0.47651	30	0.417049	0.420186	0.437429	4	1	4	A_WL_13	Liang et al. (2017)	Acral	WXS
chr9	37637100	38586100	81	426	23	0.0826174	0.0281078	21	0.0661098	0.0664067	0.294231	3	1	3	A_WL_13	Liang et al. (2017)	Acral	WXS
chr9	38586247	39178100	82	124	3	0.399378	0.0912891	31	0.417049	NA	0.437112	4	NA	4	A_WL_13	Liang et al. (2017)	Acral	WXS
chr9	39178200	141107600	83	32807	1596	-0.120567	-0.00377142	12	-0.120309	-0.00247194	1	2	1	2	A_WL_13	Liang et al. (2017)	Acral	WXS
chr10	93700	135491100	84	44773	2404	-0.124171	0.000738692	12	-0.120309	-0.00247194	1	2	1	2	A_WL_13	Liang et al. (2017)	Acral	WXS
chr11	192997	298758	85	314	30	-0.117995	-0.0133781	15	-0.120309	-0.0110988	1	2	1	2	A_WL_13	Liang et al. (2017)	Acral	WXS
chr11	298800	4702567	86	3963	310	-0.119734	0.00267561	14	-0.120309	0.00539736	1	2	1	2	A_WL_13	Liang et al. (2017)	Acral	WXS
chr11	4702793	43544200	87	13762	905	-0.122608	-0.00360256	12	-0.120309	-0.00247194	1	2	1	2	A_WL_13	Liang et al. (2017)	Acral	WXS
chr11	43544300	48441700	88	3229	102	-0.489748	0.235127	5	-0.492192	0.373254	0.438798	1	0	1	A_WL_13	Liang et al. (2017)	Acral	WXS
chr11	48441800	134927700	89	41966	1872	-0.122371	-0.000100145	12	-0.120309	-0.00247194	1	2	1	2	A_WL_13	Liang et al. (2017)	Acral	WXS
chr12	163300	299542	90	98	11	0.139628	0.065242	26	0.166648	NA	0.438798	3	NA	3	A_WL_13	Liang et al. (2017)	Acral	WXS
chr12	299649	666845	91	397	26	0.108736	0.280015	25	0.166648	0.241734	0.438798	3	1	3	A_WL_13	Liang et al. (2017)	Acral	WXS
chr12	667200	38717975	92	15631	927	0.152441	0.107211	24	0.166648	0.110871	0.395799	3	1	3	A_WL_13	Liang et al. (2017)	Acral	WXS
chr12	38718000	40618810	93	482	9	-0.145283	0.642431	17	-0.120309	NA	NA	2	NA	2	A_WL_13	Liang et al. (2017)	Acral	WXS
chr12	40619000	133124753	94	45314	1928	0.137398	0.111403	24	0.166648	0.110871	0.395799	3	1	3	A_WL_13	Liang et al. (2017)	Acral	WXS
chr12	133127964	133812714	95	978	48	-0.170029	0.991747	10	-0.172145	0.991747	0.438798	2	0	2	A_WL_13	Liang et al. (2017)	Acral	WXS
chr13	19042400	19924359	96	220	24	0.136538	0.0705911	24	0.166648	0.110871	0.395799	3	1	3	A_WL_13	Liang et al. (2017)	Acral	WXS
chr13	19924466	20796800	97	514	17	0.189645	0.222712	25	0.166648	0.241734	0.438798	3	1	3	A_WL_13	Liang et al. (2017)	Acral	WXS
chr13	20796900	115092800	98	20302	989	0.0659056	0.0672509	21	0.0661098	0.0664067	0.294231	3	1	3	A_WL_13	Liang et al. (2017)	Acral	WXS
chr14	19110000	22337014	99	2399	159	-0.111191	3.43327e-05	12	-0.120309	-0.00247194	1	2	1	2	A_WL_13	Liang et al. (2017)	Acral	WXS
chr14	22337119	22971444	100	424	43	0.0616915	-0.0178143	22	0.0661098	-0.0178143	0.109151	4	2	3	A_WL_13	Liang et al. (2017)	Acral	WXS
chr14	22972600	107283270	101	34711	1610	-0.11742	-0.00714807	12	-0.120309	-0.00247194	1	2	1	2	A_WL_13	Liang et al. (2017)	Acral	WXS
chr15	20083800	22118500	102	257	6	-0.0612792	0.0228556	19	-0.0563412	NA	NA	2	NA	2	A_WL_13	Liang et al. (2017)	Acral	WXS
chr15	22140300	23807384	103	654	46	-0.49463	0.358503	5	-0.492192	0.373254	0.438798	1	0	1	A_WL_13	Liang et al. (2017)	Acral	WXS
chr15	23810479	26260700	104	756	39	0.15589	0.112735	24	0.166648	0.110871	0.395799	3	1	3	A_WL_13	Liang et al. (2017)	Acral	WXS
chr15	26278697	27017400	105	83	4	-0.411869	0.479272	7	-0.411869	NA	0.299309	1	0	1	A_WL_13	Liang et al. (2017)	Acral	WXS
chr15	27017536	27061600	106	11	0	0.106665	0	26	0.166648	NA	0.438798	3	NA	3	A_WL_13	Liang et al. (2017)	Acral	WXS
chr15	27114200	27272100	107	65	6	0.603951	1.14625	34	0.608678	NA	0.438212	5	NA	5	A_WL_13	Liang et al. (2017)	Acral	WXS
chr15	27453480	30702400	108	922	29	0.133371	0.11976	23	0.166648	0.135944	0.42169	3	1	3	A_WL_13	Liang et al. (2017)	Acral	WXS
chr15	30770900	61197100	109	16767	782	-0.490851	0.391582	5	-0.492192	0.373254	0.438798	1	0	1	A_WL_13	Liang et al. (2017)	Acral	WXS
chr15	61521400	63340569	110	705	33	0.689429	0.54813	35	0.689429	0.54813	0.438212	5	1	5	A_WL_13	Liang et al. (2017)	Acral	WXS
chr15	63340607	63449393	111	124	3	0.936682	2.25056	38	0.948738	NA	0.438212	7	NA	7	A_WL_13	Liang et al. (2017)	Acral	WXS
chr15	63449543	63618032	112	188	7	1.22804	1.50599	42	1.21622	NA	0.438212	9	NA	9	A_WL_13	Liang et al. (2017)	Acral	WXS
chr15	63618110	63620400	113	12	1	1.11129	2.44302	39	1.11129	NA	0.438212	8	NA	8	A_WL_13	Liang et al. (2017)	Acral	WXS
chr15	63631169	63926289	114	171	5	0.610608	0.65505	34	0.608678	NA	0.438212	5	NA	5	A_WL_13	Liang et al. (2017)	Acral	WXS
chr15	63926871	63948600	115	73	1	1.16871	1.74531	40	1.16871	NA	0.438212	9	NA	9	A_WL_13	Liang et al. (2017)	Acral	WXS
chr15	63950700	68126675	116	2959	151	0.613646	0.773205	33	0.608678	0.761561	0.438212	5	1	5	A_WL_13	Liang et al. (2017)	Acral	WXS
chr15	68126700	83266100	117	7694	357	0.950855	1.341	37	0.948738	1.35218	0.438212	7	1	7	A_WL_13	Liang et al. (2017)	Acral	WXS
chr15	83295894	85259454	118	975	48	0.602449	0.716621	33	0.608678	0.761561	0.438212	5	1	5	A_WL_13	Liang et al. (2017)	Acral	WXS
chr15	85259525	86940600	119	738	59	0.934156	1.43068	37	0.948738	1.35218	0.438212	7	1	7	A_WL_13	Liang et al. (2017)	Acral	WXS
chr15	86940764	88524700	120	242	11	0.155192	0.185319	26	0.166648	NA	0.438798	3	NA	3	A_WL_13	Liang et al. (2017)	Acral	WXS
chr15	88576100	89816800	121	570	43	0.58586	0.76372	33	0.608678	0.761561	0.438212	5	1	5	A_WL_13	Liang et al. (2017)	Acral	WXS
chr15	89817386	90029500	122	203	1	0.955449	1.35273	38	0.948738	NA	0.438212	7	NA	7	A_WL_13	Liang et al. (2017)	Acral	WXS
chr15	90029600	90767300	123	703	45	1.21384	2.10589	41	1.21622	2.10589	0.438212	9	1	9	A_WL_13	Liang et al. (2017)	Acral	WXS
chr15	90768156	94841389	124	1784	144	0.944286	1.3461	37	0.948738	1.35218	0.438212	7	1	7	A_WL_13	Liang et al. (2017)	Acral	WXS
chr15	94841439	98688071	125	380	38	0.229725	0.256597	27	0.264168	0.0680605	0.291708	4	2	3	A_WL_13	Liang et al. (2017)	Acral	WXS
chr15	98811241	99740300	126	332	21	0.954309	1.32326	37	0.948738	1.35218	0.438212	7	1	7	A_WL_13	Liang et al. (2017)	Acral	WXS
chr15	99740400	101191700	127	593	46	0.612042	0.807646	33	0.608678	0.761561	0.438212	5	1	5	A_WL_13	Liang et al. (2017)	Acral	WXS
chr15	101191800	101421700	128	23	0	0.362132	0	29	0.352901	NA	0.191387	6	NA	4	A_WL_13	Liang et al. (2017)	Acral	WXS
chr15	101425398	101526900	129	75	2	0.198634	0.06578	26	0.166648	NA	0.438798	3	NA	3	A_WL_13	Liang et al. (2017)	Acral	WXS
chr15	101527000	101719100	130	170	14	-0.501172	0.498542	6	-0.492192	NA	0.438798	1	0	1	A_WL_13	Liang et al. (2017)	Acral	WXS
chr15	101719200	102004215	131	173	19	0.136249	0.0855812	24	0.166648	0.110871	0.395799	3	1	3	A_WL_13	Liang et al. (2017)	Acral	WXS
chr15	102029597	102517200	132	237	15	-0.482015	0.193889	5	-0.492192	0.373254	0.438798	1	0	1	A_WL_13	Liang et al. (2017)	Acral	WXS
chr16	81641	90292100	133	38211	1953	-0.101596	-0.0011901	12	-0.120309	-0.00247194	1	2	1	2	A_WL_13	Liang et al. (2017)	Acral	WXS
chr17	5978	27757820	134	18380	953	-0.0164295	-0.00404079	20	-0.0108446	-0.0019699	1	2	1	2	A_WL_13	Liang et al. (2017)	Acral	WXS
chr17	27778400	28176100	135	395	10	-0.352824	0.519908	8	-0.352824	NA	0.331139	1	0	1	A_WL_13	Liang et al. (2017)	Acral	WXS
chr17	28257000	81083676	136	33569	1681	-0.00816755	-0.000726727	20	-0.0108446	-0.0019699	1	2	1	2	A_WL_13	Liang et al. (2017)	Acral	WXS
chr18	12893	78005300	137	17347	839	-0.123084	-0.00244194	12	-0.120309	-0.00247194	1	2	1	2	A_WL_13	Liang et al. (2017)	Acral	WXS
chr19	107400	11942000	138	12078	754	-0.11383	0.00256983	14	-0.120309	0.00539736	1	2	1	2	A_WL_13	Liang et al. (2017)	Acral	WXS
chr19	11942100	12542870	139	774	57	-0.0822817	-0.00860087	15	-0.120309	-0.0110988	1	2	1	2	A_WL_13	Liang et al. (2017)	Acral	WXS
chr19	12543150	49437200	140	25892	1267	-0.120378	-0.00426868	12	-0.120309	-0.00247194	1	2	1	2	A_WL_13	Liang et al. (2017)	Acral	WXS
chr19	49438363	49900726	141	614	37	-0.0885446	0.120788	16	-0.120309	0.129236	0.181803	2	0	2	A_WL_13	Liang et al. (2017)	Acral	WXS
chr19	49900877	59084000	142	11057	751	-0.121744	-0.00488889	12	-0.120309	-0.00247194	1	2	1	2	A_WL_13	Liang et al. (2017)	Acral	WXS
chr20	68200	62959300	143	26740	1454	-0.136065	-0.000794151	12	-0.120309	-0.00247194	1	2	1	2	A_WL_13	Liang et al. (2017)	Acral	WXS
chr21	9426900	48085000	144	11860	759	-0.124949	0.943471	13	-0.120309	0.944842	0.438798	2	0	2	A_WL_13	Liang et al. (2017)	Acral	WXS
chr22	16123300	29957321	145	8090	431	-0.139331	0.952789	13	-0.120309	0.944842	0.438798	2	0	2	A_WL_13	Liang et al. (2017)	Acral	WXS
chr22	29957570	30050800	146	52	6	-1.16283	0.0363728	1	-1.16283	NA	0.438798	0	0	0	A_WL_13	Liang et al. (2017)	Acral	WXS
chr22	30051600	30188400	147	159	6	-0.125182	0.661315	17	-0.120309	NA	NA	2	NA	2	A_WL_13	Liang et al. (2017)	Acral	WXS
chr22	30188500	48025200	148	12514	655	0.167156	0.13415	23	0.166648	0.135944	0.42169	3	1	3	A_WL_13	Liang et al. (2017)	Acral	WXS
chr22	48041131	51220900	149	1831	126	-0.127164	0.923173	13	-0.120309	0.944842	0.438798	2	0	2	A_WL_13	Liang et al. (2017)	Acral	WXS
chrX	2699968	118374500	150	25693	9	-0.122401	0.743794	17	-0.120309	NA	1	1	NA	1	A_WL_13	Liang et al. (2017)	Acral	WXS
chrX	118377100	118722300	151	137	0	0.463935	0	32	0.479363	NA	0.438798	2	NA	2	A_WL_13	Liang et al. (2017)	Acral	WXS
chrX	118722400	129150100	152	1839	0	-0.100532	0	17	-0.120309	NA	1	1	NA	1	A_WL_13	Liang et al. (2017)	Acral	WXS
chrX	129154900	129263193	153	89	0	-0.96159	0	2	-0.948551	NA	0.438798	0	NA	0	A_WL_13	Liang et al. (2017)	Acral	WXS
chrX	129263372	154871808	154	6992	3	-0.12005	0.141801	17	-0.120309	NA	1	1	NA	1	A_WL_13	Liang et al. (2017)	Acral	WXS
chr1	13500	152057300	1	66333	3996	-0.15965	-0.000971207	15	-0.162495	-0.00139167	1	2	1	2	A_WL_14	Liang et al. (2017)	Acral	WXS
chr1	152057400	152484000	2	476	49	0.0508707	0.0175427	23	0.0438715	0.0175427	0.295686	3	1	2	A_WL_14	Liang et al. (2017)	Acral	WXS
chr1	152484129	247752000	3	47118	3106	-0.147267	0.000659313	15	-0.162495	-0.00139167	1	2	1	2	A_WL_14	Liang et al. (2017)	Acral	WXS
chr1	247752100	248685900	4	528	59	-0.0265233	-0.0134968	22	-0.0265233	-0.0134968	1	2	1	2	A_WL_14	Liang et al. (2017)	Acral	WXS
chr1	248686098	249225130	5	246	17	-0.204589	0.0295129	15	-0.162495	-0.00139167	1	2	1	2	A_WL_14	Liang et al. (2017)	Acral	WXS
chr2	38800	40000	6	13	0	-0.438674	0	11	-0.416609	NA	NA	2	NA	2	A_WL_14	Liang et al. (2017)	Acral	WXS
chr2	40100	89185000	7	30064	1773	-0.161764	4.19521	17	-0.162495	4.17481	0.75561	2	0	2	A_WL_14	Liang et al. (2017)	Acral	WXS
chr2	89185100	95528100	8	541	27	-0.329332	3.64627	13	-0.276958	3.86846	0.75561	2	0	2	A_WL_14	Liang et al. (2017)	Acral	WXS
chr2	95537245	179324000	9	26736	1555	-0.167394	-0.00151893	15	-0.162495	-0.00139167	1	2	1	2	A_WL_14	Liang et al. (2017)	Acral	WXS
chr2	179324106	179629500	10	1634	73	-0.0745432	-0.00901517	20	-0.0742184	-0.0114203	1	2	1	2	A_WL_14	Liang et al. (2017)	Acral	WXS
chr2	179631000	224746800	11	17703	931	-0.155261	0.000129574	15	-0.162495	-0.00139167	1	2	1	2	A_WL_14	Liang et al. (2017)	Acral	WXS
chr2	224749300	243066700	12	9209	676	-0.874952	2.27253	2	-0.868607	2.19688	0.75561	1	0	1	A_WL_14	Liang et al. (2017)	Acral	WXS
chr3	239300	197846881	13	70587	4366	-0.161182	-0.000683001	15	-0.162495	-0.00139167	1	2	1	2	A_WL_14	Liang et al. (2017)	Acral	WXS
chr4	47200	1725651	14	1610	99	-0.19336	4.21842	17	-0.162495	4.17481	0.75561	2	0	2	A_WL_14	Liang et al. (2017)	Acral	WXS
chr4	1729348	1747000	15	52	16	-0.251787	4.24444	13	-0.276958	3.86846	0.75561	2	0	2	A_WL_14	Liang et al. (2017)	Acral	WXS
chr4	1795796	2133100	16	553	9	1.31274	0.786017	51	1.31465	NA	0.752841	7	NA	7	A_WL_14	Liang et al. (2017)	Acral	WXS
chr4	2158000	2223100	17	58	0	-0.247619	0	14	-0.276958	NA	NA	2	NA	2	A_WL_14	Liang et al. (2017)	Acral	WXS
chr4	2229146	2276027	18	149	14	1.26011	0.506119	48	1.26489	NA	0.752841	6	NA	6	A_WL_14	Liang et al. (2017)	Acral	WXS
chr4	2305916	5418447	19	1658	101	-0.161182	4.07413	17	-0.162495	4.17481	0.75561	2	0	2	A_WL_14	Liang et al. (2017)	Acral	WXS
chr4	5418539	5851200	20	283	29	0.663122	0.00176249	36	0.628691	0.00176249	0.699222	4	2	4	A_WL_14	Liang et al. (2017)	Acral	WXS
chr4	5853100	6114800	21	178	22	1.30355	0.777925	49	1.31465	0.622683	0.752841	7	2	7	A_WL_14	Liang et al. (2017)	Acral	WXS
chr4	6279047	6969200	22	395	27	-0.143394	4.67854	17	-0.162495	4.17481	0.75561	2	0	2	A_WL_14	Liang et al. (2017)	Acral	WXS
chr4	6989051	9032600	23	962	122	1.31979	0.598323	49	1.31465	0.622683	0.752841	7	2	7	A_WL_14	Liang et al. (2017)	Acral	WXS
chr4	9053075	9670971	24	31	9	-0.409769	4.06679	11	-0.416609	NA	NA	2	NA	2	A_WL_14	Liang et al. (2017)	Acral	WXS
chr4	9705100	11828928	25	442	51	1.33432	0.595247	49	1.31465	0.622683	0.752841	7	2	7	A_WL_14	Liang et al. (2017)	Acral	WXS
chr4	11829000	14878543	26	322	29	-0.784909	2.30633	5	-0.791041	2.30633	0.75561	1	0	1	A_WL_14	Liang et al. (2017)	Acral	WXS
chr4	15003460	17322500	27	809	62	1.30417	2.58262	50	1.31465	2.64491	0.752841	7	1	7	A_WL_14	Liang et al. (2017)	Acral	WXS
chr4	17446362	18984233	28	484	45	0.64773	0.722496	35	0.628691	0.819416	0.725683	4	1	4	A_WL_14	Liang et al. (2017)	Acral	WXS
chr4	19373900	21423200	29	286	14	-0.815377	2.14304	3	-0.868607	NA	0.75561	1	0	1	A_WL_14	Liang et al. (2017)	Acral	WXS
chr4	21698908	28709379	30	1391	65	0.630684	0.733393	35	0.628691	0.819416	0.725683	4	1	4	A_WL_14	Liang et al. (2017)	Acral	WXS
chr4	28801500	30279532	31	40	3	1.58016	2.39373	56	1.56865	NA	0.752841	8	NA	8	A_WL_14	Liang et al. (2017)	Acral	WXS
chr4	30341558	38682000	32	819	70	0.597643	0.957493	35	0.628691	0.819416	0.725683	4	1	4	A_WL_14	Liang et al. (2017)	Acral	WXS
chr4	38682100	39220400	33	410	28	1.41602	2.72328	52	1.41207	2.72845	0.752841	7	1	7	A_WL_14	Liang et al. (2017)	Acral	WXS
chr4	39220500	39303800	34	117	4	0.618109	0.587542	37	0.628691	NA	0.707995	4	NA	4	A_WL_14	Liang et al. (2017)	Acral	WXS
chr4	39303900	40936757	35	971	56	1.31274	2.71518	50	1.31465	2.64491	0.752841	7	1	7	A_WL_14	Liang et al. (2017)	Acral	WXS
chr4	40937000	43390400	36	859	62	1.67902	3.25281	58	1.68062	3.25281	0.752841	9	1	9	A_WL_14	Liang et al. (2017)	Acral	WXS
chr4	43412097	43901200	37	23	1	1.34127	1.82853	51	1.31465	NA	0.752841	7	NA	7	A_WL_14	Liang et al. (2017)	Acral	WXS
chr4	43992974	44997000	38	233	22	1.01549	1.53969	39	1.00205	1.53969	0.75561	5	1	5	A_WL_14	Liang et al. (2017)	Acral	WXS
chr4	45049169	46930500	39	336	28	0.575734	0.793078	32	0.55999	0.793078	0.685637	4	1	4	A_WL_14	Liang et al. (2017)	Acral	WXS
chr4	46930600	47409000	40	75	6	1.39643	2.49364	53	1.41207	NA	0.752841	7	NA	7	A_WL_14	Liang et al. (2017)	Acral	WXS
chr4	47427600	48722700	41	1006	46	-0.160605	0.0033544	15	-0.162495	-0.00139167	1	2	1	2	A_WL_14	Liang et al. (2017)	Acral	WXS
chr4	48833549	49064200	42	139	0	1.32701	0	51	1.31465	NA	0.752841	7	NA	7	A_WL_14	Liang et al. (2017)	Acral	WXS
chr4	49094800	191036400	43	35029	2259	-0.158514	-0.00254718	15	-0.162495	-0.00139167	1	2	1	2	A_WL_14	Liang et al. (2017)	Acral	WXS
chr5	58800	471900	44	459	71	-0.891568	2.04877	2	-0.868607	2.19688	0.75561	1	0	1	A_WL_14	Liang et al. (2017)	Acral	WXS
chr5	472089	492200	45	65	12	2.28539	6.59206	71	2.29365	NA	0.752841	14	NA	14	A_WL_14	Liang et al. (2017)	Acral	WXS
chr5	524200	1235800	46	609	60	-0.834324	2.22166	2	-0.868607	2.19688	0.75561	1	0	1	A_WL_14	Liang et al. (2017)	Acral	WXS
chr5	1238034	1294800	47	99	1	2.49477	6.44914	74	2.49067	NA	0.752841	16	NA	16	A_WL_14	Liang et al. (2017)	Acral	WXS
chr5	1317834	16936025	48	3207	257	-0.88517	2.30333	2	-0.868607	2.19688	0.75561	1	0	1	A_WL_14	Liang et al. (2017)	Acral	WXS
chr5	16936100	18049800	49	41	3	3.63007	11.3708	88	3.62378	NA	0.752841	36	NA	36	A_WL_14	Liang et al. (2017)	Acral	WXS
chr5	18237100	32000500	50	1002	65	-0.920052	1.93281	2	-0.868607	2.19688	0.75561	1	0	1	A_WL_14	Liang et al. (2017)	Acral	WXS
chr5	32010400	32126800	51	172	14	1.22258	2.3068	46	1.22206	NA	0.752841	6	NA	6	A_WL_14	Liang et al. (2017)	Acral	WXS
chr5	32135600	32249100	52	77	0	2.83314	0	79	2.83314	NA	0.752841	21	NA	21	A_WL_14	Liang et al. (2017)	Acral	WXS
chr5	32255646	32364500	53	56	0	-0.392829	0	11	-0.416609	NA	NA	2	NA	2	A_WL_14	Liang et al. (2017)	Acral	WXS
chr5	32379100	34757700	54	730	73	-0.851852	1.95489	2	-0.868607	2.19688	0.75561	1	0	1	A_WL_14	Liang et al. (2017)	Acral	WXS
chr5	34783300	34840900	55	99	1	1.40644	2.04821	53	1.41207	NA	0.752841	7	NA	7	A_WL_14	Liang et al. (2017)	Acral	WXS
chr5	34841000	34958958	56	220	0	-0.870202	0	3	-0.868607	NA	0.75561	1	0	1	A_WL_14	Liang et al. (2017)	Acral	WXS
chr5	34998231	35968200	57	587	22	1.41427	2.73508	52	1.41207	2.72845	0.752841	7	1	7	A_WL_14	Liang et al. (2017)	Acral	WXS
chr5	35988500	36688300	58	442	21	-0.896206	2.32116	2	-0.868607	2.19688	0.75561	1	0	1	A_WL_14	Liang et al. (2017)	Acral	WXS
chr5	36777700	37066500	59	198	0	-0.139331	0	19	-0.162495	NA	NA	2	NA	2	A_WL_14	Liang et al. (2017)	Acral	WXS
chr5	37085600	37314531	60	343	0	-0.878972	0	3	-0.868607	NA	0.75561	1	0	1	A_WL_14	Liang et al. (2017)	Acral	WXS
chr5	37318000	37396700	61	95	0	4.01215	0	93	3.99132	NA	0.752841	47	NA	47	A_WL_14	Liang et al. (2017)	Acral	WXS
chr5	37437900	38259000	62	110	1	2.28626	6.62352	71	2.29365	NA	0.752841	14	NA	14	A_WL_14	Liang et al. (2017)	Acral	WXS
chr5	38305464	38606100	63	244	14	-0.830331	1.60441	3	-0.868607	NA	0.75561	1	0	1	A_WL_14	Liang et al. (2017)	Acral	WXS
chr5	38812800	38904514	64	46	4	1.78139	1.25577	64	1.81022	NA	0.752841	10	NA	10	A_WL_14	Liang et al. (2017)	Acral	WXS
chr5	38904600	39785300	65	504	31	-0.86194	2.04802	2	-0.868607	2.19688	0.75561	1	0	1	A_WL_14	Liang et al. (2017)	Acral	WXS
chr5	40067066	41034200	66	450	29	1.58248	2.76487	54	1.56865	2.96812	0.752841	8	1	8	A_WL_14	Liang et al. (2017)	Acral	WXS
chr5	41038937	41143100	67	84	4	-0.17632	0.2234	19	-0.162495	NA	NA	2	NA	2	A_WL_14	Liang et al. (2017)	Acral	WXS
chr5	41143200	41692509	68	159	7	-0.8362	3.13174	3	-0.868607	NA	0.75561	1	0	1	A_WL_14	Liang et al. (2017)	Acral	WXS
chr5	41730100	41918200	69	130	2	-0.19417	0.244226	19	-0.162495	NA	NA	2	NA	2	A_WL_14	Liang et al. (2017)	Acral	WXS
chr5	41918300	41935300	70	61	2	2.93808	8.29767	80	2.92168	NA	0.752841	22	NA	22	A_WL_14	Liang et al. (2017)	Acral	WXS
chr5	41939500	43067000	71	247	18	-0.185597	0.0130032	18	-0.162495	0.0920101	0.150514	2	0	2	A_WL_14	Liang et al. (2017)	Acral	WXS
chr5	43120098	43298700	72	145	8	1.86498	4.88438	65	1.86685	NA	0.752841	10	NA	10	A_WL_14	Liang et al. (2017)	Acral	WXS
chr5	43298800	43444365	73	58	3	2.34407	6.72757	73	2.36673	NA	0.752841	14	NA	14	A_WL_14	Liang et al. (2017)	Acral	WXS
chr5	43444500	43705900	74	247	16	1.81274	4.10042	63	1.81022	4.10042	0.752841	10	1	10	A_WL_14	Liang et al. (2017)	Acral	WXS
chr5	43706050	45696000	75	144	6	-0.155773	0.401355	19	-0.162495	NA	NA	2	NA	2	A_WL_14	Liang et al. (2017)	Acral	WXS
chr5	45696100	180710373	76	44945	2822	-0.867311	2.22364	2	-0.868607	2.19688	0.75561	1	0	1	A_WL_14	Liang et al. (2017)	Acral	WXS
chr6	203300	598100	77	235	20	-0.239903	-0.0154051	12	-0.276958	0.000146234	1	2	1	2	A_WL_14	Liang et al. (2017)	Acral	WXS
chr6	598800	57183400	78	22071	1452	-0.14093	-0.00529314	15	-0.162495	-0.00139167	1	2	1	2	A_WL_14	Liang et al. (2017)	Acral	WXS
chr6	57185300	71011754	79	1372	83	-0.302899	-0.00619868	12	-0.276958	0.000146234	1	2	1	2	A_WL_14	Liang et al. (2017)	Acral	WXS
chr6	71011831	74537900	80	1253	105	-0.124446	0.101258	18	-0.162495	0.0920101	0.150514	2	0	2	A_WL_14	Liang et al. (2017)	Acral	WXS
chr6	74538000	76357700	81	499	30	-0.418954	0.00197745	10	-0.416609	0.00370764	0.195073	0	0	2	A_WL_14	Liang et al. (2017)	Acral	WXS
chr6	76368900	76412900	82	55	1	-0.690641	0.96331	8	-0.726098	NA	0.63279	1	0	1	A_WL_14	Liang et al. (2017)	Acral	WXS
chr6	76419200	79656600	83	350	19	-0.432137	0.00844911	10	-0.416609	0.00370764	0.195073	0	0	2	A_WL_14	Liang et al. (2017)	Acral	WXS
chr6	79656700	87157526	84	1990	114	-0.720655	0.20658	7	-0.726098	0.222758	0.673597	1	0	1	A_WL_14	Liang et al. (2017)	Acral	WXS
chr6	87157611	89633891	85	774	59	-0.487223	-0.0208184	9	-0.487223	-0.0208184	0.216229	0	0	1	A_WL_14	Liang et al. (2017)	Acral	WXS
chr6	89633900	171050000	86	24725	1692	-0.726469	0.223883	7	-0.726098	0.222758	0.673597	1	0	1	A_WL_14	Liang et al. (2017)	Acral	WXS
chr7	35489	57659600	87	19168	1468	-0.161416	-0.00376118	15	-0.162495	-0.00139167	1	2	1	2	A_WL_14	Liang et al. (2017)	Acral	WXS
chr7	57659700	57701700	88	11	0	-0.401291	0	11	-0.416609	NA	NA	2	NA	2	A_WL_14	Liang et al. (2017)	Acral	WXS
chr7	57832900	67914012	89	1748	67	-0.886774	2.15045	2	-0.868607	2.19688	0.75561	1	0	1	A_WL_14	Liang et al. (2017)	Acral	WXS
chr7	67988490	100674900	90	12854	749	-0.149424	4.16412	17	-0.162495	4.17481	0.75561	2	0	2	A_WL_14	Liang et al. (2017)	Acral	WXS
chr7	100675000	100687200	91	123	4	0.180228	5.19901	25	0.183706	NA	0.548642	3	NA	3	A_WL_14	Liang et al. (2017)	Acral	WXS
chr7	100691181	115750716	92	5255	295	-0.152812	4.10874	17	-0.162495	4.17481	0.75561	2	0	2	A_WL_14	Liang et al. (2017)	Acral	WXS
chr7	115750800	159053609	93	17417	1261	0.308785	0.303545	26	0.303876	0.317591	0.75561	3	1	3	A_WL_14	Liang et al. (2017)	Acral	WXS
chr8	182794	15664800	94	3592	407	0.278488	0.336728	26	0.303876	0.317591	0.75561	3	1	3	A_WL_14	Liang et al. (2017)	Acral	WXS
chr8	15966911	16850170	95	90	11	-0.11831	0.0564869	19	-0.162495	NA	NA	2	NA	2	A_WL_14	Liang et al. (2017)	Acral	WXS
chr8	16850259	43197438	96	11546	719	0.304101	0.336762	26	0.303876	0.317591	0.75561	3	1	3	A_WL_14	Liang et al. (2017)	Acral	WXS
chr8	43197500	128032200	97	20210	1169	-0.167666	-0.00839432	16	-0.162495	-0.0075196	1	2	1	2	A_WL_14	Liang et al. (2017)	Acral	WXS
chr8	128098600	132916459	98	510	31	0.321892	0.28403	26	0.303876	0.317591	0.75561	3	1	3	A_WL_14	Liang et al. (2017)	Acral	WXS
chr8	132916500	146280900	99	6262	529	-0.16974	-0.00049319	15	-0.162495	-0.00139167	1	2	1	2	A_WL_14	Liang et al. (2017)	Acral	WXS
chr9	14000	141104900	100	46043	3134	-0.172429	-0.00324416	15	-0.162495	-0.00139167	1	2	1	2	A_WL_14	Liang et al. (2017)	Acral	WXS
chr10	93816	46967000	101	12903	901	-0.878771	2.1605	2	-0.868607	2.19688	0.75561	1	0	1	A_WL_14	Liang et al. (2017)	Acral	WXS
chr10	46967332	47674000	102	149	21	-0.797869	0.268503	6	-0.791041	0.268503	0.377451	0	0	1	A_WL_14	Liang et al. (2017)	Acral	WXS
chr10	47677955	135473100	103	33683	2201	-0.868337	2.17261	2	-0.868607	2.19688	0.75561	1	0	1	A_WL_14	Liang et al. (2017)	Acral	WXS
chr11	193096	824496	104	1342	117	-0.149097	-0.0168585	16	-0.162495	-0.0075196	1	2	1	2	A_WL_14	Liang et al. (2017)	Acral	WXS
chr11	824584	8060500	105	6183	448	-0.121794	-3.00038e-05	15	-0.162495	-0.00139167	1	2	1	2	A_WL_14	Liang et al. (2017)	Acral	WXS
chr11	8061100	55563402	106	15490	987	-0.161732	0.00571836	15	-0.162495	-0.00139167	1	2	1	2	A_WL_14	Liang et al. (2017)	Acral	WXS
chr11	55563500	56468900	107	603	89	-0.0666062	-0.0134269	20	-0.0742184	-0.0114203	1	2	1	2	A_WL_14	Liang et al. (2017)	Acral	WXS
chr11	56469000	134927700	108	42091	2679	-0.154024	-0.000811883	15	-0.162495	-0.00139167	1	2	1	2	A_WL_14	Liang et al. (2017)	Acral	WXS
chr12	92200	5541600	109	3023	218	-0.149389	3.96495	17	-0.162495	4.17481	0.75561	2	0	2	A_WL_14	Liang et al. (2017)	Acral	WXS
chr12	5603300	11803100	110	5795	449	-0.850674	2.16051	2	-0.868607	2.19688	0.75561	1	0	1	A_WL_14	Liang et al. (2017)	Acral	WXS
chr12	11831987	12230600	111	64	4	-2.28739	-0.194523	1	-2.28739	NA	0.75561	0	0	0	A_WL_14	Liang et al. (2017)	Acral	WXS
chr12	12230700	37969200	112	7850	558	-0.858107	2.32822	2	-0.868607	2.19688	0.75561	1	0	1	A_WL_14	Liang et al. (2017)	Acral	WXS
chr12	37970164	52761300	113	8830	640	-0.152239	4.19658	17	-0.162495	4.17481	0.75561	2	0	2	A_WL_14	Liang et al. (2017)	Acral	WXS
chr12	52771500	52867625	114	202	45	2.36673	3.24261	72	2.36673	3.24261	0.752841	15	2	15	A_WL_14	Liang et al. (2017)	Acral	WXS
chr12	52880996	56307875	115	3814	217	-0.142656	4.32628	17	-0.162495	4.17481	0.75561	2	0	2	A_WL_14	Liang et al. (2017)	Acral	WXS
chr12	56307978	56415348	116	289	10	2.24169	3.09324	70	2.23918	NA	0.752841	13	NA	13	A_WL_14	Liang et al. (2017)	Acral	WXS
chr12	56415400	56965700	117	1337	51	-0.161005	3.91883	17	-0.162495	4.17481	0.75561	2	0	2	A_WL_14	Liang et al. (2017)	Acral	WXS
chr12	56975000	57036700	118	181	6	2.91113	4.34527	80	2.92168	NA	0.752841	22	NA	22	A_WL_14	Liang et al. (2017)	Acral	WXS
chr12	57037100	58090300	119	1945	104	-0.126185	4.10294	17	-0.162495	4.17481	0.75561	2	0	2	A_WL_14	Liang et al. (2017)	Acral	WXS
chr12	58109400	58132000	120	125	4	3.57267	5.92525	87	3.55395	NA	0.752841	35	NA	35	A_WL_14	Liang et al. (2017)	Acral	WXS
chr12	58135600	58249500	121	390	16	4.12859	8.84228	95	4.12493	8.84228	0.752841	51	2	51	A_WL_14	Liang et al. (2017)	Acral	WXS
chr12	58335400	59196900	122	56	6	-0.241068	4.59949	14	-0.276958	NA	NA	2	NA	2	A_WL_14	Liang et al. (2017)	Acral	WXS
chr12	59197000	59447500	123	136	8	0.325316	0.471142	28	0.303876	NA	0.747575	3	NA	3	A_WL_14	Liang et al. (2017)	Acral	WXS
chr12	59909804	61626900	124	102	12	2.3804	3.164	73	2.36673	NA	0.752841	15	NA	15	A_WL_14	Liang et al. (2017)	Acral	WXS
chr12	62093000	62902420	125	243	20	0.413637	3.50342	30	0.400364	3.50342	0.738299	2	0	3	A_WL_14	Liang et al. (2017)	Acral	WXS
chr12	62918200	63226100	126	233	8	-0.187159	5.01791	19	-0.162495	NA	NA	2	NA	2	A_WL_14	Liang et al. (2017)	Acral	WXS
chr12	63328300	64118800	127	153	19	1.27688	0.759429	47	1.26489	0.759429	0.752841	7	2	7	A_WL_14	Liang et al. (2017)	Acral	WXS
chr12	64154200	64265927	128	69	6	3.85973	9.42431	91	3.86574	NA	0.752841	43	NA	43	A_WL_14	Liang et al. (2017)	Acral	WXS
chr12	64376300	64509800	129	75	4	0.634737	0.0168323	37	0.628691	NA	0.707995	4	NA	4	A_WL_14	Liang et al. (2017)	Acral	WXS
chr12	64519600	64609600	130	107	6	3.52476	7.78547	87	3.55395	NA	0.752841	34	NA	34	A_WL_14	Liang et al. (2017)	Acral	WXS
chr12	64609700	64746900	131	70	2	0.517035	-0.0364441	31	0.517035	NA	0.616585	4	NA	4	A_WL_14	Liang et al. (2017)	Acral	WXS
chr12	64784000	64845000	132	119	5	3.87826	8.60799	91	3.86574	NA	0.752841	43	NA	43	A_WL_14	Liang et al. (2017)	Acral	WXS
chr12	64849100	65272100	133	293	7	0.739709	0.0293237	38	0.739709	NA	0.75561	4	NA	4	A_WL_14	Liang et al. (2017)	Acral	WXS
chr12	65272200	65276100	134	30	2	4.29371	10.7527	98	4.29628	NA	0.752841	58	NA	58	A_WL_14	Liang et al. (2017)	Acral	WXS
chr12	65444400	65762900	135	142	3	-0.0951726	4.70675	21	-0.0742184	NA	NA	2	NA	2	A_WL_14	Liang et al. (2017)	Acral	WXS
chr12	65847400	66152672	136	70	9	3.09079	5.19001	82	3.08037	NA	0.752841	25	NA	25	A_WL_14	Liang et al. (2017)	Acral	WXS
chr12	66217872	66309300	137	107	5	4.11295	9.67642	96	4.12493	NA	0.752841	51	NA	51	A_WL_14	Liang et al. (2017)	Acral	WXS
chr12	66345100	66547200	138	180	0	1.8475	0	65	1.86685	NA	0.752841	10	NA	10	A_WL_14	Liang et al. (2017)	Acral	WXS
chr12	66553900	66670300	139	145	2	3.54877	6.45699	87	3.55395	NA	0.752841	34	NA	34	A_WL_14	Liang et al. (2017)	Acral	WXS
chr12	66696255	67700500	140	251	18	-0.122816	3.84774	17	-0.162495	4.17481	0.75561	2	0	2	A_WL_14	Liang et al. (2017)	Acral	WXS
chr12	67701103	68882000	141	352	17	2.54121	3.52049	75	2.54282	3.52049	0.752841	17	2	17	A_WL_14	Liang et al. (2017)	Acral	WXS
chr12	68882772	69099500	142	77	10	3.41038	5.95916	86	3.3851	NA	0.752841	31	NA	31	A_WL_14	Liang et al. (2017)	Acral	WXS
chr12	69103000	69153100	143	96	4	2.60494	4.56102	77	2.59655	NA	0.752841	17	NA	17	A_WL_14	Liang et al. (2017)	Acral	WXS
chr12	69158500	69218400	144	76	4	4.19527	9.74189	97	4.17798	NA	0.752841	54	NA	54	A_WL_14	Liang et al. (2017)	Acral	WXS
chr12	69222464	69265800	145	134	7	3.62283	8.21201	88	3.62378	NA	0.752841	36	NA	36	A_WL_14	Liang et al. (2017)	Acral	WXS
chr12	69279400	69533603	146	16	2	4.27034	12.6332	98	4.29628	NA	0.752841	57	NA	57	A_WL_14	Liang et al. (2017)	Acral	WXS
chr12	69585594	69748000	147	88	6	2.59022	4.00173	77	2.59655	NA	0.752841	17	NA	17	A_WL_14	Liang et al. (2017)	Acral	WXS
chr12	69753365	69973600	148	106	6	3.38835	6.87162	86	3.3851	NA	0.752841	30	NA	30	A_WL_14	Liang et al. (2017)	Acral	WXS
chr12	69978600	70217100	149	315	17	3.98992	9.71117	92	3.99132	9.71117	0.752841	47	2	47	A_WL_14	Liang et al. (2017)	Acral	WXS
chr12	70219000	70352600	150	88	9	1.23863	0.640279	46	1.22206	NA	0.752841	6	NA	6	A_WL_14	Liang et al. (2017)	Acral	WXS
chr12	70507800	70934900	151	234	12	3.26307	6.69575	85	3.27311	NA	0.752841	28	NA	28	A_WL_14	Liang et al. (2017)	Acral	WXS
chr12	70938176	70989800	152	79	6	2.14795	2.46293	68	2.15648	NA	0.752841	13	NA	13	A_WL_14	Liang et al. (2017)	Acral	WXS
chr12	70989977	71016500	153	18	5	1.96901	2.33173	66	1.96901	NA	0.752841	11	NA	11	A_WL_14	Liang et al. (2017)	Acral	WXS
chr12	71029431	71314500	154	96	7	1.09392	0.339028	43	1.09392	NA	0.752841	6	NA	6	A_WL_14	Liang et al. (2017)	Acral	WXS
chr12	71441200	71834100	155	54	13	1.56765	1.00453	56	1.56865	NA	0.752841	8	NA	8	A_WL_14	Liang et al. (2017)	Acral	WXS
chr12	71898287	72041600	156	210	15	-0.17144	4.35717	17	-0.162495	4.17481	0.75561	2	0	2	A_WL_14	Liang et al. (2017)	Acral	WXS
chr12	72050000	72090300	157	100	5	1.01524	0.0690487	41	1.00205	NA	0.596644	6	NA	5	A_WL_14	Liang et al. (2017)	Acral	WXS
chr12	72090400	72338500	158	255	21	-0.173366	4.62536	17	-0.162495	4.17481	0.75561	2	0	2	A_WL_14	Liang et al. (2017)	Acral	WXS
chr12	72343287	73097200	159	145	9	3.26558	6.12058	85	3.27311	NA	0.752841	28	NA	28	A_WL_14	Liang et al. (2017)	Acral	WXS
chr12	73362008	76424286	160	469	41	-0.112735	4.56305	17	-0.162495	4.17481	0.75561	2	0	2	A_WL_14	Liang et al. (2017)	Acral	WXS
chr12	76424400	78225110	161	639	38	0.347854	0.331553	26	0.303876	0.317591	0.75561	3	1	3	A_WL_14	Liang et al. (2017)	Acral	WXS
chr12	78225299	79028799	162	212	8	2.20418	2.4343	70	2.23918	NA	0.752841	13	NA	13	A_WL_14	Liang et al. (2017)	Acral	WXS
chr12	79028900	80167500	163	238	15	0.271117	0.267956	26	0.303876	0.317591	0.75561	3	1	3	A_WL_14	Liang et al. (2017)	Acral	WXS
chr12	80167600	80862100	164	423	32	1.74684	1.55415	61	1.74917	1.55415	0.752841	9	2	9	A_WL_14	Liang et al. (2017)	Acral	WXS
chr12	80862239	81545425	165	271	27	0.399663	0.861053	29	0.400364	0.861053	0.456227	4	1	3	A_WL_14	Liang et al. (2017)	Acral	WXS
chr12	81545500	81777700	166	167	10	3.28384	6.47863	85	3.27311	NA	0.752841	28	NA	28	A_WL_14	Liang et al. (2017)	Acral	WXS
chr12	81777800	82158900	167	48	2	4.38075	14.5677	99	4.34665	NA	0.752841	61	NA	61	A_WL_14	Liang et al. (2017)	Acral	WXS
chr12	82392481	83080737	168	83	2	1.75438	2.296	62	1.74917	NA	0.752841	9	NA	9	A_WL_14	Liang et al. (2017)	Acral	WXS
chr12	83080900	84843400	169	105	7	0.323017	0.476484	28	0.303876	NA	0.747575	3	NA	3	A_WL_14	Liang et al. (2017)	Acral	WXS
chr12	85044033	86106095	170	279	6	4.30739	10.6745	98	4.29628	NA	0.752841	58	NA	58	A_WL_14	Liang et al. (2017)	Acral	WXS
chr12	86175638	88215700	171	133	3	-0.136428	3.7375	19	-0.162495	NA	NA	2	NA	2	A_WL_14	Liang et al. (2017)	Acral	WXS
chr12	88373800	88423200	172	71	9	2.05091	3.28024	67	2.05091	NA	0.752841	12	NA	12	A_WL_14	Liang et al. (2017)	Acral	WXS
chr12	88429070	104102400	173	5913	333	-0.152704	4.34813	17	-0.162495	4.17481	0.75561	2	0	2	A_WL_14	Liang et al. (2017)	Acral	WXS
chr12	104105117	104138918	174	60	1	1.65904	0.606736	60	1.68062	NA	0.752841	9	NA	9	A_WL_14	Liang et al. (2017)	Acral	WXS
chr12	104139000	109217071	175	2736	192	-0.162126	4.24891	17	-0.162495	4.17481	0.75561	2	0	2	A_WL_14	Liang et al. (2017)	Acral	WXS
chr12	109217179	109279000	176	42	1	3.07467	8.53911	82	3.08037	NA	0.752841	24	NA	24	A_WL_14	Liang et al. (2017)	Acral	WXS
chr12	109281099	109658200	177	327	19	1.56734	0.905417	55	1.56865	0.973774	0.752841	8	2	8	A_WL_14	Liang et al. (2017)	Acral	WXS
chr12	109660200	109954400	178	496	33	-0.188988	3.85956	17	-0.162495	4.17481	0.75561	2	0	2	A_WL_14	Liang et al. (2017)	Acral	WXS
chr12	109954500	109967972	179	43	0	1.57723	0	56	1.56865	NA	0.752841	8	NA	8	A_WL_14	Liang et al. (2017)	Acral	WXS
chr12	109968000	110205700	180	139	4	-0.135845	3.66437	19	-0.162495	NA	NA	2	NA	2	A_WL_14	Liang et al. (2017)	Acral	WXS
chr12	110205800	110600600	181	493	5	0.328666	0.415137	28	0.303876	NA	0.747575	3	NA	3	A_WL_14	Liang et al. (2017)	Acral	WXS
chr12	110600700	110656600	182	58	1	1.05182	0.408472	42	1.05182	NA	0.752841	6	NA	6	A_WL_14	Liang et al. (2017)	Acral	WXS
chr12	110719000	110893700	183	220	1	1.9112	0.513083	65	1.86685	NA	0.752841	11	NA	11	A_WL_14	Liang et al. (2017)	Acral	WXS
chr12	110895300	111291111	184	387	5	0.319975	0.623999	28	0.303876	NA	0.747575	3	NA	3	A_WL_14	Liang et al. (2017)	Acral	WXS
chr12	111291200	111655778	185	88	6	2.02488	1.687	67	2.05091	NA	0.752841	11	NA	11	A_WL_14	Liang et al. (2017)	Acral	WXS
chr12	111701400	111808200	186	135	10	0.304079	0.213803	28	0.303876	NA	0.747575	3	NA	3	A_WL_14	Liang et al. (2017)	Acral	WXS
chr12	111819796	112019700	187	203	2	-0.144228	4.13983	19	-0.162495	NA	NA	2	NA	2	A_WL_14	Liang et al. (2017)	Acral	WXS
chr12	112035400	112247800	188	243	1	3.37502	10.6386	86	3.3851	NA	0.752841	30	NA	30	A_WL_14	Liang et al. (2017)	Acral	WXS
chr12	112279875	112591400	189	358	4	0.282456	0.36379	28	0.303876	NA	0.747575	3	NA	3	A_WL_14	Liang et al. (2017)	Acral	WXS
chr12	112598000	112657400	190	162	2	2.65914	5.25309	78	2.65914	NA	0.752841	18	NA	18	A_WL_14	Liang et al. (2017)	Acral	WXS
chr12	112664300	112843338	191	173	1	3.03283	5.49261	81	3.03283	NA	0.752841	24	NA	24	A_WL_14	Liang et al. (2017)	Acral	WXS
chr12	112843600	112924300	192	54	2	1.42206	0.81143	53	1.41207	NA	0.752841	7	NA	7	A_WL_14	Liang et al. (2017)	Acral	WXS
chr12	112924400	113403800	193	237	15	0.984198	0.0540905	40	1.00205	0.0540905	0.75561	5	2	5	A_WL_14	Liang et al. (2017)	Acral	WXS
chr12	113403995	113610400	194	337	11	1.1547	0.428394	44	1.1547	NA	0.752841	6	NA	6	A_WL_14	Liang et al. (2017)	Acral	WXS
chr12	113612392	113770900	195	283	9	1.88437	1.903	65	1.86685	NA	0.752841	10	NA	10	A_WL_14	Liang et al. (2017)	Acral	WXS
chr12	113796600	114378000	196	199	16	1.21938	0.583121	45	1.22206	0.583121	0.752841	6	2	6	A_WL_14	Liang et al. (2017)	Acral	WXS
chr12	114379991	114398000	197	40	13	2.31876	2.98115	71	2.29365	NA	0.752841	14	NA	14	A_WL_14	Liang et al. (2017)	Acral	WXS
chr12	114400000	115122000	198	137	7	1.68684	1.75072	60	1.68062	NA	0.752841	9	NA	9	A_WL_14	Liang et al. (2017)	Acral	WXS
chr12	115800700	116030747	199	14	2	2.25069	1.5019	70	2.23918	NA	0.752841	13	NA	13	A_WL_14	Liang et al. (2017)	Acral	WXS
chr12	116396301	116714900	200	172	1	3.72841	7.47283	89	3.72841	NA	0.752841	39	NA	39	A_WL_14	Liang et al. (2017)	Acral	WXS
chr12	116866100	117217200	201	89	1	0.543085	-0.26936	34	0.55999	NA	0.664534	4	NA	4	A_WL_14	Liang et al. (2017)	Acral	WXS
chr12	117271600	117628200	202	215	17	2.24386	2.86114	69	2.23918	2.86114	0.752841	13	2	13	A_WL_14	Liang et al. (2017)	Acral	WXS
chr12	117645800	118199400	203	255	14	2.48657	3.71802	74	2.49067	NA	0.752841	16	NA	16	A_WL_14	Liang et al. (2017)	Acral	WXS
chr12	118293179	118533710	204	182	13	-0.233163	4.48342	14	-0.276958	NA	NA	2	NA	2	A_WL_14	Liang et al. (2017)	Acral	WXS
chr12	118541300	118814200	205	118	2	1.56214	1.011	56	1.56865	NA	0.752841	8	NA	8	A_WL_14	Liang et al. (2017)	Acral	WXS
chr12	118814300	120220500	206	547	36	-0.140084	3.98489	17	-0.162495	4.17481	0.75561	2	0	2	A_WL_14	Liang et al. (2017)	Acral	WXS
chr12	120221800	120585993	207	220	10	0.566845	0.00995976	34	0.55999	NA	0.664534	4	NA	4	A_WL_14	Liang et al. (2017)	Acral	WXS
chr12	120586193	121105000	208	606	37	0.275277	0.289924	26	0.303876	0.317591	0.75561	3	1	3	A_WL_14	Liang et al. (2017)	Acral	WXS
chr12	121105100	121442400	209	306	23	0.54796	0.191429	33	0.55999	0.191429	0.378237	6	2	4	A_WL_14	Liang et al. (2017)	Acral	WXS
chr12	121442800	121708907	210	247	24	1.68436	1.68083	59	1.68062	1.68083	0.752841	9	2	9	A_WL_14	Liang et al. (2017)	Acral	WXS
chr12	121711903	121790342	211	78	10	0.194176	0.470074	25	0.183706	NA	0.548642	3	NA	3	A_WL_14	Liang et al. (2017)	Acral	WXS
chr12	121837941	121987600	212	136	16	-0.174278	4.31682	17	-0.162495	4.17481	0.75561	2	0	2	A_WL_14	Liang et al. (2017)	Acral	WXS
chr12	122012341	122748200	213	857	60	0.289691	0.351325	27	0.303876	0.381143	0.75561	3	1	3	A_WL_14	Liang et al. (2017)	Acral	WXS
chr12	122748300	123111000	214	489	21	-0.154494	4.69994	17	-0.162495	4.17481	0.75561	2	0	2	A_WL_14	Liang et al. (2017)	Acral	WXS
chr12	123185759	123311800	215	183	16	1.56535	1.0075	55	1.56865	0.973774	0.752841	8	2	8	A_WL_14	Liang et al. (2017)	Acral	WXS
chr12	123319400	124303600	216	1303	87	-0.130634	3.85217	17	-0.162495	4.17481	0.75561	2	0	2	A_WL_14	Liang et al. (2017)	Acral	WXS
chr12	124303700	124397800	217	150	4	1.57418	0.501942	56	1.56865	NA	0.752841	8	NA	8	A_WL_14	Liang et al. (2017)	Acral	WXS
chr12	124398800	124421453	218	85	9	-0.190657	4.08047	19	-0.162495	NA	NA	2	NA	2	A_WL_14	Liang et al. (2017)	Acral	WXS
chr12	124421585	124867996	219	244	22	0.360782	0.338625	26	0.303876	0.317591	0.75561	3	1	3	A_WL_14	Liang et al. (2017)	Acral	WXS
chr12	124868100	125292516	220	114	9	3.25063	8.08502	85	3.27311	NA	0.752841	28	NA	28	A_WL_14	Liang et al. (2017)	Acral	WXS
chr12	125294700	125497313	221	173	22	4.0655	9.78762	94	4.0655	9.78762	0.752841	49	2	49	A_WL_14	Liang et al. (2017)	Acral	WXS
chr12	125509421	128524900	222	389	44	-0.153627	3.08984	17	-0.162495	4.17481	0.75561	2	0	2	A_WL_14	Liang et al. (2017)	Acral	WXS
chr12	128525000	129189700	223	45	4	3.12265	5.46436	83	3.12265	NA	0.752841	25	NA	25	A_WL_14	Liang et al. (2017)	Acral	WXS
chr12	129189800	129299500	224	73	5	-0.230745	3.83073	14	-0.276958	NA	NA	2	NA	2	A_WL_14	Liang et al. (2017)	Acral	WXS
chr12	129299600	129501057	225	107	8	3.78983	9.74589	90	3.78983	NA	0.752841	40	NA	40	A_WL_14	Liang et al. (2017)	Acral	WXS
chr12	129556304	129570600	226	61	4	3.07534	5.37615	82	3.08037	NA	0.752841	24	NA	24	A_WL_14	Liang et al. (2017)	Acral	WXS
chr12	129694074	130015485	227	10	2	3.8199	8.46453	90	3.78983	NA	0.752841	41	NA	41	A_WL_14	Liang et al. (2017)	Acral	WXS
chr12	130015673	132621754	228	1007	80	-0.184692	4.00889	17	-0.162495	4.17481	0.75561	2	0	2	A_WL_14	Liang et al. (2017)	Acral	WXS
chr12	132621800	132637000	229	91	10	3.38896	6.46057	86	3.3851	NA	0.752841	30	NA	30	A_WL_14	Liang et al. (2017)	Acral	WXS
chr12	132637119	132862800	230	54	11	1.35006	0.324045	51	1.31465	NA	0.752841	7	NA	7	A_WL_14	Liang et al. (2017)	Acral	WXS
chr12	132862976	133413400	231	670	80	0.294005	0.340975	26	0.303876	0.317591	0.75561	3	1	3	A_WL_14	Liang et al. (2017)	Acral	WXS
chr12	133413500	133812700	232	353	35	-0.204154	4.28308	17	-0.162495	4.17481	0.75561	2	0	2	A_WL_14	Liang et al. (2017)	Acral	WXS
chr13	19042100	103381700	233	18609	1224	-0.279112	0.00347058	12	-0.276958	0.000146234	1	2	1	2	A_WL_14	Liang et al. (2017)	Acral	WXS
chr13	103381845	103402200	234	205	13	0.0206398	-0.00704578	24	0.0438715	NA	NA	2	NA	2	A_WL_14	Liang et al. (2017)	Acral	WXS
chr13	103402300	115092900	235	3114	253	-0.26784	-0.0083337	12	-0.276958	0.000146234	1	2	1	2	A_WL_14	Liang et al. (2017)	Acral	WXS
chr14	19110000	107283300	236	38931	2403	-0.18279	-0.00597311	16	-0.162495	-0.0075196	1	2	1	2	A_WL_14	Liang et al. (2017)	Acral	WXS
chr15	20083800	102517200	237	40261	2474	-0.168459	-0.00307591	15	-0.162495	-0.00139167	1	2	1	2	A_WL_14	Liang et al. (2017)	Acral	WXS
chr16	61641	67233300	238	27925	1869	-0.168666	-0.000942004	15	-0.162495	-0.00139167	1	2	1	2	A_WL_14	Liang et al. (2017)	Acral	WXS
chr16	67233400	90292100	239	11976	944	-0.88222	2.17818	2	-0.868607	2.19688	0.75561	1	0	1	A_WL_14	Liang et al. (2017)	Acral	WXS
chr17	5996	81083676	240	54830	3574	-0.167	-0.0018108	15	-0.162495	-0.00139167	1	2	1	2	A_WL_14	Liang et al. (2017)	Acral	WXS
chr18	12893	44114473	241	10513	704	-0.173788	-0.0104196	16	-0.162495	-0.0075196	1	2	1	2	A_WL_14	Liang et al. (2017)	Acral	WXS
chr18	44114580	61766039	242	5144	369	0.330597	0.38992	27	0.303876	0.381143	0.75561	3	1	3	A_WL_14	Liang et al. (2017)	Acral	WXS
chr18	61846928	64168400	243	98	7	-0.906808	1.98858	3	-0.868607	NA	0.75561	1	0	1	A_WL_14	Liang et al. (2017)	Acral	WXS
chr18	64168500	66251521	244	194	10	0.322187	0.544644	28	0.303876	NA	0.747575	3	NA	3	A_WL_14	Liang et al. (2017)	Acral	WXS
chr18	66344127	74074707	245	1143	86	-0.898621	2.08928	2	-0.868607	2.19688	0.75561	1	0	1	A_WL_14	Liang et al. (2017)	Acral	WXS
chr18	74082300	74210100	246	73	8	0.287822	0.377035	28	0.303876	NA	0.747575	3	NA	3	A_WL_14	Liang et al. (2017)	Acral	WXS
chr18	74508752	74697300	247	148	7	-0.939283	1.81109	3	-0.868607	NA	0.75561	1	0	1	A_WL_14	Liang et al. (2017)	Acral	WXS
chr18	74700000	78005300	248	686	62	0.306026	0.351695	27	0.303876	0.381143	0.75561	3	1	3	A_WL_14	Liang et al. (2017)	Acral	WXS
chr19	107400	3852600	249	4031	372	-0.177234	0.00477066	15	-0.162495	-0.00139167	1	2	1	2	A_WL_14	Liang et al. (2017)	Acral	WXS
chr19	3852700	3942200	250	67	6	0.30015	0.0636946	28	0.303876	NA	0.747575	3	NA	3	A_WL_14	Liang et al. (2017)	Acral	WXS
chr19	3942300	19768000	251	17183	1162	-0.168722	0.00112586	15	-0.162495	-0.00139167	1	2	1	2	A_WL_14	Liang et al. (2017)	Acral	WXS
chr19	19768190	24026100	252	2172	196	-0.260714	-0.000188865	12	-0.276958	0.000146234	1	2	1	2	A_WL_14	Liang et al. (2017)	Acral	WXS
chr19	24026200	59084000	253	29295	2200	-0.161313	-0.00570973	15	-0.162495	-0.00139167	1	2	1	2	A_WL_14	Liang et al. (2017)	Acral	WXS
chr20	68264	47991600	254	20704	1303	-0.175332	-0.00214068	15	-0.162495	-0.00139167	1	2	1	2	A_WL_14	Liang et al. (2017)	Acral	WXS
chr20	48098402	48191900	255	52	7	1.28948	2.70046	48	1.26489	NA	0.752841	7	NA	7	A_WL_14	Liang et al. (2017)	Acral	WXS
chr20	48249500	48330210	256	68	5	3.30225	9.56962	85	3.27311	NA	0.752841	29	NA	29	A_WL_14	Liang et al. (2017)	Acral	WXS
chr20	48429400	48600809	257	225	12	2.30304	5.3059	71	2.29365	NA	0.752841	14	NA	14	A_WL_14	Liang et al. (2017)	Acral	WXS
chr20	48604356	48809244	258	109	11	4.34449	16.4966	99	4.34665	NA	0.752841	60	NA	60	A_WL_14	Liang et al. (2017)	Acral	WXS
chr20	48892000	49508508	259	281	17	3.22693	9.68069	84	3.22693	9.68069	0.752841	27	1	27	A_WL_14	Liang et al. (2017)	Acral	WXS
chr20	49508683	50003500	260	135	4	2.55164	6.25083	76	2.54282	NA	0.752841	17	NA	17	A_WL_14	Liang et al. (2017)	Acral	WXS
chr20	50003600	50214000	261	119	3	4.17135	15.9521	97	4.17798	NA	0.752841	53	NA	53	A_WL_14	Liang et al. (2017)	Acral	WXS
chr20	50214100	50329704	262	129	19	4.70826	16.9781	101	4.70826	16.9781	0.752841	77	1	77	A_WL_14	Liang et al. (2017)	Acral	WXS
chr20	50342200	51016925	263	188	10	4.4551	16.2944	100	4.4551	NA	0.752841	65	NA	65	A_WL_14	Liang et al. (2017)	Acral	WXS
chr20	51588847	53426200	264	342	20	1.61156	3.33929	57	1.61156	3.33929	0.752841	8	1	8	A_WL_14	Liang et al. (2017)	Acral	WXS
chr20	53426300	61874100	265	3717	281	-0.172551	-0.00756527	16	-0.162495	-0.0075196	1	2	1	2	A_WL_14	Liang et al. (2017)	Acral	WXS
chr20	61875334	61961000	266	207	8	1.85641	4.21305	65	1.86685	NA	0.752841	10	NA	10	A_WL_14	Liang et al. (2017)	Acral	WXS
chr20	61961117	62192200	267	280	29	1.55935	3.12019	54	1.56865	2.96812	0.752841	8	1	8	A_WL_14	Liang et al. (2017)	Acral	WXS
chr20	62192352	62195700	268	35	5	2.17323	4.64989	68	2.15648	NA	0.752841	13	NA	13	A_WL_14	Liang et al. (2017)	Acral	WXS
chr20	62195830	62221249	269	80	12	1.53552	2.6854	56	1.56865	NA	0.752841	8	NA	8	A_WL_14	Liang et al. (2017)	Acral	WXS
chr20	62221300	62562500	270	431	22	0.28152	0.152812	26	0.303876	0.317591	0.75561	3	1	3	A_WL_14	Liang et al. (2017)	Acral	WXS
chr20	62562600	62959285	271	565	20	-0.140994	0.0048855	15	-0.162495	-0.00139167	1	2	1	2	A_WL_14	Liang et al. (2017)	Acral	WXS
chr21	9413300	14627900	272	305	10	-0.384779	-0.00217072	11	-0.416609	NA	NA	2	NA	2	A_WL_14	Liang et al. (2017)	Acral	WXS
chr21	14656767	47628400	273	11413	961	-0.172801	0.00399591	15	-0.162495	-0.00139167	1	2	1	2	A_WL_14	Liang et al. (2017)	Acral	WXS
chr21	47629400	48085000	274	646	56	-0.267782	-0.0171567	12	-0.276958	0.000146234	1	2	1	2	A_WL_14	Liang et al. (2017)	Acral	WXS
chr22	16123200	51220900	275	23641	1775	-0.166411	-0.00155964	15	-0.162495	-0.00139167	1	2	1	2	A_WL_14	Liang et al. (2017)	Acral	WXS
chrX	2700000	61974600	276	17461	790	-0.791041	1.63212	4	-0.791041	1.63212	0.724159	1	0	1	A_WL_14	Liang et al. (2017)	Acral	WXS
chrX	61974730	71904500	277	3935	108	0.267717	0.314515	26	0.303876	0.317591	0.75561	3	1	3	A_WL_14	Liang et al. (2017)	Acral	WXS
chrX	71915700	154871808	278	22741	983	-0.856368	2.14699	2	-0.868607	2.19688	0.75561	1	0	1	A_WL_14	Liang et al. (2017)	Acral	WXS
chr1	13500	3816854	1	3307	131	0.20449	-0.00322902	24	0.194326	-0.00203228	0.329385	4	2	4	A_WL_15	Liang et al. (2017)	Acral	WXS
chr1	4525255	6880200	2	1157	38	-0.174547	0.581582	8	-0.163	0.458978	0.326512	2	0	2	A_WL_15	Liang et al. (2017)	Acral	WXS
chr1	6880300	8384700	3	424	28	0.0486095	0.117672	16	0.0359818	0.110444	0.377161	3	1	3	A_WL_15	Liang et al. (2017)	Acral	WXS
chr1	8384822	9770500	4	711	20	-0.212536	0.656284	4	-0.206131	0.629195	0.377161	2	0	2	A_WL_15	Liang et al. (2017)	Acral	WXS
chr1	9770600	11227600	5	1389	25	0.0433948	0.102831	15	0.0359818	0.0909952	0.355388	3	1	3	A_WL_15	Liang et al. (2017)	Acral	WXS
chr1	11227700	15394600	6	2020	108	-0.204294	0.616886	4	-0.206131	0.629195	0.377161	2	0	2	A_WL_15	Liang et al. (2017)	Acral	WXS
chr1	15420700	16091800	7	709	31	0.231633	-0.00609034	25	0.24456	-0.00118485	0.362772	4	2	4	A_WL_15	Liang et al. (2017)	Acral	WXS
chr1	16093908	37346428	8	15290	711	-0.206546	0.651892	4	-0.206131	0.629195	0.377161	2	0	2	A_WL_15	Liang et al. (2017)	Acral	WXS
chr1	37346548	45011000	9	5263	243	0.0443608	0.115542	16	0.0359818	0.110444	0.377161	3	1	3	A_WL_15	Liang et al. (2017)	Acral	WXS
chr1	45011100	47844017	10	2525	96	-0.206477	0.644484	4	-0.206131	0.629195	0.377161	2	0	2	A_WL_15	Liang et al. (2017)	Acral	WXS
chr1	47844100	50244600	11	402	13	-0.0307845	0.160353	14	-0.0371221	NA	0.225839	3	NA	3	A_WL_15	Liang et al. (2017)	Acral	WXS
chr1	50267700	51702600	12	333	1	-0.228608	1.04081	7	-0.206131	NA	NA	2	NA	2	A_WL_15	Liang et al. (2017)	Acral	WXS
chr1	51716400	51738000	13	18	0	0.0814203	0	19	0.0359818	NA	0.349947	3	NA	3	A_WL_15	Liang et al. (2017)	Acral	WXS
chr1	51738153	53074300	14	1183	23	-0.0235957	0.145116	12	-0.0371221	0.0462442	0.241315	3	1	3	A_WL_15	Liang et al. (2017)	Acral	WXS
chr1	53074412	54060600	15	729	43	0.110543	0.0288847	21	0.130831	0.023299	0.197648	5	2	3	A_WL_15	Liang et al. (2017)	Acral	WXS
chr1	54217693	120152100	16	22245	1080	-0.213518	0.627115	4	-0.206131	0.629195	0.377161	2	0	2	A_WL_15	Liang et al. (2017)	Acral	WXS
chr1	120162056	120301800	17	138	7	0.148011	0.0684568	22	0.130831	NA	0.377161	3	NA	3	A_WL_15	Liang et al. (2017)	Acral	WXS
chr1	120301900	145290800	18	967	47	0.333351	-0.0148079	28	0.330928	-0.0160185	0.377161	4	2	4	A_WL_15	Liang et al. (2017)	Acral	WXS
chr1	145293500	247492700	19	49925	2415	0.2326	3.64863e-05	25	0.24456	-0.00118485	0.362772	4	2	4	A_WL_15	Liang et al. (2017)	Acral	WXS
chr1	247492800	247835674	20	200	25	-0.0221002	0.0744278	12	-0.0371221	0.0462442	0.241315	3	1	3	A_WL_15	Liang et al. (2017)	Acral	WXS
chr1	247835782	249214223	21	734	45	0.217148	-0.013486	24	0.194326	-0.00203228	0.329385	4	2	4	A_WL_15	Liang et al. (2017)	Acral	WXS
chr2	38832	243066700	22	82032	3821	0.0468089	0.0918367	15	0.0359818	0.0909952	0.355388	3	1	3	A_WL_15	Liang et al. (2017)	Acral	WXS
chr3	239300	197846900	23	67640	3074	-0.203742	-0.00256466	3	-0.206131	-0.00144352	1	2	1	2	A_WL_15	Liang et al. (2017)	Acral	WXS
chr4	46100	191036400	24	47449	2553	-0.206407	-0.000116212	3	-0.206131	-0.00144352	1	2	1	2	A_WL_15	Liang et al. (2017)	Acral	WXS
chr5	58700	79057949	25	19472	1000	0.0264151	0.099116	16	0.0359818	0.110444	0.377161	3	1	3	A_WL_15	Liang et al. (2017)	Acral	WXS
chr5	79058900	79734300	26	304	27	0.0402214	0.38427	18	0.0359818	0.38427	0.36978	3	0	3	A_WL_15	Liang et al. (2017)	Acral	WXS
chr5	79734409	180688100	27	33712	1656	0.029587	0.116665	16	0.0359818	0.110444	0.377161	3	1	3	A_WL_15	Liang et al. (2017)	Acral	WXS
chr6	203300	128643529	28	37169	1930	0.140865	-0.00471647	20	0.130831	-0.00471647	0.267882	4	2	3	A_WL_15	Liang et al. (2017)	Acral	WXS
chr6	128661800	170600100	29	13429	833	0.0697514	0.0311437	17	0.0359818	0.0276762	0.377161	3	1	3	A_WL_15	Liang et al. (2017)	Acral	WXS
chr6	170604336	170903800	30	179	14	0.110321	-0.0360631	22	0.130831	NA	0.377161	3	NA	3	A_WL_15	Liang et al. (2017)	Acral	WXS
chr7	128804	585845	31	122	16	0.266993	0.113998	26	0.24456	0.122208	0.377161	4	2	4	A_WL_15	Liang et al. (2017)	Acral	WXS
chr7	585989	125175800	32	39553	2068	0.187205	0.220478	23	0.194326	0.219643	0.30662	4	1	4	A_WL_15	Liang et al. (2017)	Acral	WXS
chr7	125175900	142045897	33	7403	382	0.263763	0.121276	26	0.24456	0.122208	0.377161	4	2	4	A_WL_15	Liang et al. (2017)	Acral	WXS
chr7	142045946	142565400	34	318	21	0.323745	-0.0208906	28	0.330928	-0.0160185	0.377161	4	2	4	A_WL_15	Liang et al. (2017)	Acral	WXS
chr7	142565776	148334600	35	1353	51	0.259396	0.130384	26	0.24456	0.122208	0.377161	4	2	4	A_WL_15	Liang et al. (2017)	Acral	WXS
chr7	148366713	159116800	36	5194	305	-0.0346674	0.875878	13	-0.0371221	0.875878	0.340582	3	0	3	A_WL_15	Liang et al. (2017)	Acral	WXS
chr8	182934	146280900	37	40306	1938	-0.194532	0.61525	4	-0.206131	0.629195	0.377161	2	0	2	A_WL_15	Liang et al. (2017)	Acral	WXS
chr9	14000	19380405	38	4552	240	-0.205995	0.643785	4	-0.206131	0.629195	0.377161	2	0	2	A_WL_15	Liang et al. (2017)	Acral	WXS
chr9	19409107	22413864	39	900	92	-0.922424	-0.00459817	1	-0.922424	-0.00459817	0.377161	0	0	0	A_WL_15	Liang et al. (2017)	Acral	WXS
chr9	22446800	42494200	40	5995	258	-0.205819	0.632178	4	-0.206131	0.629195	0.377161	2	0	2	A_WL_15	Liang et al. (2017)	Acral	WXS
chr9	42494300	69068000	41	319	4	0.00301732	0.0122996	19	0.0359818	NA	0.349947	3	NA	3	A_WL_15	Liang et al. (2017)	Acral	WXS
chr9	69084889	77112600	42	1716	88	-0.20927	0.655256	4	-0.206131	0.629195	0.377161	2	0	2	A_WL_15	Liang et al. (2017)	Acral	WXS
chr9	77112700	86238400	43	2179	109	0.207702	-0.000279734	24	0.194326	-0.00203228	0.329385	4	2	4	A_WL_15	Liang et al. (2017)	Acral	WXS
chr9	86241697	99488800	44	4886	193	-0.196424	0.595622	4	-0.206131	0.629195	0.377161	2	0	2	A_WL_15	Liang et al. (2017)	Acral	WXS
chr9	99488916	99932900	45	275	5	0.0935468	0.173033	22	0.130831	NA	0.377161	3	NA	3	A_WL_15	Liang et al. (2017)	Acral	WXS
chr9	99933000	108120800	46	2910	161	-0.201405	0.631196	4	-0.206131	0.629195	0.377161	2	0	2	A_WL_15	Liang et al. (2017)	Acral	WXS
chr9	108123400	108241400	47	146	3	0.0535002	0.0521612	19	0.0359818	NA	0.349947	3	NA	3	A_WL_15	Liang et al. (2017)	Acral	WXS
chr9	108241500	108539017	48	347	17	-0.157839	0.721852	8	-0.163	0.458978	0.326512	2	0	2	A_WL_15	Liang et al. (2017)	Acral	WXS
chr9	108622000	112811200	49	1017	63	0.225987	-0.0102404	25	0.24456	-0.00118485	0.362772	4	2	4	A_WL_15	Liang et al. (2017)	Acral	WXS
chr9	112852400	113169000	50	228	15	-0.201974	0.602407	4	-0.206131	0.629195	0.377161	2	0	2	A_WL_15	Liang et al. (2017)	Acral	WXS
chr9	113169126	116360080	51	2149	77	0.040753	0.113482	16	0.0359818	0.110444	0.377161	3	1	3	A_WL_15	Liang et al. (2017)	Acral	WXS
chr9	116521400	129459010	52	5016	256	-0.204647	0.725332	4	-0.206131	0.629195	0.377161	2	0	2	A_WL_15	Liang et al. (2017)	Acral	WXS
chr9	129459100	141071700	53	11306	646	0.211238	-0.00179071	24	0.194326	-0.00203228	0.329385	4	2	4	A_WL_15	Liang et al. (2017)	Acral	WXS
chr10	93200	465200	54	239	2	0.249104	-0.0476124	27	0.24456	NA	0.355419	4	NA	4	A_WL_15	Liang et al. (2017)	Acral	WXS
chr10	468800	910300	55	151	5	-0.211745	0.245819	7	-0.206131	NA	NA	2	NA	2	A_WL_15	Liang et al. (2017)	Acral	WXS
chr10	930300	33623251	56	9493	526	-0.285177	0.548028	2	-0.285177	0.548028	0.354285	2	0	2	A_WL_15	Liang et al. (2017)	Acral	WXS
chr10	33623444	42681200	57	1033	16	0.204631	0.0291913	24	0.194326	-0.00203228	0.329385	4	2	4	A_WL_15	Liang et al. (2017)	Acral	WXS
chr10	42681332	45924200	58	1081	46	-0.160783	0.417338	8	-0.163	0.458978	0.326512	2	0	2	A_WL_15	Liang et al. (2017)	Acral	WXS
chr10	45935744	47669277	59	387	26	-0.13287	-0.00104624	11	-0.121667	-0.00104624	1	2	1	2	A_WL_15	Liang et al. (2017)	Acral	WXS
chr10	47669300	135473100	60	32098	1543	-0.162883	0.455204	8	-0.163	0.458978	0.326512	2	0	2	A_WL_15	Liang et al. (2017)	Acral	WXS
chr11	119200	48328644	61	21118	1243	-0.205675	0.632941	4	-0.206131	0.629195	0.377161	2	0	2	A_WL_15	Liang et al. (2017)	Acral	WXS
chr11	48328700	48367500	62	27	8	-0.24208	-0.00386166	7	-0.206131	NA	NA	2	NA	2	A_WL_15	Liang et al. (2017)	Acral	WXS
chr11	48373700	75852758	63	19338	617	-0.210219	0.599124	4	-0.206131	0.629195	0.377161	2	0	2	A_WL_15	Liang et al. (2017)	Acral	WXS
chr11	75852800	80363000	64	1819	43	-0.117704	0.594203	10	-0.121667	0.594203	0.367408	2	0	2	A_WL_15	Liang et al. (2017)	Acral	WXS
chr11	80363108	134927700	65	20667	1006	-0.214952	0.649035	4	-0.206131	0.629195	0.377161	2	0	2	A_WL_15	Liang et al. (2017)	Acral	WXS
chr12	155800	235000	66	11	0	-0.181342	0	9	-0.163	NA	NA	2	NA	2	A_WL_15	Liang et al. (2017)	Acral	WXS
chr12	247300	108589600	67	48004	2196	0.0352239	0.0972694	15	0.0359818	0.0909952	0.355388	3	1	3	A_WL_15	Liang et al. (2017)	Acral	WXS
chr12	108589700	110252700	68	1621	54	0.222921	-0.0219517	25	0.24456	-0.00118485	0.362772	4	2	4	A_WL_15	Liang et al. (2017)	Acral	WXS
chr12	110252819	122622222	69	7231	317	-0.212301	0.616675	4	-0.206131	0.629195	0.377161	2	0	2	A_WL_15	Liang et al. (2017)	Acral	WXS
chr12	122622300	123745600	70	1401	25	-0.209759	1.01704	6	-0.206131	1.01704	0.377161	2	0	2	A_WL_15	Liang et al. (2017)	Acral	WXS
chr12	123745700	133812680	71	4149	254	-0.213654	0.602271	4	-0.206131	0.629195	0.377161	2	0	2	A_WL_15	Liang et al. (2017)	Acral	WXS
chr13	19042463	115092900	72	20878	1006	0.265025	0.00550944	25	0.24456	-0.00118485	0.362772	4	2	4	A_WL_15	Liang et al. (2017)	Acral	WXS
chr14	19110000	20146900	73	196	6	0.0455941	0.17453	19	0.0359818	NA	0.349947	3	NA	3	A_WL_15	Liang et al. (2017)	Acral	WXS
chr14	20147028	20691752	74	261	32	0.043036	0.00936734	17	0.0359818	0.0276762	0.377161	3	1	3	A_WL_15	Liang et al. (2017)	Acral	WXS
chr14	20691855	22362971	75	1985	116	0.0366573	0.0909087	15	0.0359818	0.0909952	0.355388	3	1	3	A_WL_15	Liang et al. (2017)	Acral	WXS
chr14	22363080	22996000	76	467	32	0.194497	0.161289	23	0.194326	0.219643	0.30662	4	1	4	A_WL_15	Liang et al. (2017)	Acral	WXS
chr14	22997300	24435086	77	1901	59	0.0264772	0.0825468	15	0.0359818	0.0909952	0.355388	3	1	3	A_WL_15	Liang et al. (2017)	Acral	WXS
chr14	24435144	106329612	78	31951	1529	-0.038154	0.0438898	12	-0.0371221	0.0462442	0.241315	3	1	3	A_WL_15	Liang et al. (2017)	Acral	WXS
chr14	106329919	107283241	79	575	80	0.0369543	0.00580003	17	0.0359818	0.0276762	0.377161	3	1	3	A_WL_15	Liang et al. (2017)	Acral	WXS
chr15	20083705	102517200	80	38618	1678	0.248115	-0.00178116	25	0.24456	-0.00118485	0.362772	4	2	4	A_WL_15	Liang et al. (2017)	Acral	WXS
chr16	81700	20809240	81	11511	619	0.0415252	0.108925	16	0.0359818	0.110444	0.377161	3	1	3	A_WL_15	Liang et al. (2017)	Acral	WXS
chr16	20809300	70602100	82	18590	653	0.0265565	0.0859679	15	0.0359818	0.0909952	0.355388	3	1	3	A_WL_15	Liang et al. (2017)	Acral	WXS
chr16	70602221	90292100	83	7885	482	0.0441539	0.11118	16	0.0359818	0.110444	0.377161	3	1	3	A_WL_15	Liang et al. (2017)	Acral	WXS
chr17	5996	11845579	84	10572	598	0.0295926	0.0761376	15	0.0359818	0.0909952	0.355388	3	1	3	A_WL_15	Liang et al. (2017)	Acral	WXS
chr17	11845600	18315300	85	3392	168	-0.205755	0.562223	4	-0.206131	0.629195	0.377161	2	0	2	A_WL_15	Liang et al. (2017)	Acral	WXS
chr17	18344800	18483300	86	73	3	0.258243	-0.0606968	27	0.24456	NA	0.355419	4	NA	4	A_WL_15	Liang et al. (2017)	Acral	WXS
chr17	18483500	21163400	87	1842	63	-0.207735	0.63678	4	-0.206131	0.629195	0.377161	2	0	2	A_WL_15	Liang et al. (2017)	Acral	WXS
chr17	21187800	21191300	88	10	0	0.379901	0	29	0.379901	NA	0.377161	5	NA	5	A_WL_15	Liang et al. (2017)	Acral	WXS
chr17	21191400	25409636	89	284	33	0.0154526	0.0216746	17	0.0359818	0.0276762	0.377161	3	1	3	A_WL_15	Liang et al. (2017)	Acral	WXS
chr17	25409812	27612900	90	2144	93	0.231738	-0.000701664	25	0.24456	-0.00118485	0.362772	4	2	4	A_WL_15	Liang et al. (2017)	Acral	WXS
chr17	27613000	35583300	91	4639	155	-0.20433	0.502103	5	-0.206131	0.526116	0.347563	2	0	2	A_WL_15	Liang et al. (2017)	Acral	WXS
chr17	35583400	77039835	92	25843	1137	-0.212224	0.642202	4	-0.206131	0.629195	0.377161	2	0	2	A_WL_15	Liang et al. (2017)	Acral	WXS
chr17	77039988	81083676	93	3465	224	-0.21127	0.545182	5	-0.206131	0.526116	0.347563	2	0	2	A_WL_15	Liang et al. (2017)	Acral	WXS
chr18	12893	78005300	94	17248	865	-0.206592	0.615685	4	-0.206131	0.629195	0.377161	2	0	2	A_WL_15	Liang et al. (2017)	Acral	WXS
chr19	107400	59084000	95	50228	2809	0.0184564	0.0885849	15	0.0359818	0.0909952	0.355388	3	1	3	A_WL_15	Liang et al. (2017)	Acral	WXS
chr20	68300	62928300	96	26545	1352	0.244383	-0.00523671	25	0.24456	-0.00118485	0.362772	4	2	4	A_WL_15	Liang et al. (2017)	Acral	WXS
chr21	9426900	48085000	97	11754	799	0.252519	-0.00206386	25	0.24456	-0.00118485	0.362772	4	2	4	A_WL_15	Liang et al. (2017)	Acral	WXS
chr22	16123200	51220900	98	22505	1177	0.113289	0.0230637	21	0.130831	0.023299	0.197648	5	2	3	A_WL_15	Liang et al. (2017)	Acral	WXS
chrX	2700027	154871734	99	34422	10	0.239836	0.0399604	27	0.24456	NA	0.355419	2	NA	2	A_WL_15	Liang et al. (2017)	Acral	WXS
chr1	13300	950000	1	328	35	-0.170265	0.109645	9	-0.178752	0.0914635	0.230695	1	0	1	A_WL_17	Liang et al. (2017)	Acral	WXS
chr1	955700	1008000	2	138	16	1.40833	2.03688	48	1.40551	2.03688	0.230695	16	1	16	A_WL_17	Liang et al. (2017)	Acral	WXS
chr1	1017197	1309700	3	742	83	0.0178709	0.0167851	16	0.0109063	-0.000871635	1	2	1	2	A_WL_17	Liang et al. (2017)	Acral	WXS
chr1	1309885	2066800	4	1154	78	-0.137161	0.0723006	9	-0.178752	0.0914635	0.230695	1	0	1	A_WL_17	Liang et al. (2017)	Acral	WXS
chr1	2075570	3816800	5	1640	163	0.011945	-0.0106799	17	0.0109063	-0.00982553	1	2	1	2	A_WL_17	Liang et al. (2017)	Acral	WXS
chr1	4010986	6027336	6	201	18	-0.301337	0.0367822	5	-0.316586	0.0367822	0.221763	0	0	0	A_WL_17	Liang et al. (2017)	Acral	WXS
chr1	6027400	6100389	7	16	2	-0.0275375	-0.0459599	18	0.0109063	NA	NA	2	NA	2	A_WL_17	Liang et al. (2017)	Acral	WXS
chr1	6100458	6173600	8	138	1	0.561934	0.380899	33	0.556271	NA	0.230695	6	NA	6	A_WL_17	Liang et al. (2017)	Acral	WXS
chr1	6181177	7727317	9	1163	96	-0.137318	0.0329527	8	-0.178752	0.0587887	0.230695	1	0	1	A_WL_17	Liang et al. (2017)	Acral	WXS
chr1	7730879	7740300	10	16	2	0.80699	1.96792	38	0.80699	NA	0.230695	8	NA	8	A_WL_17	Liang et al. (2017)	Acral	WXS
chr1	7792500	7870418	11	163	9	2.03394	4.01757	60	2.00457	NA	0.230695	29	NA	29	A_WL_17	Liang et al. (2017)	Acral	WXS
chr1	7870500	7981125	12	114	5	1.71622	3.39763	53	1.71442	NA	0.230695	22	NA	22	A_WL_17	Liang et al. (2017)	Acral	WXS
chr1	7993200	8482900	13	245	4	-0.0338483	0.104688	18	0.0109063	NA	NA	2	NA	2	A_WL_17	Liang et al. (2017)	Acral	WXS
chr1	8525615	8617800	14	39	0	1.41206	0	49	1.40551	NA	0.230695	16	NA	16	A_WL_17	Liang et al. (2017)	Acral	WXS
chr1	8674592	9429300	15	480	47	0.208583	0.029021	22	0.171221	0.036342	0.211836	3	1	3	A_WL_17	Liang et al. (2017)	Acral	WXS
chr1	9429400	9714700	16	157	9	-0.00559921	-0.0226628	18	0.0109063	NA	NA	2	NA	2	A_WL_17	Liang et al. (2017)	Acral	WXS
chr1	9770355	10043284	17	324	26	1.57484	2.53552	51	1.58061	2.53552	0.230695	19	1	19	A_WL_17	Liang et al. (2017)	Acral	WXS
chr1	10043917	10342600	18	266	15	2.00528	3.81064	59	2.00457	3.70784	0.230695	28	1	28	A_WL_17	Liang et al. (2017)	Acral	WXS
chr1	10351000	10425500	19	166	5	1.47947	2.66966	50	1.47947	NA	0.230695	17	NA	17	A_WL_17	Liang et al. (2017)	Acral	WXS
chr1	10425600	10535100	20	242	9	1.80969	3.48838	56	1.80827	NA	0.230695	23	NA	23	A_WL_17	Liang et al. (2017)	Acral	WXS
chr1	10555250	10718800	21	149	11	-0.246818	0.0593805	7	-0.24288	NA	0.230695	1	0	1	A_WL_17	Liang et al. (2017)	Acral	WXS
chr1	10719645	11148300	22	291	30	0.342351	0.0984273	28	0.347191	0.195186	0.230695	4	1	4	A_WL_17	Liang et al. (2017)	Acral	WXS
chr1	11148400	11897400	23	982	105	-0.129498	0.0915053	9	-0.178752	0.0914635	0.230695	1	0	1	A_WL_17	Liang et al. (2017)	Acral	WXS
chr1	11897592	12027100	24	203	24	0.426836	0.195828	30	0.420689	0.22383	0.230695	5	1	5	A_WL_17	Liang et al. (2017)	Acral	WXS
chr1	12027238	12071500	25	88	12	0.0471434	-0.00666168	18	0.0109063	NA	NA	2	NA	2	A_WL_17	Liang et al. (2017)	Acral	WXS
chr1	12071680	12396000	26	394	18	0.37126	0.220101	28	0.347191	0.195186	0.230695	4	1	4	A_WL_17	Liang et al. (2017)	Acral	WXS
chr1	12398297	12446500	27	85	0	1.30447	0	45	1.30447	NA	0.230695	15	NA	15	A_WL_17	Liang et al. (2017)	Acral	WXS
chr1	12460200	12765300	28	150	7	0.367839	0.520618	29	0.347191	NA	0.230695	4	NA	4	A_WL_17	Liang et al. (2017)	Acral	WXS
chr1	12775989	13354400	29	250	15	0.0421888	0.0121544	16	0.0109063	-0.000871635	1	2	1	2	A_WL_17	Liang et al. (2017)	Acral	WXS
chr1	13379600	13899400	30	65	7	0.44449	0.512984	31	0.420689	NA	0.230695	5	NA	5	A_WL_17	Liang et al. (2017)	Acral	WXS
chr1	13909916	14096635	31	105	6	0.765862	1.62464	37	0.758493	NA	0.230695	8	NA	8	A_WL_17	Liang et al. (2017)	Acral	WXS
chr1	14096800	14507200	32	130	16	0.524434	0.434745	32	0.502601	0.499221	0.230695	6	1	6	A_WL_17	Liang et al. (2017)	Acral	WXS
chr1	14636200	21880600	33	6006	556	-0.16795	0.100865	9	-0.178752	0.0914635	0.230695	1	0	1	A_WL_17	Liang et al. (2017)	Acral	WXS
chr1	21880700	21976100	34	150	20	1.34039	1.89341	46	1.3446	1.89341	0.230695	15	1	15	A_WL_17	Liang et al. (2017)	Acral	WXS
chr1	21976289	29632000	35	7182	517	-0.163009	0.0835032	8	-0.178752	0.0587887	0.230695	1	0	1	A_WL_17	Liang et al. (2017)	Acral	WXS
chr1	29632100	31165600	36	149	8	-0.463341	0.228882	4	-0.463341	NA	0.230695	0	0	0	A_WL_17	Liang et al. (2017)	Acral	WXS
chr1	31165784	31188100	37	34	2	-0.165574	-0.0248628	10	-0.178752	NA	0.230695	1	0	1	A_WL_17	Liang et al. (2017)	Acral	WXS
chr1	31188200	31351608	38	145	12	0.0400659	-0.0294934	18	0.0109063	NA	NA	2	NA	2	A_WL_17	Liang et al. (2017)	Acral	WXS
chr1	31351700	31441500	39	70	2	0.453813	0.529498	31	0.420689	NA	0.230695	5	NA	5	A_WL_17	Liang et al. (2017)	Acral	WXS
chr1	31446051	36849600	40	4618	168	-0.17456	0.088169	8	-0.178752	0.0587887	0.230695	1	0	1	A_WL_17	Liang et al. (2017)	Acral	WXS
chr1	36859041	36923700	41	91	10	0.241317	-0.0523208	26	0.257389	NA	0.179142	4	NA	4	A_WL_17	Liang et al. (2017)	Acral	WXS
chr1	36926200	36941200	42	80	6	-0.236513	0.070951	7	-0.24288	NA	0.230695	1	0	1	A_WL_17	Liang et al. (2017)	Acral	WXS
chr1	36945000	37627377	43	151	7	1.08159	1.64405	42	1.08159	NA	0.230695	12	NA	12	A_WL_17	Liang et al. (2017)	Acral	WXS
chr1	37627400	38435400	44	817	41	-0.150999	-0.0201528	8	-0.178752	0.0587887	0.230695	1	0	1	A_WL_17	Liang et al. (2017)	Acral	WXS
chr1	38435500	39304100	45	181	10	0.748596	0.809138	37	0.758493	NA	0.230695	8	NA	8	A_WL_17	Liang et al. (2017)	Acral	WXS
chr1	39304200	43317200	46	3344	163	-0.157676	0.0711332	9	-0.178752	0.0914635	0.230695	1	0	1	A_WL_17	Liang et al. (2017)	Acral	WXS
chr1	43317300	43498548	47	125	9	1.23867	2.16742	44	1.23867	NA	0.230695	14	NA	14	A_WL_17	Liang et al. (2017)	Acral	WXS
chr1	43605122	43742400	48	196	16	0.479151	0.601498	32	0.502601	0.499221	0.230695	5	0	5	A_WL_17	Liang et al. (2017)	Acral	WXS
chr1	43747400	43824865	49	157	8	-0.0675007	-0.0497772	15	-0.051274	NA	NA	2	NA	2	A_WL_17	Liang et al. (2017)	Acral	WXS
chr1	43824900	44617100	50	1116	48	0.351054	0.196683	28	0.347191	0.195186	0.230695	4	1	4	A_WL_17	Liang et al. (2017)	Acral	WXS
chr1	44617200	45232300	51	344	9	-0.00401677	0.0942814	18	0.0109063	NA	NA	2	NA	2	A_WL_17	Liang et al. (2017)	Acral	WXS
chr1	45232478	45274084	52	139	1	1.02768	5.15032	41	1.02935	NA	0.230695	11	NA	11	A_WL_17	Liang et al. (2017)	Acral	WXS
chr1	45274258	45323500	53	124	8	1.69533	2.45775	53	1.71442	NA	0.230695	21	NA	21	A_WL_17	Liang et al. (2017)	Acral	WXS
chr1	45340100	45554000	54	259	29	-0.0144746	0.0478927	16	0.0109063	-0.000871635	1	2	1	2	A_WL_17	Liang et al. (2017)	Acral	WXS
chr1	45643775	45805600	55	96	2	1.78667	3.4671	56	1.80827	NA	0.230695	23	NA	23	A_WL_17	Liang et al. (2017)	Acral	WXS
chr1	45805700	46121022	56	402	14	1.02777	1.14245	41	1.02935	NA	0.230695	11	NA	11	A_WL_17	Liang et al. (2017)	Acral	WXS
chr1	46121100	46468700	57	150	0	1.57966	0	52	1.58061	NA	0.230695	19	NA	19	A_WL_17	Liang et al. (2017)	Acral	WXS
chr1	46471800	46646600	58	194	2	1.3443	2.30708	47	1.3446	NA	0.230695	15	NA	15	A_WL_17	Liang et al. (2017)	Acral	WXS
chr1	46646780	46655400	59	34	1	1.60579	1.85888	52	1.58061	NA	0.230695	20	NA	20	A_WL_17	Liang et al. (2017)	Acral	WXS
chr1	46655500	46658900	60	25	0	0.092144	0	21	0.0838743	NA	0.0148069	3	NA	3	A_WL_17	Liang et al. (2017)	Acral	WXS
chr1	46659000	47154300	61	665	29	0.265629	0.107057	25	0.257389	0.107057	0.193537	4	1	4	A_WL_17	Liang et al. (2017)	Acral	WXS
chr1	47155100	47348700	62	127	14	0.544458	0.376997	33	0.556271	NA	0.230695	6	NA	6	A_WL_17	Liang et al. (2017)	Acral	WXS
chr1	47348800	47668337	63	273	31	-0.204921	0.108484	9	-0.178752	0.0914635	0.230695	1	0	1	A_WL_17	Liang et al. (2017)	Acral	WXS
chr1	47682017	48267300	64	274	21	1.0402	1.19883	40	1.02935	1.27386	0.230695	11	1	11	A_WL_17	Liang et al. (2017)	Acral	WXS
chr1	48365300	49333019	65	357	26	0.0829083	0.0462689	19	0.0838743	-0.0021653	1	2	1	2	A_WL_17	Liang et al. (2017)	Acral	WXS
chr1	49364700	51440400	66	359	10	1.1347	1.505	43	1.1347	NA	0.230695	12	NA	12	A_WL_17	Liang et al. (2017)	Acral	WXS
chr1	51457600	51924300	67	339	4	0.27829	0.150964	26	0.257389	NA	0.179142	4	NA	4	A_WL_17	Liang et al. (2017)	Acral	WXS
chr1	51926706	52277900	68	223	3	1.93936	4.36362	58	1.93936	NA	0.230695	26	NA	26	A_WL_17	Liang et al. (2017)	Acral	WXS
chr1	52279650	52556300	69	338	10	2.39258	4.9013	62	2.39258	NA	0.230695	39	NA	39	A_WL_17	Liang et al. (2017)	Acral	WXS
chr1	52556465	53099200	70	534	17	1.99345	3.5525	59	2.00457	3.70784	0.230695	28	1	28	A_WL_17	Liang et al. (2017)	Acral	WXS
chr1	53099300	53461300	71	367	12	-0.0154914	0.088237	18	0.0109063	NA	NA	2	NA	2	A_WL_17	Liang et al. (2017)	Acral	WXS
chr1	53461467	53792700	72	376	22	0.302606	0.0894383	27	0.304321	0.132957	0.222174	4	1	4	A_WL_17	Liang et al. (2017)	Acral	WXS
chr1	53793400	54376500	73	236	8	-0.0428393	-0.0220339	15	-0.051274	NA	NA	2	NA	2	A_WL_17	Liang et al. (2017)	Acral	WXS
chr1	54376600	55014200	74	416	35	0.199631	0.083621	22	0.171221	0.036342	0.211836	3	1	3	A_WL_17	Liang et al. (2017)	Acral	WXS
chr1	55018500	55689500	75	959	97	0.00148386	0.00811999	16	0.0109063	-0.000871635	1	2	1	2	A_WL_17	Liang et al. (2017)	Acral	WXS
chr1	55691300	57253000	76	261	9	1.4013	2.40844	49	1.40551	NA	0.230695	16	NA	16	A_WL_17	Liang et al. (2017)	Acral	WXS
chr1	57254500	59787063	77	510	52	-0.0473172	0.0310437	14	-0.051274	0.0323226	1	2	1	2	A_WL_17	Liang et al. (2017)	Acral	WXS
chr1	59787205	60020000	78	26	2	0.0315124	0.00154426	18	0.0109063	NA	NA	2	NA	2	A_WL_17	Liang et al. (2017)	Acral	WXS
chr1	60073350	60324300	79	105	0	0.630349	0	35	0.613735	NA	0.230695	7	NA	7	A_WL_17	Liang et al. (2017)	Acral	WXS
chr1	60324400	60563210	80	169	2	0.129299	0.0416261	23	0.171221	NA	0.153161	3	NA	3	A_WL_17	Liang et al. (2017)	Acral	WXS
chr1	60563300	64602900	81	1222	84	-0.182416	0.0701915	8	-0.178752	0.0587887	0.230695	1	0	1	A_WL_17	Liang et al. (2017)	Acral	WXS
chr1	64603000	65611200	82	478	28	0.173777	0.0878087	22	0.171221	0.036342	0.211836	3	1	3	A_WL_17	Liang et al. (2017)	Acral	WXS
chr1	65614200	66618303	83	447	39	0.41104	0.247015	30	0.420689	0.22383	0.230695	5	1	5	A_WL_17	Liang et al. (2017)	Acral	WXS
chr1	66713100	67000200	84	99	5	-0.218689	0.00978253	10	-0.178752	NA	0.230695	1	0	1	A_WL_17	Liang et al. (2017)	Acral	WXS
chr1	67091400	67892100	85	782	55	0.331517	0.218374	28	0.347191	0.195186	0.230695	4	1	4	A_WL_17	Liang et al. (2017)	Acral	WXS
chr1	67892211	70452100	86	465	27	-0.0212079	-0.00676824	16	0.0109063	-0.000871635	1	2	1	2	A_WL_17	Liang et al. (2017)	Acral	WXS
chr1	70460238	70501710	87	34	3	1.7569	2.7258	55	1.76301	NA	0.230695	22	NA	22	A_WL_17	Liang et al. (2017)	Acral	WXS
chr1	70501827	70653200	88	119	1	2.19638	4.94899	61	2.19638	NA	0.230695	33	NA	33	A_WL_17	Liang et al. (2017)	Acral	WXS
chr1	70654780	71177800	89	290	5	1.72356	2.87354	53	1.71442	NA	0.230695	22	NA	22	A_WL_17	Liang et al. (2017)	Acral	WXS
chr1	71217309	72646500	90	277	10	-0.220635	0.057641	10	-0.178752	NA	0.230695	1	0	1	A_WL_17	Liang et al. (2017)	Acral	WXS
chr1	72646639	75672376	91	694	47	0.0443997	0.022233	16	0.0109063	-0.000871635	1	2	1	2	A_WL_17	Liang et al. (2017)	Acral	WXS
chr1	75672400	84876389	92	2148	170	-0.198462	0.094492	8	-0.178752	0.0587887	0.230695	1	0	1	A_WL_17	Liang et al. (2017)	Acral	WXS
chr1	84876501	85948300	93	767	74	0.16881	0.0498079	22	0.171221	0.036342	0.211836	3	1	3	A_WL_17	Liang et al. (2017)	Acral	WXS
chr1	86002000	89655783	94	1535	148	-0.191595	0.0879774	9	-0.178752	0.0914635	0.230695	1	0	1	A_WL_17	Liang et al. (2017)	Acral	WXS
chr1	89655800	91448100	95	625	22	-0.0754381	-0.0512347	13	-0.051274	-0.0117226	1	2	1	1	A_WL_17	Liang et al. (2017)	Acral	WXS
chr1	91489550	91931975	96	168	5	-0.145004	0.004536	10	-0.178752	NA	0.230695	1	0	1	A_WL_17	Liang et al. (2017)	Acral	WXS
chr1	91967100	92327400	97	216	8	0.412299	0.236556	31	0.420689	NA	0.230695	5	NA	5	A_WL_17	Liang et al. (2017)	Acral	WXS
chr1	92428063	99150400	98	2286	130	-0.149291	0.0829522	9	-0.178752	0.0914635	0.230695	1	0	1	A_WL_17	Liang et al. (2017)	Acral	WXS
chr1	99150500	114495200	99	7122	439	0.0129739	-0.00546807	16	0.0109063	-0.000871635	1	2	1	2	A_WL_17	Liang et al. (2017)	Acral	WXS
chr1	114495300	115458600	100	823	31	0.305104	0.154378	27	0.304321	0.132957	0.222174	4	1	4	A_WL_17	Liang et al. (2017)	Acral	WXS
chr1	115465900	118321119	101	1477	78	-0.0137272	-0.0121794	17	0.0109063	-0.00982553	1	2	1	2	A_WL_17	Liang et al. (2017)	Acral	WXS
chr1	118321200	120381919	102	968	65	0.143125	0.0418438	22	0.171221	0.036342	0.211836	3	1	3	A_WL_17	Liang et al. (2017)	Acral	WXS
chr1	120382005	157831500	103	14503	811	0.0177692	-0.00895233	17	0.0109063	-0.00982553	1	2	1	2	A_WL_17	Liang et al. (2017)	Acral	WXS
chr1	157831600	160455700	104	2604	224	-0.0632818	-0.00977278	13	-0.051274	-0.0117226	1	2	1	2	A_WL_17	Liang et al. (2017)	Acral	WXS
chr1	160455800	249230900	105	42175	2860	0.00114888	0.000266559	16	0.0109063	-0.000871635	1	2	1	2	A_WL_17	Liang et al. (2017)	Acral	WXS
chr2	38832	136875800	106	49718	3106	0.00808125	0.000711355	16	0.0109063	-0.000871635	1	2	1	2	A_WL_17	Liang et al. (2017)	Acral	WXS
chr2	136923863	189872700	107	18110	985	-0.0256537	-0.00450039	16	0.0109063	-0.000871635	1	2	1	2	A_WL_17	Liang et al. (2017)	Acral	WXS
chr2	189872891	243165500	108	26741	1823	0.00278509	-0.00212283	16	0.0109063	-0.000871635	1	2	1	2	A_WL_17	Liang et al. (2017)	Acral	WXS
chr3	93565	27504200	109	9365	745	0.00871221	-4.486e-05	16	0.0109063	-0.000871635	1	2	1	2	A_WL_17	Liang et al. (2017)	Acral	WXS
chr3	27504300	31466500	110	565	37	-0.116456	0.017766	11	-0.110199	0.0383156	0.20706	1	0	1	A_WL_17	Liang et al. (2017)	Acral	WXS
chr3	31494300	36809700	111	1744	110	0.00594788	-0.00701348	16	0.0109063	-0.000871635	1	2	1	2	A_WL_17	Liang et al. (2017)	Acral	WXS
chr3	36810052	58555700	112	19738	915	0.0277742	-0.00598043	16	0.0109063	-0.000871635	1	2	1	2	A_WL_17	Liang et al. (2017)	Acral	WXS
chr3	58572295	75133900	113	3452	198	-0.0126518	-0.00636765	16	0.0109063	-0.000871635	1	2	1	2	A_WL_17	Liang et al. (2017)	Acral	WXS
chr3	75157527	85932500	114	792	48	-0.113339	-0.0110562	11	-0.110199	0.0383156	0.20706	1	0	1	A_WL_17	Liang et al. (2017)	Acral	WXS
chr3	85932600	197880200	115	42116	2798	0.00325367	-0.00154992	16	0.0109063	-0.000871635	1	2	1	2	A_WL_17	Liang et al. (2017)	Acral	WXS
chr4	44200	8869365	116	6575	642	0.0168553	0.0060439	16	0.0109063	-0.000871635	1	2	1	2	A_WL_17	Liang et al. (2017)	Acral	WXS
chr4	8869400	37831500	117	5013	373	-0.0434471	-0.0109271	13	-0.051274	-0.0117226	1	2	1	2	A_WL_17	Liang et al. (2017)	Acral	WXS
chr4	37831600	57939400	118	7137	434	0.0127482	-0.00391132	16	0.0109063	-0.000871635	1	2	1	2	A_WL_17	Liang et al. (2017)	Acral	WXS
chr4	57970200	62862200	119	167	21	-0.0840985	-0.0226083	12	-0.110199	-0.0260285	0.186003	1	0	1	A_WL_17	Liang et al. (2017)	Acral	WXS
chr4	62863800	68360800	120	516	33	-0.096204	0.038371	11	-0.110199	0.0383156	0.20706	1	0	1	A_WL_17	Liang et al. (2017)	Acral	WXS
chr4	68360955	164534670	121	29171	1921	-0.0129863	-0.00327675	16	0.0109063	-0.000871635	1	2	1	2	A_WL_17	Liang et al. (2017)	Acral	WXS
chr4	164534700	191039900	122	5945	446	0.00373962	0.00686828	16	0.0109063	-0.000871635	1	2	1	2	A_WL_17	Liang et al. (2017)	Acral	WXS
chr5	19062	376600	123	328	40	0.606478	0.475736	34	0.613735	0.486895	0.230695	6	1	6	A_WL_17	Liang et al. (2017)	Acral	WXS
chr5	376760	586200	124	261	30	1.02928	1.33387	40	1.02935	1.27386	0.230695	11	1	11	A_WL_17	Liang et al. (2017)	Acral	WXS
chr5	619022	822109	125	214	31	1.75668	2.01812	54	1.76301	2.55994	0.230695	22	2	22	A_WL_17	Liang et al. (2017)	Acral	WXS
chr5	823890	848800	126	39	9	1.41903	0.707019	49	1.40551	NA	0.230695	16	NA	16	A_WL_17	Liang et al. (2017)	Acral	WXS
chr5	850473	1246300	127	482	62	0.614766	0.494524	34	0.613735	0.486895	0.230695	7	1	7	A_WL_17	Liang et al. (2017)	Acral	WXS
chr5	1253300	1524235	128	328	40	1.76615	3.31924	54	1.76301	2.55994	0.230695	23	1	23	A_WL_17	Liang et al. (2017)	Acral	WXS
chr5	1569000	1709104	129	66	14	1.35262	1.99167	47	1.3446	NA	0.230695	15	NA	15	A_WL_17	Liang et al. (2017)	Acral	WXS
chr5	1717000	1882800	130	76	12	1.86716	3.50608	57	1.86716	NA	0.230695	25	NA	25	A_WL_17	Liang et al. (2017)	Acral	WXS
chr5	1973200	2788300	131	90	5	0.444241	0.517731	31	0.420689	NA	0.230695	5	NA	5	A_WL_17	Liang et al. (2017)	Acral	WXS
chr5	2788400	7965089	132	1046	107	-0.225572	0.0679367	8	-0.178752	0.0587887	0.230695	1	0	1	A_WL_17	Liang et al. (2017)	Acral	WXS
chr5	8166081	9044500	133	107	8	0.766379	1.17442	37	0.758493	NA	0.230695	8	NA	8	A_WL_17	Liang et al. (2017)	Acral	WXS
chr5	9044600	13326800	134	638	50	0.669766	0.531537	36	0.669766	0.531537	0.230695	7	1	7	A_WL_17	Liang et al. (2017)	Acral	WXS
chr5	13626900	13850750	135	224	22	0.852025	0.780104	39	0.852025	0.780104	0.230695	9	1	9	A_WL_17	Liang et al. (2017)	Acral	WXS
chr5	13850800	14653141	136	494	41	0.499411	0.49825	32	0.502601	0.499221	0.230695	5	1	5	A_WL_17	Liang et al. (2017)	Acral	WXS
chr5	14664879	16108100	137	345	15	-0.110923	-0.0598411	12	-0.110199	-0.0260285	0.186003	1	0	1	A_WL_17	Liang et al. (2017)	Acral	WXS
chr5	16177807	21883618	138	624	47	0.190362	0.0292645	22	0.171221	0.036342	0.211836	3	1	3	A_WL_17	Liang et al. (2017)	Acral	WXS
chr5	21883736	80655900	139	18181	1002	-0.00565866	0.002249	16	0.0109063	-0.000871635	1	2	1	2	A_WL_17	Liang et al. (2017)	Acral	WXS
chr5	80656000	129070900	140	11266	706	-0.032764	-0.00167006	16	0.0109063	-0.000871635	1	2	1	2	A_WL_17	Liang et al. (2017)	Acral	WXS
chr5	129072635	140966900	141	8532	453	0.0214079	-0.000641694	16	0.0109063	-0.000871635	1	2	1	2	A_WL_17	Liang et al. (2017)	Acral	WXS
chr5	140967751	171212800	142	11546	865	-0.0149774	0.00556285	16	0.0109063	-0.000871635	1	2	1	2	A_WL_17	Liang et al. (2017)	Acral	WXS
chr5	171212900	180710400	143	6539	474	0.010273	-0.00262972	16	0.0109063	-0.000871635	1	2	1	2	A_WL_17	Liang et al. (2017)	Acral	WXS
chr6	203249	24489510	144	6915	549	0.0120194	-0.000184613	16	0.0109063	-0.000871635	1	2	1	2	A_WL_17	Liang et al. (2017)	Acral	WXS
chr6	24489691	36945537	145	6497	511	0.0247453	-0.00753412	17	0.0109063	-0.00982553	1	2	1	2	A_WL_17	Liang et al. (2017)	Acral	WXS
chr6	36945648	148844714	146	36490	2221	-0.00484969	0.00217576	16	0.0109063	-0.000871635	1	2	1	2	A_WL_17	Liang et al. (2017)	Acral	WXS
chr6	148846300	159464800	147	4694	320	0.0345517	-0.00109734	16	0.0109063	-0.000871635	1	2	1	2	A_WL_17	Liang et al. (2017)	Acral	WXS
chr6	159464900	170949200	148	4157	338	-0.0119088	0.00190852	16	0.0109063	-0.000871635	1	2	1	2	A_WL_17	Liang et al. (2017)	Acral	WXS
chr7	35411	6838100	149	4499	487	0.117692	3.95167e-05	19	0.0838743	-0.0021653	1	2	1	3	A_WL_17	Liang et al. (2017)	Acral	WXS
chr7	6838200	20668403	150	3014	249	0.0281352	-0.00479575	16	0.0109063	-0.000871635	1	2	1	2	A_WL_17	Liang et al. (2017)	Acral	WXS
chr7	20668533	56356500	151	13485	999	0.0719569	-0.000497335	19	0.0838743	-0.0021653	1	2	1	2	A_WL_17	Liang et al. (2017)	Acral	WXS
chr7	56356600	64451600	152	1448	149	0.0204335	0.00422771	16	0.0109063	-0.000871635	1	2	1	2	A_WL_17	Liang et al. (2017)	Acral	WXS
chr7	64451700	66786505	153	1008	42	0.154553	-0.010518	22	0.171221	0.036342	0.211836	3	1	3	A_WL_17	Liang et al. (2017)	Acral	WXS
chr7	66786656	71244506	154	298	19	-0.053644	0.0368698	14	-0.051274	0.0323226	1	2	1	2	A_WL_17	Liang et al. (2017)	Acral	WXS
chr7	71244600	73790389	155	1488	55	0.105064	-0.0199666	20	0.0838743	-0.0192613	1	2	1	3	A_WL_17	Liang et al. (2017)	Acral	WXS
chr7	73790400	76610100	156	1181	82	0.177189	0.00765079	22	0.171221	0.036342	0.211836	3	1	3	A_WL_17	Liang et al. (2017)	Acral	WXS
chr7	76610200	79842300	157	787	62	0.0821862	0.0126377	19	0.0838743	-0.0021653	1	2	1	2	A_WL_17	Liang et al. (2017)	Acral	WXS
chr7	79844200	97816300	158	6172	332	0.0410972	0.00271059	16	0.0109063	-0.000871635	1	2	1	2	A_WL_17	Liang et al. (2017)	Acral	WXS
chr7	97816400	100633900	159	4172	240	0.0990016	-0.00386229	19	0.0838743	-0.0021653	1	2	1	3	A_WL_17	Liang et al. (2017)	Acral	WXS
chr7	100634000	100649800	160	81	2	-0.331778	0.0250087	6	-0.316586	NA	0.22045	0	0	0	A_WL_17	Liang et al. (2017)	Acral	WXS
chr7	100649900	120989900	161	7302	431	0.0747608	-0.00550766	19	0.0838743	-0.0021653	1	2	1	2	A_WL_17	Liang et al. (2017)	Acral	WXS
chr7	120990000	126410171	162	1344	80	0.0045522	0.00835997	16	0.0109063	-0.000871635	1	2	1	2	A_WL_17	Liang et al. (2017)	Acral	WXS
chr7	126410200	159116800	163	16574	1254	0.0658402	-0.00586568	19	0.0838743	-0.0021653	1	2	1	2	A_WL_17	Liang et al. (2017)	Acral	WXS
chr8	168400	132103400	164	39702	2822	0.000747814	-0.0017539	16	0.0109063	-0.000871635	1	2	1	2	A_WL_17	Liang et al. (2017)	Acral	WXS
chr8	132109529	133858300	165	664	43	-0.100343	-0.0167683	12	-0.110199	-0.0260285	0.186003	1	0	1	A_WL_17	Liang et al. (2017)	Acral	WXS
chr8	133858400	146291600	166	6390	567	0.00589027	-0.0026893	16	0.0109063	-0.000871635	1	2	1	2	A_WL_17	Liang et al. (2017)	Acral	WXS
chr9	14000	127298051	167	36566	2384	-0.000733193	-0.00208854	16	0.0109063	-0.000871635	1	2	1	2	A_WL_17	Liang et al. (2017)	Acral	WXS
chr9	127298180	140943900	168	14285	952	0.0311838	-0.000907823	16	0.0109063	-0.000871635	1	2	1	2	A_WL_17	Liang et al. (2017)	Acral	WXS
chr9	140944388	141071780	169	157	17	-0.109083	0.0185184	11	-0.110199	0.0383156	0.20706	1	0	1	A_WL_17	Liang et al. (2017)	Acral	WXS
chr10	93200	39050900	170	12649	936	0.0140147	-0.00123325	16	0.0109063	-0.000871635	1	2	1	2	A_WL_17	Liang et al. (2017)	Acral	WXS
chr10	39079100	42832158	171	81	3	-0.966161	-0.122888	1	-0.966161	NA	0.230695	0	0	0	A_WL_17	Liang et al. (2017)	Acral	WXS
chr10	42832289	135491100	172	38961	2370	0.00759728	-0.00131898	16	0.0109063	-0.000871635	1	2	1	2	A_WL_17	Liang et al. (2017)	Acral	WXS
chr11	192997	1263523	173	2390	237	-0.178456	0.0485875	8	-0.178752	0.0587887	0.230695	1	0	1	A_WL_17	Liang et al. (2017)	Acral	WXS
chr11	1263648	1274003	174	72	8	-0.816576	0.0518428	2	-0.816576	NA	0.230695	0	0	0	A_WL_17	Liang et al. (2017)	Acral	WXS
chr11	1274100	46399000	175	19519	1540	-0.186353	0.0556337	8	-0.178752	0.0587887	0.230695	1	0	1	A_WL_17	Liang et al. (2017)	Acral	WXS
chr11	46399600	47862200	176	2130	94	-0.116737	0.0666808	11	-0.110199	0.0383156	0.20706	1	0	1	A_WL_17	Liang et al. (2017)	Acral	WXS
chr11	47862300	60980400	177	5618	429	-0.202502	0.0558385	8	-0.178752	0.0587887	0.230695	1	0	1	A_WL_17	Liang et al. (2017)	Acral	WXS
chr11	60999000	68847300	178	12158	642	-0.156998	0.0444157	8	-0.178752	0.0587887	0.230695	1	0	1	A_WL_17	Liang et al. (2017)	Acral	WXS
chr11	68847400	96255300	179	12184	770	-0.180782	0.0541855	8	-0.178752	0.0587887	0.230695	1	0	1	A_WL_17	Liang et al. (2017)	Acral	WXS
chr11	96458900	99606800	180	101	8	-0.615397	0.222299	3	-0.615397	NA	0.230695	0	0	0	A_WL_17	Liang et al. (2017)	Acral	WXS
chr11	99690212	134927777	181	18245	1164	-0.18744	0.0564031	8	-0.178752	0.0587887	0.230695	1	0	1	A_WL_17	Liang et al. (2017)	Acral	WXS
chr12	83100	218700	182	30	1	-0.165078	-0.242722	10	-0.178752	NA	0.230695	1	0	1	A_WL_17	Liang et al. (2017)	Acral	WXS
chr12	234700	68052700	183	40030	2543	0.0013503	-0.000801315	16	0.0109063	-0.000871635	1	2	1	2	A_WL_17	Liang et al. (2017)	Acral	WXS
chr12	68052800	69042700	184	276	14	-0.17613	-0.0228173	10	-0.178752	NA	0.230695	1	0	1	A_WL_17	Liang et al. (2017)	Acral	WXS
chr12	69044100	73059200	185	2337	169	0.0065562	-0.0130583	17	0.0109063	-0.00982553	1	2	1	2	A_WL_17	Liang et al. (2017)	Acral	WXS
chr12	73059300	109496000	186	13115	697	-0.182034	0.0570921	8	-0.178752	0.0587887	0.230695	1	0	1	A_WL_17	Liang et al. (2017)	Acral	WXS
chr12	109505200	124416000	187	12051	593	-0.135922	0.0613447	8	-0.178752	0.0587887	0.230695	1	0	1	A_WL_17	Liang et al. (2017)	Acral	WXS
chr12	124416100	133812800	188	3879	329	-0.175945	0.045578	8	-0.178752	0.0587887	0.230695	1	0	1	A_WL_17	Liang et al. (2017)	Acral	WXS
chr13	19042200	61141700	189	14499	954	0.108993	-0.000509597	19	0.0838743	-0.0021653	1	2	1	3	A_WL_17	Liang et al. (2017)	Acral	WXS
chr13	61141800	73282445	190	527	53	-0.00847117	0.0123737	16	0.0109063	-0.000871635	1	2	1	2	A_WL_17	Liang et al. (2017)	Acral	WXS
chr13	73282500	94482351	191	2750	150	0.0990216	-6.32191e-05	19	0.0838743	-0.0021653	1	2	1	3	A_WL_17	Liang et al. (2017)	Acral	WXS
chr13	94482400	115092900	192	6516	531	0.255989	0.00674853	24	0.257389	0.00674853	0.158635	4	2	4	A_WL_17	Liang et al. (2017)	Acral	WXS
chr14	19090800	23080300	193	3400	329	-0.00265657	-0.0128073	17	0.0109063	-0.00982553	1	2	1	2	A_WL_17	Liang et al. (2017)	Acral	WXS
chr14	23080487	106919159	194	38923	2694	0.0177176	0.000211077	16	0.0109063	-0.000871635	1	2	1	2	A_WL_17	Liang et al. (2017)	Acral	WXS
chr14	106919210	107285243	195	282	66	-0.0900342	-0.0285547	12	-0.110199	-0.0260285	0.186003	1	0	1	A_WL_17	Liang et al. (2017)	Acral	WXS
chr15	20083717	102517300	196	44434	2778	-0.157803	0.0565376	8	-0.178752	0.0587887	0.230695	1	0	1	A_WL_17	Liang et al. (2017)	Acral	WXS
chr16	81641	23723500	197	16026	1143	0.0400928	0.000539231	16	0.0109063	-0.000871635	1	2	1	2	A_WL_17	Liang et al. (2017)	Acral	WXS
chr16	23724400	66646655	198	14593	772	0.00703017	0.00233531	16	0.0109063	-0.000871635	1	2	1	2	A_WL_17	Liang et al. (2017)	Acral	WXS
chr16	66646700	90244500	199	14344	1223	0.0360083	-0.00289566	16	0.0109063	-0.000871635	1	2	1	2	A_WL_17	Liang et al. (2017)	Acral	WXS
chr17	5996	81083700	200	61326	3959	0.0286794	-0.00106375	16	0.0109063	-0.000871635	1	2	1	2	A_WL_17	Liang et al. (2017)	Acral	WXS
chr18	12900	29784200	201	8715	671	0.0407262	0.00113934	16	0.0109063	-0.000871635	1	2	1	2	A_WL_17	Liang et al. (2017)	Acral	WXS
chr18	29784346	74209500	202	10353	692	0.00907041	-0.00326508	16	0.0109063	-0.000871635	1	2	1	2	A_WL_17	Liang et al. (2017)	Acral	WXS
chr18	74209600	78005400	203	957	89	0.0349254	0.000993876	16	0.0109063	-0.000871635	1	2	1	2	A_WL_17	Liang et al. (2017)	Acral	WXS
chr19	107300	10685200	204	12797	1014	0.0233517	0.00302666	16	0.0109063	-0.000871635	1	2	1	2	A_WL_17	Liang et al. (2017)	Acral	WXS
chr19	10685600	12542420	205	2531	164	0.056814	-0.0161492	20	0.0838743	-0.0192613	1	2	1	2	A_WL_17	Liang et al. (2017)	Acral	WXS
chr19	12542500	20135200	206	9239	606	0.0434207	0.00821524	16	0.0109063	-0.000871635	1	2	1	2	A_WL_17	Liang et al. (2017)	Acral	WXS
chr19	20135300	52374702	207	25874	1779	0.00339888	-0.00521447	16	0.0109063	-0.000871635	1	2	1	2	A_WL_17	Liang et al. (2017)	Acral	WXS
chr19	52374800	59084100	208	9303	962	0.040742	-0.00519809	16	0.0109063	-0.000871635	1	2	1	2	A_WL_17	Liang et al. (2017)	Acral	WXS
chr20	68200	6091000	209	4630	414	0.0511914	0.000402428	16	0.0109063	-0.000871635	1	2	1	2	A_WL_17	Liang et al. (2017)	Acral	WXS
chr20	6091175	24943944	210	4578	304	0.00899219	-0.00355438	16	0.0109063	-0.000871635	1	2	1	2	A_WL_17	Liang et al. (2017)	Acral	WXS
chr20	24944075	62959300	211	21598	1254	0.0467274	-0.00657044	16	0.0109063	-0.000871635	1	2	1	2	A_WL_17	Liang et al. (2017)	Acral	WXS
chr21	9418100	47699856	212	13273	1046	0.00537196	-0.000283372	16	0.0109063	-0.000871635	1	2	1	2	A_WL_17	Liang et al. (2017)	Acral	WXS
chr21	47700000	47836653	213	235	26	0.0899719	-0.0434392	20	0.0838743	-0.0192613	1	2	1	2	A_WL_17	Liang et al. (2017)	Acral	WXS
chr21	47836750	48085100	214	327	34	0.045647	0.000403992	16	0.0109063	-0.000871635	1	2	1	2	A_WL_17	Liang et al. (2017)	Acral	WXS
chr22	16123300	51237300	215	26467	1844	0.0390318	-0.00259012	16	0.0109063	-0.000871635	1	2	1	2	A_WL_17	Liang et al. (2017)	Acral	WXS
chrX	2699968	154871800	216	48977	2081	-0.20862	0.0663983	8	-0.178752	0.0587887	0.230695	1	0	1	A_WL_17	Liang et al. (2017)	Acral	WXS
chr1	65800	55319842	1	28888	1678	0.0667821	0.475991	47	0.0755609	0.4615	0.546673	4	1	4	A_WL_19	Liang et al. (2017)	Acral	WXS
chr1	55319974	118506600	2	20433	1052	-0.315915	0.183013	23	-0.3128	0.199191	0.510951	3	1	3	A_WL_19	Liang et al. (2017)	Acral	WXS
chr1	118507688	149872000	3	2861	134	-0.0604592	-0.00102664	38	-0.0623902	-0.00274861	0.448136	4	2	4	A_WL_19	Liang et al. (2017)	Acral	WXS
chr1	149872100	175914100	4	17193	1043	0.265254	0.15904	54	0.25726	0.148879	0.545809	5	2	5	A_WL_19	Liang et al. (2017)	Acral	WXS
chr1	175914200	185245900	5	4356	282	-0.0207193	0.00857901	43	0.000381225	0.00317469	0.52829	4	2	4	A_WL_19	Liang et al. (2017)	Acral	WXS
chr1	185250851	199737811	6	3132	196	-0.4272	0.0079863	18	-0.443657	0.014939	0.310012	3	1	2	A_WL_19	Liang et al. (2017)	Acral	WXS
chr1	199878700	249230800	7	19715	1262	-0.0303323	0.0097091	43	0.000381225	0.00317469	0.52829	4	2	4	A_WL_19	Liang et al. (2017)	Acral	WXS
chr2	38832	78762400	8	23328	1392	-0.00635188	0.00316075	43	0.000381225	0.00317469	0.52829	4	2	4	A_WL_19	Liang et al. (2017)	Acral	WXS
chr2	78918400	89185100	9	2424	118	0.335181	0.114187	57	0.345234	0.0646324	0.545809	6	2	5	A_WL_19	Liang et al. (2017)	Acral	WXS
chr2	89185200	138772500	10	12568	688	0.0644091	-0.00315007	49	0.0755609	0.0012138	0.442907	5	2	4	A_WL_19	Liang et al. (2017)	Acral	WXS
chr2	138772694	151326900	11	1622	111	-0.342985	0.0623855	23	-0.3128	0.199191	0.510951	3	1	3	A_WL_19	Liang et al. (2017)	Acral	WXS
chr2	151327973	153505003	12	1220	82	0.17508	0.0456619	51	0.147095	0.0251972	0.432335	6	3	4	A_WL_19	Liang et al. (2017)	Acral	WXS
chr2	153505100	168116200	13	4435	274	-0.482835	0.110521	16	-0.487514	0.0516608	0.256772	3	1	2	A_WL_19	Liang et al. (2017)	Acral	WXS
chr2	168116318	179481900	14	5342	238	-0.188829	0.128353	32	-0.202041	0.147468	0.344341	4	1	3	A_WL_19	Liang et al. (2017)	Acral	WXS
chr2	179482089	191070100	15	4289	278	-0.539795	0.145495	15	-0.543823	0.145495	0.134046	3	0	2	A_WL_19	Liang et al. (2017)	Acral	WXS
chr2	191073447	196571600	16	977	58	-0.0359744	0.059764	44	0.000381225	0.0360935	0.352864	5	2	4	A_WL_19	Liang et al. (2017)	Acral	WXS
chr2	196573361	210881000	17	6843	340	0.228028	0.0684692	55	0.25726	0.0587502	0.545809	5	2	5	A_WL_19	Liang et al. (2017)	Acral	WXS
chr2	210881200	215940000	18	1237	91	-0.218333	0.0258712	30	-0.202041	0.0146928	0.235312	5	2	3	A_WL_19	Liang et al. (2017)	Acral	WXS
chr2	215940100	231741711	19	5855	380	0.246298	0.0575418	55	0.25726	0.0587502	0.545809	5	2	5	A_WL_19	Liang et al. (2017)	Acral	WXS
chr2	231742100	243066600	20	4932	420	-0.00470525	-0.00484176	43	0.000381225	0.00317469	0.52829	4	2	4	A_WL_19	Liang et al. (2017)	Acral	WXS
chr3	239300	2777622	21	291	24	-0.423675	0.313658	19	-0.443657	0.593521	0.345028	3	0	2	A_WL_19	Liang et al. (2017)	Acral	WXS
chr3	2777732	74151500	22	25929	1464	0.0312319	-0.00460767	43	0.000381225	0.00317469	0.52829	4	2	4	A_WL_19	Liang et al. (2017)	Acral	WXS
chr3	74152700	88145028	23	1226	91	-0.338002	0.0150811	25	-0.3128	0.00955123	0.224339	4	2	3	A_WL_19	Liang et al. (2017)	Acral	WXS
chr3	88145100	185307879	24	29447	1724	-0.65775	1.48855	8	-0.654388	1.48855	0.546673	2	0	2	A_WL_19	Liang et al. (2017)	Acral	WXS
chr3	185308000	187451701	25	1006	68	-0.173649	0.166561	32	-0.202041	0.147468	0.344341	4	1	3	A_WL_19	Liang et al. (2017)	Acral	WXS
chr3	187463200	192636030	26	1150	79	-0.941596	1.17545	2	-0.918198	1.24281	0.546673	1	0	1	A_WL_19	Liang et al. (2017)	Acral	WXS
chr3	192873259	197838751	27	2757	196	0.557622	0.398055	65	0.58007	0.4106	0.545809	7	2	6	A_WL_19	Liang et al. (2017)	Acral	WXS
chr4	44500	369000	28	226	5	-0.25971	0.152007	29	-0.250322	NA	0.288449	4	NA	3	A_WL_19	Liang et al. (2017)	Acral	WXS
chr4	376824	17804300	29	5514	477	0.0552703	0.410579	47	0.0755609	0.4615	0.546673	4	1	4	A_WL_19	Liang et al. (2017)	Acral	WXS
chr4	17804400	44177300	30	4862	272	-0.280961	0.133119	23	-0.3128	0.199191	0.510951	3	1	3	A_WL_19	Liang et al. (2017)	Acral	WXS
chr4	44251826	46930200	31	576	34	-1.0598	0.00278159	1	-1.0598	0.00278159	0.248333	0	0	1	A_WL_19	Liang et al. (2017)	Acral	WXS
chr4	46930300	191039900	32	34880	2072	-0.187379	0.0155229	30	-0.202041	0.0146928	0.235312	5	2	3	A_WL_19	Liang et al. (2017)	Acral	WXS
chr5	140532	17277000	33	3385	275	0.0977015	0.00911574	49	0.0755609	0.0012138	0.442907	5	2	4	A_WL_19	Liang et al. (2017)	Acral	WXS
chr5	17418200	130515900	34	26039	1659	-0.128615	-0.00296079	35	-0.138873	-0.00296079	0.401898	4	2	3	A_WL_19	Liang et al. (2017)	Acral	WXS
chr5	130517852	180688100	35	20109	1199	0.0880745	0.0710376	48	0.0755609	0.0696182	0.445103	5	2	4	A_WL_19	Liang et al. (2017)	Acral	WXS
chr6	203400	9795604	36	2233	192	0.17764	0.363239	52	0.147095	0.363239	0.546673	4	1	5	A_WL_19	Liang et al. (2017)	Acral	WXS
chr6	9795700	39077000	37	8833	506	0.423515	0.0402109	58	0.41819	0.0516684	0.545809	6	3	6	A_WL_19	Liang et al. (2017)	Acral	WXS
chr6	39077149	54001600	38	6380	374	0.102983	0.00780293	49	0.0755609	0.0012138	0.442907	5	2	4	A_WL_19	Liang et al. (2017)	Acral	WXS
chr6	54001700	57018600	39	1433	65	-0.352623	0.0039296	25	-0.3128	0.00955123	0.224339	4	2	3	A_WL_19	Liang et al. (2017)	Acral	WXS
chr6	57018700	64717200	40	650	31	0.0403774	0.380704	45	0.000381225	0.440379	0.546673	4	1	4	A_WL_19	Liang et al. (2017)	Acral	WXS
chr6	64776221	147890100	41	21409	1215	-0.711881	1.37103	5	-0.712228	1.39989	0.546673	2	0	2	A_WL_19	Liang et al. (2017)	Acral	WXS
chr6	147890400	170632400	42	6576	504	-0.449527	1.53206	17	-0.443657	1.52586	0.546673	2	0	2	A_WL_19	Liang et al. (2017)	Acral	WXS
chr6	170639400	170903800	43	149	10	-0.619076	0.57896	12	-0.584309	NA	NA	2	NA	2	A_WL_19	Liang et al. (2017)	Acral	WXS
chr7	35500	300513	44	46	11	0.256944	0.0860182	56	0.25726	NA	0.545809	5	NA	5	A_WL_19	Liang et al. (2017)	Acral	WXS
chr7	300699	6864300	45	2641	252	0.481372	0.00305584	62	0.463871	0.000120156	0.545809	6	3	6	A_WL_19	Liang et al. (2017)	Acral	WXS
chr7	6865900	77581100	46	16787	1186	0.145707	0.0156576	51	0.147095	0.0251972	0.432335	6	3	4	A_WL_19	Liang et al. (2017)	Acral	WXS
chr7	77583000	95727700	47	5584	315	-0.210656	0.00631826	30	-0.202041	0.0146928	0.235312	5	2	3	A_WL_19	Liang et al. (2017)	Acral	WXS
chr7	95727800	95838306	48	63	2	0.399788	0.128006	59	0.41819	NA	0.545809	6	NA	6	A_WL_19	Liang et al. (2017)	Acral	WXS
chr7	95838400	111059500	49	7006	310	-0.596015	1.62668	11	-0.584309	1.54595	0.546673	2	0	2	A_WL_19	Liang et al. (2017)	Acral	WXS
chr7	111059600	112757700	50	571	44	-0.0106405	0.0453703	44	0.000381225	0.0360935	0.352864	5	2	4	A_WL_19	Liang et al. (2017)	Acral	WXS
chr7	112757862	159053596	51	15001	987	-0.593975	1.49333	11	-0.584309	1.54595	0.546673	2	0	2	A_WL_19	Liang et al. (2017)	Acral	WXS
chr8	182949	43549700	52	12775	1020	-0.567668	1.51821	11	-0.584309	1.54595	0.546673	2	0	2	A_WL_19	Liang et al. (2017)	Acral	WXS
chr8	43794200	74351314	53	6187	351	0.7065	0.271706	70	0.719377	0.271706	0.545809	8	3	7	A_WL_19	Liang et al. (2017)	Acral	WXS
chr8	74419300	94178836	54	4042	252	0.355357	0.041519	57	0.345234	0.0646324	0.545809	6	3	5	A_WL_19	Liang et al. (2017)	Acral	WXS
chr8	94178992	107603000	55	4242	234	0.635147	0.0782554	67	0.655133	0.0546317	0.545809	7	3	7	A_WL_19	Liang et al. (2017)	Acral	WXS
chr8	107630341	120436418	56	2319	163	0.27828	0.0154992	55	0.25726	0.0587502	0.545809	5	2	5	A_WL_19	Liang et al. (2017)	Acral	WXS
chr8	120436500	146280900	57	7168	425	0.656529	0.0394751	67	0.655133	0.0546317	0.545809	7	3	7	A_WL_19	Liang et al. (2017)	Acral	WXS
chr9	116200	8460700	58	2414	213	-0.190193	2.75685	33	-0.202041	2.75685	0.546673	3	0	3	A_WL_19	Liang et al. (2017)	Acral	WXS
chr9	8465400	22674600	59	3005	227	-0.831431	1.1904	3	-0.831431	1.1904	0.546673	1	0	1	A_WL_19	Liang et al. (2017)	Acral	WXS
chr9	22746500	25088616	60	127	0	-0.373988	0	22	-0.37924	NA	0.482601	3	NA	3	A_WL_19	Liang et al. (2017)	Acral	WXS
chr9	25250500	127283400	61	23441	1315	0.0021678	-0.0056177	43	0.000381225	0.00317469	0.52829	4	2	4	A_WL_19	Liang et al. (2017)	Acral	WXS
chr9	127283502	141070323	62	9003	493	-0.434706	0.606491	19	-0.443657	0.593521	0.345028	3	0	2	A_WL_19	Liang et al. (2017)	Acral	WXS
chr10	95353	334192	63	121	5	-0.204494	0.0888158	34	-0.202041	NA	0.546673	3	NA	3	A_WL_19	Liang et al. (2017)	Acral	WXS
chr10	334300	32142850	64	8250	578	-0.488965	0.020431	16	-0.487514	0.0516608	0.256772	3	1	2	A_WL_19	Liang et al. (2017)	Acral	WXS
chr10	32143044	51583000	65	4036	331	-0.121846	0.204522	36	-0.138873	0.179447	0.546673	3	1	3	A_WL_19	Liang et al. (2017)	Acral	WXS
chr10	51584599	117705522	66	21667	1290	-0.307852	0.233353	23	-0.3128	0.199191	0.510951	3	1	3	A_WL_19	Liang et al. (2017)	Acral	WXS
chr10	117705600	135491100	67	5219	354	-0.0643859	0.242285	39	-0.0623902	0.217343	0.50364	4	2	4	A_WL_19	Liang et al. (2017)	Acral	WXS
chr11	119200	244300	68	157	3	-0.343915	0.16175	26	-0.3128	NA	0.465956	3	NA	3	A_WL_19	Liang et al. (2017)	Acral	WXS
chr11	244414	282600	69	44	0	-0.309273	0	26	-0.3128	NA	0.465956	3	NA	3	A_WL_19	Liang et al. (2017)	Acral	WXS
chr11	282700	3877600	70	2442	231	-0.251753	0.257048	27	-0.250322	0.241862	0.546673	3	1	3	A_WL_19	Liang et al. (2017)	Acral	WXS
chr11	3913700	6741328	71	2405	262	0.674355	0.677105	68	0.655133	0.68955	0.545809	8	2	7	A_WL_19	Liang et al. (2017)	Acral	WXS
chr11	6770659	9229200	72	1545	132	0.30181	0.161735	54	0.25726	0.148879	0.545809	5	2	5	A_WL_19	Liang et al. (2017)	Acral	WXS
chr11	9302300	9549800	73	181	8	0.610739	0.0293319	66	0.58007	NA	0.545809	7	NA	7	A_WL_19	Liang et al. (2017)	Acral	WXS
chr11	9549936	13516194	74	1483	76	0.0529451	0.0824309	48	0.0755609	0.0696182	0.445103	5	2	4	A_WL_19	Liang et al. (2017)	Acral	WXS
chr11	13516200	20125400	75	2781	142	-0.255963	0.409987	27	-0.250322	0.241862	0.546673	3	1	3	A_WL_19	Liang et al. (2017)	Acral	WXS
chr11	20129200	35161200	76	3792	226	0.116607	0.055648	51	0.147095	0.0251972	0.432335	6	3	4	A_WL_19	Liang et al. (2017)	Acral	WXS
chr11	35198032	35685100	77	336	15	-0.718225	1.7457	5	-0.712228	1.39989	0.546673	2	0	2	A_WL_19	Liang et al. (2017)	Acral	WXS
chr11	35685238	55704000	78	4284	260	0.0232343	-0.00592025	43	0.000381225	0.00317469	0.52829	4	2	4	A_WL_19	Liang et al. (2017)	Acral	WXS
chr11	55734837	57799500	79	1332	76	2.78028	4.98358	83	2.78028	4.98358	0.545809	38	3	36	A_WL_19	Liang et al. (2017)	Acral	WXS
chr11	57839900	60185200	80	1478	93	-0.559593	1.453	13	-0.543823	1.64308	0.546673	2	0	2	A_WL_19	Liang et al. (2017)	Acral	WXS
chr11	60196900	61404161	81	997	42	1.49652	3.29312	77	1.49652	3.29312	0.545809	15	2	14	A_WL_19	Liang et al. (2017)	Acral	WXS
chr11	61404300	65838200	82	5232	281	-0.636945	1.71866	10	-0.654388	1.71866	0.546673	2	0	2	A_WL_19	Liang et al. (2017)	Acral	WXS
chr11	65868100	66366700	83	658	20	1.70831	3.04492	79	1.70831	3.04492	0.545809	17	2	16	A_WL_19	Liang et al. (2017)	Acral	WXS
chr11	66367900	69482400	84	1850	99	2.13096	4.28037	82	2.13096	4.28037	0.545809	24	2	22	A_WL_19	Liang et al. (2017)	Acral	WXS
chr11	69482561	71276500	85	584	34	1.6444	2.44532	78	1.6444	2.44532	0.545809	16	2	16	A_WL_19	Liang et al. (2017)	Acral	WXS
chr11	71276632	71507205	86	33	12	1.26198	1.4833	76	1.27761	NA	0.545809	12	NA	12	A_WL_19	Liang et al. (2017)	Acral	WXS
chr11	71526088	73638200	87	1217	82	-0.2151	0.191795	32	-0.202041	0.147468	0.344341	4	1	3	A_WL_19	Liang et al. (2017)	Acral	WXS
chr11	73638306	76263800	88	1595	112	1.0042	1.37549	73	1.0042	1.37549	0.545809	10	2	9	A_WL_19	Liang et al. (2017)	Acral	WXS
chr11	76263965	80905860	89	1364	110	2.0195	3.75964	81	2.0195	3.75964	0.545809	22	2	21	A_WL_19	Liang et al. (2017)	Acral	WXS
chr11	80906312	81383900	90	15	2	-0.171192	-0.292479	34	-0.202041	NA	0.546673	3	NA	3	A_WL_19	Liang et al. (2017)	Acral	WXS
chr11	81401300	89467435	91	2218	107	-0.786773	1.373	4	-0.786773	1.373	0.546673	1	0	1	A_WL_19	Liang et al. (2017)	Acral	WXS
chr11	89486700	89956500	92	250	17	1.85889	5.12907	80	1.85889	5.12907	0.545809	19	1	18	A_WL_19	Liang et al. (2017)	Acral	WXS
chr11	90015700	94759300	93	1491	106	-0.608474	1.56778	11	-0.584309	1.54595	0.546673	2	0	2	A_WL_19	Liang et al. (2017)	Acral	WXS
chr11	94759579	107396200	94	3376	208	-0.912929	1.26011	2	-0.918198	1.24281	0.546673	1	0	1	A_WL_19	Liang et al. (2017)	Acral	WXS
chr11	107396386	134927553	95	11723	651	-0.575179	1.60777	11	-0.584309	1.54595	0.546673	2	0	2	A_WL_19	Liang et al. (2017)	Acral	WXS
chr12	91700	40715900	96	15681	1089	-0.0710699	-0.002985	38	-0.0623902	-0.00274861	0.448136	4	2	4	A_WL_19	Liang et al. (2017)	Acral	WXS
chr12	40716042	71538100	97	17619	961	0.0278156	0.443358	45	0.000381225	0.440379	0.546673	4	1	4	A_WL_19	Liang et al. (2017)	Acral	WXS
chr12	71551461	71980100	98	86	8	0.0639962	0.163036	50	0.0755609	NA	0.546673	4	NA	4	A_WL_19	Liang et al. (2017)	Acral	WXS
chr12	72003300	93209800	99	5150	207	-0.37943	0.370918	21	-0.37924	0.370918	0.546673	3	1	3	A_WL_19	Liang et al. (2017)	Acral	WXS
chr12	93209932	121735407	100	12711	713	-0.158283	0.167686	36	-0.138873	0.179447	0.546673	3	1	3	A_WL_19	Liang et al. (2017)	Acral	WXS
chr12	121735500	133683750	101	4674	311	0.477132	1.06592	61	0.463871	1.06592	0.545809	6	1	6	A_WL_19	Liang et al. (2017)	Acral	WXS
chr12	133683800	133812714	102	192	1	0.145434	0.626577	53	0.147095	NA	0.455125	6	NA	4	A_WL_19	Liang et al. (2017)	Acral	WXS
chr13	19042000	115092800	103	19562	1306	-0.0134516	0.0352843	44	0.000381225	0.0360935	0.352864	5	2	4	A_WL_19	Liang et al. (2017)	Acral	WXS
chr14	19000700	20698400	104	389	12	-0.360857	0.140756	26	-0.3128	NA	0.465956	3	NA	3	A_WL_19	Liang et al. (2017)	Acral	WXS
chr14	20698504	25736597	105	5150	379	-0.0126866	0.015745	43	0.000381225	0.00317469	0.52829	4	2	4	A_WL_19	Liang et al. (2017)	Acral	WXS
chr14	25817700	107283241	106	27465	1627	-0.22007	0.224858	31	-0.202041	0.224858	0.546673	3	1	3	A_WL_19	Liang et al. (2017)	Acral	WXS
chr15	20083800	102416700	107	33480	2104	-0.00947279	0.0124557	43	0.000381225	0.00317469	0.52829	4	2	4	A_WL_19	Liang et al. (2017)	Acral	WXS
chr16	81700	2147400	108	2382	177	-0.341965	0.243091	23	-0.3128	0.199191	0.510951	3	1	3	A_WL_19	Liang et al. (2017)	Acral	WXS
chr16	2160358	33970100	109	12333	652	0.0755287	-0.00223361	49	0.0755609	0.0012138	0.442907	5	2	4	A_WL_19	Liang et al. (2017)	Acral	WXS
chr16	33973700	90244400	110	14989	1002	-0.54997	1.67152	13	-0.543823	1.64308	0.546673	2	0	2	A_WL_19	Liang et al. (2017)	Acral	WXS
chr17	5996	9146900	111	7029	492	-0.530139	0.962365	14	-0.543823	0.962365	0.357207	3	0	2	A_WL_19	Liang et al. (2017)	Acral	WXS
chr17	9147000	25279400	112	5662	351	-0.246099	0.21945	27	-0.250322	0.241862	0.546673	3	1	3	A_WL_19	Liang et al. (2017)	Acral	WXS
chr17	25279500	36863100	113	6504	237	-0.588849	1.57418	11	-0.584309	1.54595	0.546673	2	0	2	A_WL_19	Liang et al. (2017)	Acral	WXS
chr17	36863200	39140417	114	2440	122	-0.0628618	3.32883	41	-0.0623902	3.32883	0.546673	4	0	4	A_WL_19	Liang et al. (2017)	Acral	WXS
chr17	39140571	39273639	115	150	47	-0.746535	3.05666	7	-0.712228	3.05666	0.546673	2	0	2	A_WL_19	Liang et al. (2017)	Acral	WXS
chr17	39273795	40004500	116	777	100	-0.731558	1.61586	5	-0.712228	1.39989	0.546673	2	0	2	A_WL_19	Liang et al. (2017)	Acral	WXS
chr17	40004600	47022500	117	4639	202	-0.303063	2.44939	24	-0.3128	2.44939	0.546673	3	0	3	A_WL_19	Liang et al. (2017)	Acral	WXS
chr17	47035900	49825248	118	2084	89	0.459417	-0.00776205	62	0.463871	0.000120156	0.545809	6	3	6	A_WL_19	Liang et al. (2017)	Acral	WXS
chr17	49825300	54526567	119	435	19	-0.240806	1.75386	28	-0.250322	1.75386	0.546673	3	0	3	A_WL_19	Liang et al. (2017)	Acral	WXS
chr17	54534200	81083600	120	11832	720	0.596409	0.072505	63	0.58007	0.072505	0.545809	7	3	7	A_WL_19	Liang et al. (2017)	Acral	WXS
chr18	48121	13752500	121	3626	240	0.389346	0.0781947	58	0.41819	0.0516684	0.545809	6	2	5	A_WL_19	Liang et al. (2017)	Acral	WXS
chr18	13754100	72908900	122	11447	680	0.000956315	-0.00397367	43	0.000381225	0.00317469	0.52829	4	2	4	A_WL_19	Liang et al. (2017)	Acral	WXS
chr18	72909097	78005200	123	835	71	0.188241	0.0178797	51	0.147095	0.0251972	0.432335	6	3	5	A_WL_19	Liang et al. (2017)	Acral	WXS
chr19	107400	498700	124	114	10	0.00195771	-0.0976135	46	0.000381225	NA	0.546673	4	NA	4	A_WL_19	Liang et al. (2017)	Acral	WXS
chr19	498833	541500	125	31	1	0.433554	0.478407	59	0.41819	NA	0.545809	6	NA	6	A_WL_19	Liang et al. (2017)	Acral	WXS
chr19	544200	3062100	126	1777	157	0.251201	0.0955746	54	0.25726	0.148879	0.545809	5	2	5	A_WL_19	Liang et al. (2017)	Acral	WXS
chr19	3062200	5231500	127	1262	93	0.584211	0.441119	65	0.58007	0.4106	0.545809	7	2	7	A_WL_19	Liang et al. (2017)	Acral	WXS
chr19	5239000	7075662	128	1076	66	-0.236476	0.166806	27	-0.250322	0.241862	0.546673	3	1	3	A_WL_19	Liang et al. (2017)	Acral	WXS
chr19	7075800	7126800	129	36	0	0.804734	0	72	0.804734	NA	0.545809	8	NA	8	A_WL_19	Liang et al. (2017)	Acral	WXS
chr19	7128823	9835800	130	2154	174	1.06344	1.35207	74	1.06344	1.35207	0.545809	10	2	10	A_WL_19	Liang et al. (2017)	Acral	WXS
chr19	9868131	10673600	131	800	44	0.655404	0.81666	68	0.655133	0.68955	0.545809	7	2	7	A_WL_19	Liang et al. (2017)	Acral	WXS
chr19	10675600	12258700	132	1501	117	0.434479	0.0509485	58	0.41819	0.0516684	0.545809	6	3	6	A_WL_19	Liang et al. (2017)	Acral	WXS
chr19	12258800	13617000	133	1201	69	0.12933	0.058621	51	0.147095	0.0251972	0.432335	6	3	4	A_WL_19	Liang et al. (2017)	Acral	WXS
chr19	13862583	16318900	134	1750	155	-0.260634	0.159049	27	-0.250322	0.241862	0.546673	3	1	3	A_WL_19	Liang et al. (2017)	Acral	WXS
chr19	16319000	19479000	135	2319	165	0.0588523	0.00265983	49	0.0755609	0.0012138	0.442907	5	2	4	A_WL_19	Liang et al. (2017)	Acral	WXS
chr19	19545900	24601700	136	2224	186	-0.453031	1.50547	17	-0.443657	1.52586	0.546673	2	0	2	A_WL_19	Liang et al. (2017)	Acral	WXS
chr19	27732300	38161000	137	3736	195	0.102008	0.0544583	48	0.0755609	0.0696182	0.445103	5	2	4	A_WL_19	Liang et al. (2017)	Acral	WXS
chr19	38161100	40854500	138	2192	87	1.27786	0.228663	75	1.27761	0.228663	0.545809	12	4	12	A_WL_19	Liang et al. (2017)	Acral	WXS
chr19	40868200	43448385	139	2109	161	-0.703706	0.0526864	6	-0.712228	0.0526864	1	2	1	2	A_WL_19	Liang et al. (2017)	Acral	WXS
chr19	43448450	43779941	140	209	53	0.644685	1.86646	69	0.655133	1.86646	0.545809	7	1	7	A_WL_19	Liang et al. (2017)	Acral	WXS
chr19	43780000	52365783	141	6659	497	-0.659466	0.0117435	9	-0.654388	0.00996282	1	2	1	2	A_WL_19	Liang et al. (2017)	Acral	WXS
chr19	52374700	58806200	142	6006	496	-0.46043	0.0184211	18	-0.443657	0.014939	0.310012	3	1	2	A_WL_19	Liang et al. (2017)	Acral	WXS
chr19	58806300	59084000	143	286	17	-0.658096	-0.0405148	9	-0.654388	0.00996282	1	2	1	2	A_WL_19	Liang et al. (2017)	Acral	WXS
chr20	68264	16385600	144	4843	395	-0.146809	0.0720012	37	-0.138873	0.0720012	0.444626	5	2	3	A_WL_19	Liang et al. (2017)	Acral	WXS
chr20	16387005	35802571	145	6585	323	0.225012	0.0817201	55	0.25726	0.0587502	0.545809	5	2	5	A_WL_19	Liang et al. (2017)	Acral	WXS
chr20	35807237	42086900	146	1748	93	-0.036277	0.0260267	44	0.000381225	0.0360935	0.352864	5	2	4	A_WL_19	Liang et al. (2017)	Acral	WXS
chr20	42087800	62959200	147	8507	559	0.450961	0.20211	60	0.463871	0.20211	0.545809	6	2	6	A_WL_19	Liang et al. (2017)	Acral	WXS
chr21	9413300	11149500	148	313	8	0.175703	0.0273144	53	0.147095	NA	0.455125	6	NA	4	A_WL_19	Liang et al. (2017)	Acral	WXS
chr21	11154400	32361900	149	2708	220	-0.0485863	0.13575	40	-0.0623902	0.13575	0.286572	6	2	4	A_WL_19	Liang et al. (2017)	Acral	WXS
chr21	32362017	48084900	150	7144	483	0.287173	0.13013	54	0.25726	0.148879	0.545809	5	2	5	A_WL_19	Liang et al. (2017)	Acral	WXS
chr22	16267000	32080100	151	7675	535	0.256912	0.0554263	55	0.25726	0.0587502	0.545809	5	2	5	A_WL_19	Liang et al. (2017)	Acral	WXS
chr22	32080244	43537300	152	6444	424	0.559938	0.226358	64	0.58007	0.226358	0.545809	7	2	6	A_WL_19	Liang et al. (2017)	Acral	WXS
chr22	43538900	51237300	153	3023	270	-0.086254	0.184311	39	-0.0623902	0.217343	0.50364	4	2	3	A_WL_19	Liang et al. (2017)	Acral	WXS
chrX	2700000	48652600	154	8099	6	0.727926	0.687683	71	0.719377	NA	0.545809	4	NA	4	A_WL_19	Liang et al. (2017)	Acral	WXS
chrX	48652700	74273500	155	5448	0	-0.0450311	0	42	-0.0623902	NA	0.464549	2	NA	2	A_WL_19	Liang et al. (2017)	Acral	WXS
chrX	74280041	96200600	156	2405	0	-0.43305	0	20	-0.443657	NA	1	1	NA	1	A_WL_19	Liang et al. (2017)	Acral	WXS
chrX	96203936	154871700	157	11539	6	-0.0524614	0.00200184	42	-0.0623902	NA	0.464549	2	NA	2	A_WL_19	Liang et al. (2017)	Acral	WXS
chr1	13500	1848109	1	1600	67	-0.71744	0.00457531	14	-0.671859	-0.00437223	1	2	1	2	A_WL_1	Liang et al. (2017)	Acral	WXS
chr1	1848231	6537500	2	2161	123	-0.787253	-0.0173876	6	-0.788595	-0.00316656	1	2	1	2	A_WL_1	Liang et al. (2017)	Acral	WXS
chr1	6537600	10195000	3	1789	64	-0.686527	0.00242365	14	-0.671859	-0.00437223	1	2	1	2	A_WL_1	Liang et al. (2017)	Acral	WXS
chr1	10195185	10522739	4	434	28	-0.536323	0.0301952	25	-0.537837	0.0158568	0.157322	3	1	2	A_WL_1	Liang et al. (2017)	Acral	WXS
chr1	10522869	15392200	5	2349	110	-0.688928	0.00799709	14	-0.671859	-0.00437223	1	2	1	2	A_WL_1	Liang et al. (2017)	Acral	WXS
chr1	15392300	15394600	6	24	0	-0.915123	0	4	-0.902095	NA	NA	2	NA	2	A_WL_1	Liang et al. (2017)	Acral	WXS
chr1	15420700	15654938	7	126	18	-1.65361	9.78772	2	-1.65361	9.78772	0.917017	1	0	1	A_WL_1	Liang et al. (2017)	Acral	WXS
chr1	15655944	15690291	8	33	3	-0.89042	0.0140993	4	-0.902095	NA	NA	2	NA	2	A_WL_1	Liang et al. (2017)	Acral	WXS
chr1	15692300	16330816	9	757	43	-0.631608	-0.0230953	19	-0.621349	-0.0228516	1	2	1	2	A_WL_1	Liang et al. (2017)	Acral	WXS
chr1	16330937	19401542	10	1875	131	-0.757146	0.00496737	11	-0.7407	-0.00102226	1	2	1	2	A_WL_1	Liang et al. (2017)	Acral	WXS
chr1	19403200	43778200	11	16046	590	-0.671041	-0.00593054	14	-0.671859	-0.00437223	1	2	1	2	A_WL_1	Liang et al. (2017)	Acral	WXS
chr1	43778900	45120500	12	1154	36	-0.763956	0.0111765	11	-0.7407	-0.00102226	1	2	1	2	A_WL_1	Liang et al. (2017)	Acral	WXS
chr1	45120664	51048144	13	2858	77	-0.681255	-0.0206956	14	-0.671859	-0.00437223	1	2	1	2	A_WL_1	Liang et al. (2017)	Acral	WXS
chr1	51048300	54604800	14	2270	53	-0.608036	-0.00808461	19	-0.621349	-0.0228516	1	2	1	2	A_WL_1	Liang et al. (2017)	Acral	WXS
chr1	54604900	55538600	15	706	57	-0.760714	-0.0385952	11	-0.7407	-0.00102226	1	2	1	2	A_WL_1	Liang et al. (2017)	Acral	WXS
chr1	55539300	62917400	16	1576	77	-0.632086	0.00141056	18	-0.621349	0.00322522	1	2	1	2	A_WL_1	Liang et al. (2017)	Acral	WXS
chr1	62917500	64125439	17	470	23	-0.478864	-0.0323396	28	-0.485748	-0.0323396	0.217044	3	1	2	A_WL_1	Liang et al. (2017)	Acral	WXS
chr1	64125544	109656420	18	12149	454	-0.628407	0.0065138	18	-0.621349	0.00322522	1	2	1	2	A_WL_1	Liang et al. (2017)	Acral	WXS
chr1	109656600	143119000	19	6525	299	-0.664667	-0.00669161	14	-0.671859	-0.00437223	1	2	1	2	A_WL_1	Liang et al. (2017)	Acral	WXS
chr1	143119100	145115900	20	372	45	0.0106324	0.477868	44	0.0150975	0.41713	0.601021	4	1	3	A_WL_1	Liang et al. (2017)	Acral	WXS
chr1	145116000	148902100	21	1333	48	0.273272	1.04336	58	0.284456	1.12518	0.917017	4	1	4	A_WL_1	Liang et al. (2017)	Acral	WXS
chr1	148902300	149760000	22	104	0	-0.434267	0	30	-0.443326	NA	NA	2	NA	2	A_WL_1	Liang et al. (2017)	Acral	WXS
chr1	149760100	152384945	23	3328	83	0.331339	1.1675	62	0.343363	1.14091	0.662336	5	1	4	A_WL_1	Liang et al. (2017)	Acral	WXS
chr1	152395302	153947100	24	1271	16	0.255412	0.589638	58	0.284456	1.12518	0.917017	4	1	4	A_WL_1	Liang et al. (2017)	Acral	WXS
chr1	153947299	154285078	25	444	12	0.353432	1.68633	66	0.343363	NA	0.917017	4	NA	4	A_WL_1	Liang et al. (2017)	Acral	WXS
chr1	154285100	155295800	26	1656	75	0.232714	1.17187	52	0.217319	1.15825	0.917017	4	1	4	A_WL_1	Liang et al. (2017)	Acral	WXS
chr1	155296440	155622900	27	276	1	0.358512	1.33915	66	0.343363	NA	0.917017	4	NA	4	A_WL_1	Liang et al. (2017)	Acral	WXS
chr1	155629386	156132900	28	752	26	0.657314	1.56093	77	0.64466	1.85225	0.917017	5	1	5	A_WL_1	Liang et al. (2017)	Acral	WXS
chr1	156142600	161955103	29	5637	253	0.290124	1.05795	58	0.284456	1.12518	0.917017	4	1	4	A_WL_1	Liang et al. (2017)	Acral	WXS
chr1	161967600	165219000	30	836	41	-0.0707638	0.649699	40	-0.0826043	0.448278	0.488869	4	1	3	A_WL_1	Liang et al. (2017)	Acral	WXS
chr1	165322300	167673800	31	808	44	-0.187772	0.412701	35	-0.172209	0.433511	0.917017	3	1	3	A_WL_1	Liang et al. (2017)	Acral	WXS
chr1	167673900	174957900	32	3215	177	-0.0773187	0.495778	40	-0.0826043	0.448278	0.488869	4	1	3	A_WL_1	Liang et al. (2017)	Acral	WXS
chr1	174958061	178063900	33	797	59	-0.204933	0.509828	33	-0.221254	0.458034	0.917017	3	1	3	A_WL_1	Liang et al. (2017)	Acral	WXS
chr1	178111500	179012800	34	365	0	-0.0392295	0	43	-0.0418503	NA	0.917017	3	NA	3	A_WL_1	Liang et al. (2017)	Acral	WXS
chr1	179012900	180859200	35	1272	21	0.354801	1.06082	62	0.343363	1.14091	0.662336	5	1	4	A_WL_1	Liang et al. (2017)	Acral	WXS
chr1	180859368	182787600	36	881	35	0.234041	1.23965	52	0.217319	1.15825	0.917017	4	1	4	A_WL_1	Liang et al. (2017)	Acral	WXS
chr1	182787700	184801200	37	1217	74	0.337083	1.10929	62	0.343363	1.14091	0.662336	5	1	4	A_WL_1	Liang et al. (2017)	Acral	WXS
chr1	184853890	186648500	38	1042	44	0.433959	1.08491	68	0.418006	1.06605	0.745446	5	1	5	A_WL_1	Liang et al. (2017)	Acral	WXS
chr1	186648600	200829600	39	2191	87	0.327558	1.14863	62	0.343363	1.14091	0.662336	5	1	4	A_WL_1	Liang et al. (2017)	Acral	WXS
chr1	200829700	201010800	40	207	11	0.159642	1.25869	50	0.17588	NA	0.756973	4	NA	4	A_WL_1	Liang et al. (2017)	Acral	WXS
chr1	201012300	208197600	41	5870	280	0.276589	1.12867	58	0.284456	1.12518	0.917017	4	1	4	A_WL_1	Liang et al. (2017)	Acral	WXS
chr1	208197700	209962000	42	401	37	0.169482	1.27993	48	0.17588	1.15998	0.917017	4	1	4	A_WL_1	Liang et al. (2017)	Acral	WXS
chr1	209962944	215775400	43	1894	69	0.339449	1.17038	62	0.343363	1.14091	0.662336	5	1	4	A_WL_1	Liang et al. (2017)	Acral	WXS
chr1	215775582	223985900	44	2303	105	0.284654	1.13688	58	0.284456	1.12518	0.917017	4	1	4	A_WL_1	Liang et al. (2017)	Acral	WXS
chr1	223986000	226580000	45	1360	44	0.344815	1.13229	62	0.343363	1.14091	0.662336	5	1	4	A_WL_1	Liang et al. (2017)	Acral	WXS
chr1	226580387	227192500	46	326	31	0.177678	1.0842	48	0.17588	1.15998	0.917017	4	1	4	A_WL_1	Liang et al. (2017)	Acral	WXS
chr1	227192600	228034100	47	297	19	0.353443	0.995029	62	0.343363	1.14091	0.662336	5	1	4	A_WL_1	Liang et al. (2017)	Acral	WXS
chr1	228057027	228597022	48	767	41	0.177206	1.20763	48	0.17588	1.15998	0.917017	4	1	4	A_WL_1	Liang et al. (2017)	Acral	WXS
chr1	228598700	228880021	49	107	1	0.296276	0.442826	61	0.284456	NA	0.479655	6	NA	4	A_WL_1	Liang et al. (2017)	Acral	WXS
chr1	228880135	234528373	50	2072	135	0.27586	1.1352	58	0.284456	1.12518	0.917017	4	1	4	A_WL_1	Liang et al. (2017)	Acral	WXS
chr1	234529100	236413147	51	915	70	0.373187	1.2035	62	0.343363	1.14091	0.662336	5	1	4	A_WL_1	Liang et al. (2017)	Acral	WXS
chr1	236413282	248059500	52	3592	223	0.287172	1.09491	58	0.284456	1.12518	0.917017	4	1	4	A_WL_1	Liang et al. (2017)	Acral	WXS
chr1	248059602	249214200	53	571	18	0.235578	0.32767	56	0.217319	0.32767	0.852213	4	2	4	A_WL_1	Liang et al. (2017)	Acral	WXS
chr2	38832	6420100	54	987	52	-0.223766	0.398264	33	-0.221254	0.458034	0.917017	3	1	3	A_WL_1	Liang et al. (2017)	Acral	WXS
chr2	6420200	24443600	55	4354	262	-0.0882512	0.451148	40	-0.0826043	0.448278	0.488869	4	1	3	A_WL_1	Liang et al. (2017)	Acral	WXS
chr2	24443700	24993000	56	205	2	0.0997826	-0.0735745	46	0.120265	NA	0.711389	4	NA	4	A_WL_1	Liang et al. (2017)	Acral	WXS
chr2	24993143	30866808	57	4240	166	-0.0982132	0.446143	40	-0.0826043	0.448278	0.488869	4	1	3	A_WL_1	Liang et al. (2017)	Acral	WXS
chr2	30866992	31756600	58	382	33	-0.184332	0.452853	35	-0.172209	0.433511	0.917017	3	1	3	A_WL_1	Liang et al. (2017)	Acral	WXS
chr2	31758781	38925500	59	2324	101	-0.0258563	0.416059	42	-0.0418503	0.453992	0.531604	4	1	3	A_WL_1	Liang et al. (2017)	Acral	WXS
chr2	38956700	39025700	60	104	4	0.3818	0.0522793	66	0.343363	NA	0.917017	4	NA	4	A_WL_1	Liang et al. (2017)	Acral	WXS
chr2	39029814	48327900	61	2952	128	-0.0407004	0.423313	42	-0.0418503	0.453992	0.531604	4	1	3	A_WL_1	Liang et al. (2017)	Acral	WXS
chr2	48573200	48606500	62	62	0	0.444114	0	69	0.418006	NA	0.917017	4	NA	5	A_WL_1	Liang et al. (2017)	Acral	WXS
chr2	48615900	70524400	63	5537	208	-0.0490654	0.423815	42	-0.0418503	0.453992	0.531604	4	1	3	A_WL_1	Liang et al. (2017)	Acral	WXS
chr2	70524577	88895500	64	5949	259	-0.105837	0.490972	37	-0.127383	0.452399	0.917017	3	1	3	A_WL_1	Liang et al. (2017)	Acral	WXS
chr2	88913100	96040300	65	802	7	-0.216249	0.422656	34	-0.221254	NA	0.69072	3	NA	3	A_WL_1	Liang et al. (2017)	Acral	WXS
chr2	96040645	120980800	66	8396	341	-0.11591	0.458495	37	-0.127383	0.452399	0.917017	3	1	3	A_WL_1	Liang et al. (2017)	Acral	WXS
chr2	120980900	122261000	67	413	3	-0.753398	9.72835	12	-0.7407	NA	NA	2	NA	2	A_WL_1	Liang et al. (2017)	Acral	WXS
chr2	122273187	127951600	68	357	10	-0.174503	0.352431	36	-0.172209	NA	0.777509	3	NA	3	A_WL_1	Liang et al. (2017)	Acral	WXS
chr2	127952900	128284200	69	330	4	-0.0232342	0.276285	43	-0.0418503	NA	0.917017	3	NA	3	A_WL_1	Liang et al. (2017)	Acral	WXS
chr2	128284300	128462300	70	252	19	-0.244728	0.378729	33	-0.221254	0.458034	0.917017	3	1	3	A_WL_1	Liang et al. (2017)	Acral	WXS
chr2	128462403	128949500	71	485	20	-0.0456005	0.529243	42	-0.0418503	0.453992	0.531604	4	1	3	A_WL_1	Liang et al. (2017)	Acral	WXS
chr2	128949664	135621100	72	1506	85	-0.223071	0.368694	33	-0.221254	0.458034	0.917017	3	1	3	A_WL_1	Liang et al. (2017)	Acral	WXS
chr2	135621200	153617420	73	3808	126	-0.0686233	0.468296	40	-0.0826043	0.448278	0.488869	4	1	3	A_WL_1	Liang et al. (2017)	Acral	WXS
chr2	153617500	158397500	74	519	4	-0.165418	0.35921	36	-0.172209	NA	0.777509	3	NA	3	A_WL_1	Liang et al. (2017)	Acral	WXS
chr2	158397600	182542500	75	10172	359	-0.0582372	0.477677	42	-0.0418503	0.453992	0.531604	4	1	3	A_WL_1	Liang et al. (2017)	Acral	WXS
chr2	182542600	207482600	76	8527	316	-0.0247457	0.441587	42	-0.0418503	0.453992	0.531604	4	1	3	A_WL_1	Liang et al. (2017)	Acral	WXS
chr2	207482798	217070100	77	3021	109	-0.0719998	0.473055	40	-0.0826043	0.448278	0.488869	4	1	3	A_WL_1	Liang et al. (2017)	Acral	WXS
chr2	217070200	219268000	78	924	70	-0.16914	0.465954	35	-0.172209	0.433511	0.917017	3	1	3	A_WL_1	Liang et al. (2017)	Acral	WXS
chr2	219268151	219866500	79	828	3	-0.0424722	0.657876	43	-0.0418503	NA	0.917017	3	NA	3	A_WL_1	Liang et al. (2017)	Acral	WXS
chr2	219867500	222290027	80	1444	28	-0.165268	0.346228	35	-0.172209	0.433511	0.917017	3	1	3	A_WL_1	Liang et al. (2017)	Acral	WXS
chr2	222290126	227202000	81	1060	31	-0.0444302	0.413841	42	-0.0418503	0.453992	0.531604	4	1	3	A_WL_1	Liang et al. (2017)	Acral	WXS
chr2	227202100	239147036	82	5299	320	-0.130455	0.453175	37	-0.127383	0.452399	0.917017	3	1	3	A_WL_1	Liang et al. (2017)	Acral	WXS
chr2	239147171	241929100	83	1281	126	-0.225912	0.536999	33	-0.221254	0.458034	0.917017	3	1	3	A_WL_1	Liang et al. (2017)	Acral	WXS
chr2	241929228	243066700	84	1122	106	-0.139789	0.387208	37	-0.127383	0.452399	0.917017	3	1	3	A_WL_1	Liang et al. (2017)	Acral	WXS
chr3	93565	24164268	85	6901	399	-0.131698	0.429426	37	-0.127383	0.452399	0.917017	3	1	3	A_WL_1	Liang et al. (2017)	Acral	WXS
chr3	24164300	37785500	86	3082	106	-0.0505307	0.367963	42	-0.0418503	0.453992	0.531604	4	1	3	A_WL_1	Liang et al. (2017)	Acral	WXS
chr3	37789600	42681400	87	2514	179	-0.146467	0.452454	37	-0.127383	0.452399	0.917017	3	1	3	A_WL_1	Liang et al. (2017)	Acral	WXS
chr3	42684000	42784630	88	173	12	0.215092	-0.0454194	57	0.217319	NA	0.847044	4	NA	4	A_WL_1	Liang et al. (2017)	Acral	WXS
chr3	42787424	44943104	89	1279	47	-0.0857703	0.483	40	-0.0826043	0.448278	0.488869	4	1	3	A_WL_1	Liang et al. (2017)	Acral	WXS
chr3	44943253	47051300	90	1719	77	-0.163306	0.354866	35	-0.172209	0.433511	0.917017	3	1	3	A_WL_1	Liang et al. (2017)	Acral	WXS
chr3	47053800	48422500	91	1126	51	-0.0677936	0.477288	40	-0.0826043	0.448278	0.488869	4	1	3	A_WL_1	Liang et al. (2017)	Acral	WXS
chr3	48423100	48730300	92	924	31	-0.207244	0.47247	33	-0.221254	0.458034	0.917017	3	1	3	A_WL_1	Liang et al. (2017)	Acral	WXS
chr3	48730400	49662900	93	1141	37	-0.10605	0.565434	37	-0.127383	0.452399	0.917017	3	1	3	A_WL_1	Liang et al. (2017)	Acral	WXS
chr3	49679787	49735400	94	233	0	-0.283056	0	32	-0.274488	NA	0.621797	3	NA	3	A_WL_1	Liang et al. (2017)	Acral	WXS
chr3	49735500	50220500	95	720	5	-0.123529	0.671811	39	-0.127383	NA	0.899591	3	NA	3	A_WL_1	Liang et al. (2017)	Acral	WXS
chr3	50220600	50686747	96	772	22	-0.23944	0.468316	33	-0.221254	0.458034	0.917017	3	1	3	A_WL_1	Liang et al. (2017)	Acral	WXS
chr3	50712700	51969657	97	660	12	-0.0811436	0.376718	41	-0.0826043	NA	0.917017	3	NA	3	A_WL_1	Liang et al. (2017)	Acral	WXS
chr3	51969700	52574400	98	1292	7	-0.194499	0.602311	36	-0.172209	NA	0.777509	3	NA	3	A_WL_1	Liang et al. (2017)	Acral	WXS
chr3	52574500	52804600	99	326	1	-0.026753	-0.0610474	43	-0.0418503	NA	0.917017	3	NA	3	A_WL_1	Liang et al. (2017)	Acral	WXS
chr3	52804700	55886608	100	1210	73	-0.186525	0.429055	35	-0.172209	0.433511	0.917017	3	1	3	A_WL_1	Liang et al. (2017)	Acral	WXS
chr3	55922400	125313904	101	16112	785	-0.0807336	0.45322	40	-0.0826043	0.448278	0.488869	4	1	3	A_WL_1	Liang et al. (2017)	Acral	WXS
chr3	125314000	129367100	102	2136	86	-0.192953	0.39313	35	-0.172209	0.433511	0.917017	3	1	3	A_WL_1	Liang et al. (2017)	Acral	WXS
chr3	129367200	133543852	103	1895	63	-0.0708761	0.418252	40	-0.0826043	0.448278	0.488869	4	1	3	A_WL_1	Liang et al. (2017)	Acral	WXS
chr3	133543917	134094400	104	245	15	-0.225529	0.884861	33	-0.221254	0.458034	0.917017	3	1	3	A_WL_1	Liang et al. (2017)	Acral	WXS
chr3	134156600	150459300	105	4807	202	-0.0497836	0.494301	42	-0.0418503	0.453992	0.531604	4	1	3	A_WL_1	Liang et al. (2017)	Acral	WXS
chr3	150459445	168804300	106	3770	195	-0.0987931	0.439246	40	-0.0826043	0.448278	0.488869	4	1	3	A_WL_1	Liang et al. (2017)	Acral	WXS
chr3	168804400	183862600	107	4329	175	-0.0436578	0.499476	42	-0.0418503	0.453992	0.531604	4	1	3	A_WL_1	Liang et al. (2017)	Acral	WXS
chr3	183862700	184428500	108	831	25	-0.171113	0.548149	35	-0.172209	0.433511	0.917017	3	1	3	A_WL_1	Liang et al. (2017)	Acral	WXS
chr3	184428608	185865500	109	854	27	-0.0280461	0.33072	42	-0.0418503	0.453992	0.531604	4	1	3	A_WL_1	Liang et al. (2017)	Acral	WXS
chr3	185865617	195622900	110	3138	223	-0.121176	0.447752	37	-0.127383	0.452399	0.917017	3	1	3	A_WL_1	Liang et al. (2017)	Acral	WXS
chr3	195623000	197846900	111	1653	100	-0.0361879	0.46766	42	-0.0418503	0.453992	0.531604	4	1	3	A_WL_1	Liang et al. (2017)	Acral	WXS
chr4	47200	483000	112	359	16	-0.606014	-0.0285317	19	-0.621349	-0.0228516	1	2	1	2	A_WL_1	Liang et al. (2017)	Acral	WXS
chr4	483100	13340300	113	5353	271	-0.736497	-0.00472393	11	-0.7407	-0.00102226	1	2	1	2	A_WL_1	Liang et al. (2017)	Acral	WXS
chr4	13340400	25701100	114	2484	96	-0.658885	-0.0152259	14	-0.671859	-0.00437223	1	2	1	2	A_WL_1	Liang et al. (2017)	Acral	WXS
chr4	25749100	25767064	115	32	2	-0.132457	0.379071	39	-0.127383	NA	0.899591	3	NA	3	A_WL_1	Liang et al. (2017)	Acral	WXS
chr4	25767133	38828200	116	1316	64	-0.669745	-0.00268744	14	-0.671859	-0.00437223	1	2	1	2	A_WL_1	Liang et al. (2017)	Acral	WXS
chr4	38828383	40123600	117	928	48	-0.566505	0.0357714	23	-0.578113	0.0237678	1	2	1	2	A_WL_1	Liang et al. (2017)	Acral	WXS
chr4	40123790	82378800	118	10838	505	-0.667877	-0.0108882	14	-0.671859	-0.00437223	1	2	1	2	A_WL_1	Liang et al. (2017)	Acral	WXS
chr4	82380500	95587259	119	3549	144	-0.624603	-0.0279928	19	-0.621349	-0.0228516	1	2	1	2	A_WL_1	Liang et al. (2017)	Acral	WXS
chr4	95587340	109004700	120	3394	179	-0.687021	-0.00536525	14	-0.671859	-0.00437223	1	2	1	2	A_WL_1	Liang et al. (2017)	Acral	WXS
chr4	109010342	146085400	121	7721	384	-0.623258	0.00588287	18	-0.621349	0.00322522	1	2	1	2	A_WL_1	Liang et al. (2017)	Acral	WXS
chr4	146086200	151187100	122	909	29	-0.7287	0.00607226	11	-0.7407	-0.00102226	1	2	1	2	A_WL_1	Liang et al. (2017)	Acral	WXS
chr4	151199013	160274700	123	2974	128	-0.612249	0.00337227	18	-0.621349	0.00322522	1	2	1	2	A_WL_1	Liang et al. (2017)	Acral	WXS
chr4	160274891	186068400	124	4004	170	-0.674627	-0.0145228	14	-0.671859	-0.00437223	1	2	1	2	A_WL_1	Liang et al. (2017)	Acral	WXS
chr4	186068500	187026800	125	560	30	-0.543181	-0.0107568	25	-0.537837	0.0158568	0.157322	3	1	2	A_WL_1	Liang et al. (2017)	Acral	WXS
chr4	187070300	191036400	126	651	48	-0.685879	0.0259857	14	-0.671859	-0.00437223	1	2	1	2	A_WL_1	Liang et al. (2017)	Acral	WXS
chr5	58900	31159587	127	4509	250	-0.156578	0.429327	35	-0.172209	0.433511	0.917017	3	1	3	A_WL_1	Liang et al. (2017)	Acral	WXS
chr5	31267400	58273200	128	7831	305	-0.0918478	0.448804	40	-0.0826043	0.448278	0.488869	4	1	3	A_WL_1	Liang et al. (2017)	Acral	WXS
chr5	58284300	59726100	129	119	3	-0.587035	13.3681	24	-0.578113	NA	NA	2	NA	2	A_WL_1	Liang et al. (2017)	Acral	WXS
chr5	59892700	64447500	130	912	37	-0.0729416	0.499298	40	-0.0826043	0.448278	0.488869	4	1	3	A_WL_1	Liang et al. (2017)	Acral	WXS
chr5	64447600	65479400	131	734	40	0.0132195	0.345567	44	0.0150975	0.41713	0.601021	4	1	3	A_WL_1	Liang et al. (2017)	Acral	WXS
chr5	65479500	89769700	132	6338	321	-0.0753878	0.403144	40	-0.0826043	0.448278	0.488869	4	1	3	A_WL_1	Liang et al. (2017)	Acral	WXS
chr5	89769873	90072522	133	362	24	0.0383419	0.348628	44	0.0150975	0.41713	0.601021	4	1	3	A_WL_1	Liang et al. (2017)	Acral	WXS
chr5	90073700	138738400	134	12428	555	-0.0799193	0.458887	40	-0.0826043	0.448278	0.488869	4	1	3	A_WL_1	Liang et al. (2017)	Acral	WXS
chr5	138739600	138910900	135	124	6	0.619737	1.86481	78	0.64466	NA	0.917017	5	NA	5	A_WL_1	Liang et al. (2017)	Acral	WXS
chr5	138940800	139752500	136	347	8	-0.117973	0.620009	39	-0.127383	NA	0.899591	3	NA	3	A_WL_1	Liang et al. (2017)	Acral	WXS
chr5	139781500	140802000	137	1908	123	-0.0277676	0.487378	42	-0.0418503	0.453992	0.531604	4	1	3	A_WL_1	Liang et al. (2017)	Acral	WXS
chr5	140802100	149421600	138	3540	162	-0.0939505	0.432836	40	-0.0826043	0.448278	0.488869	4	1	3	A_WL_1	Liang et al. (2017)	Acral	WXS
chr5	149424966	150042600	139	741	50	-0.212407	0.482542	33	-0.221254	0.458034	0.917017	3	1	3	A_WL_1	Liang et al. (2017)	Acral	WXS
chr5	150050049	172565300	140	6099	327	-0.11124	0.471715	37	-0.127383	0.452399	0.917017	3	1	3	A_WL_1	Liang et al. (2017)	Acral	WXS
chr5	172565400	180688100	141	4699	290	-0.154863	0.409017	35	-0.172209	0.433511	0.917017	3	1	3	A_WL_1	Liang et al. (2017)	Acral	WXS
chr6	203400	391888	142	68	0	0.18571	0	50	0.17588	NA	0.756973	4	NA	4	A_WL_1	Liang et al. (2017)	Acral	WXS
chr6	393200	15369100	143	3902	261	0.593633	0.151556	73	0.593354	0.155132	0.917017	5	2	5	A_WL_1	Liang et al. (2017)	Acral	WXS
chr6	15369466	16148215	144	213	6	0.827472	0.665202	85	0.826996	NA	0.916198	6	NA	6	A_WL_1	Liang et al. (2017)	Acral	WXS
chr6	16148386	18264800	145	797	46	0.629039	0.147553	76	0.64466	0.150428	0.917017	5	2	5	A_WL_1	Liang et al. (2017)	Acral	WXS
chr6	18362977	24358500	146	503	45	-0.642228	14.6302	13	-0.671859	13.5792	0.917017	2	0	2	A_WL_1	Liang et al. (2017)	Acral	WXS
chr6	24403197	44275400	147	10245	553	0.579683	0.156823	73	0.593354	0.155132	0.917017	5	2	5	A_WL_1	Liang et al. (2017)	Acral	WXS
chr6	44277900	47847683	148	1204	66	0.651972	0.117538	76	0.64466	0.150428	0.917017	5	2	5	A_WL_1	Liang et al. (2017)	Acral	WXS
chr6	47847700	49409800	149	96	11	0.587975	0.285747	75	0.593354	NA	0.917017	5	NA	5	A_WL_1	Liang et al. (2017)	Acral	WXS
chr6	49411477	52702400	150	1138	61	0.553681	0.0951346	72	0.536149	0.156354	0.860738	5	2	5	A_WL_1	Liang et al. (2017)	Acral	WXS
chr6	52705400	53706900	151	453	14	0.658624	0.195826	78	0.64466	NA	0.917017	5	NA	5	A_WL_1	Liang et al. (2017)	Acral	WXS
chr6	53707098	54054800	152	119	4	0.357496	-0.0492398	66	0.343363	NA	0.917017	4	NA	4	A_WL_1	Liang et al. (2017)	Acral	WXS
chr6	54066900	55142261	153	212	17	0.569903	0.133298	73	0.593354	0.155132	0.917017	5	2	5	A_WL_1	Liang et al. (2017)	Acral	WXS
chr6	55142337	56433400	154	507	29	0.381397	0.00508162	63	0.343363	0.00463055	0.527179	6	3	4	A_WL_1	Liang et al. (2017)	Acral	WXS
chr6	56434600	56506900	155	250	14	0.713983	0.0827917	81	0.713381	NA	0.917017	5	NA	6	A_WL_1	Liang et al. (2017)	Acral	WXS
chr6	56507113	58256300	156	478	1	0.343833	0.0468038	66	0.343363	NA	0.917017	4	NA	4	A_WL_1	Liang et al. (2017)	Acral	WXS
chr6	58276200	58740506	157	20	2	0.660657	0.210711	78	0.64466	NA	0.917017	5	NA	5	A_WL_1	Liang et al. (2017)	Acral	WXS
chr6	58740600	64389700	158	175	7	-0.698165	14.5494	16	-0.671859	NA	NA	2	NA	2	A_WL_1	Liang et al. (2017)	Acral	WXS
chr6	64389800	130535433	159	15426	757	-0.645571	14.0972	13	-0.671859	13.5792	0.917017	2	0	2	A_WL_1	Liang et al. (2017)	Acral	WXS
chr6	130535600	135787400	160	1746	99	-0.569941	15.626	21	-0.578113	15.2298	0.917017	2	0	2	A_WL_1	Liang et al. (2017)	Acral	WXS
chr6	135787500	147061600	161	3066	137	-0.665422	6.94918	13	-0.671859	13.5792	0.917017	2	0	2	A_WL_1	Liang et al. (2017)	Acral	WXS
chr6	147061700	152542234	162	1908	129	-0.664296	16.2346	15	-0.671859	15.6107	0.917017	2	0	2	A_WL_1	Liang et al. (2017)	Acral	WXS
chr6	152542548	159655600	163	2339	122	-0.65308	13.5509	13	-0.671859	13.5792	0.917017	2	0	2	A_WL_1	Liang et al. (2017)	Acral	WXS
chr6	159657195	159693100	164	49	1	0.345863	21.1486	66	0.343363	NA	0.917017	4	NA	4	A_WL_1	Liang et al. (2017)	Acral	WXS
chr6	159744938	160225200	165	281	42	-0.605899	13.3096	17	-0.621349	13.9376	0.917017	2	0	2	A_WL_1	Liang et al. (2017)	Acral	WXS
chr6	160225463	170903800	166	2952	171	-0.710701	12.1565	13	-0.671859	13.5792	0.917017	2	0	2	A_WL_1	Liang et al. (2017)	Acral	WXS
chr7	193200	4166959	167	1790	155	0.989175	0.806239	87	0.995604	0.806239	0.916198	7	2	7	A_WL_1	Liang et al. (2017)	Acral	WXS
chr7	4167023	4855100	168	288	56	0.455398	0.198145	70	0.474094	0.171782	0.914441	5	2	5	A_WL_1	Liang et al. (2017)	Acral	WXS
chr7	4855846	22186700	169	4458	248	0.608107	0.12458	73	0.593354	0.155132	0.917017	5	2	5	A_WL_1	Liang et al. (2017)	Acral	WXS
chr7	22186800	23759600	170	683	34	0.708154	0.115296	80	0.713381	0.115296	0.799606	6	3	5	A_WL_1	Liang et al. (2017)	Acral	WXS
chr7	23759792	24836500	171	207	15	0.623972	0.057128	76	0.64466	0.150428	0.917017	5	2	5	A_WL_1	Liang et al. (2017)	Acral	WXS
chr7	24836604	29103877	172	1231	37	0.573686	0.311021	74	0.593354	0.311021	0.688131	6	2	5	A_WL_1	Liang et al. (2017)	Acral	WXS
chr7	29103900	43990300	173	4306	261	0.604887	0.172655	73	0.593354	0.155132	0.917017	5	2	5	A_WL_1	Liang et al. (2017)	Acral	WXS
chr7	43990400	56174200	174	3875	250	0.525929	0.133439	72	0.536149	0.156354	0.860738	5	2	5	A_WL_1	Liang et al. (2017)	Acral	WXS
chr7	56174300	63370400	175	605	81	0.406546	0.156288	67	0.418006	0.0910345	0.560612	6	3	4	A_WL_1	Liang et al. (2017)	Acral	WXS
chr7	63370697	65619500	176	939	59	0.537205	0.169201	72	0.536149	0.156354	0.860738	5	2	5	A_WL_1	Liang et al. (2017)	Acral	WXS
chr7	65705200	76924537	177	2783	138	0.59406	0.12443	73	0.593354	0.155132	0.917017	5	2	5	A_WL_1	Liang et al. (2017)	Acral	WXS
chr7	76934272	77647500	178	359	23	0.699042	0.204712	79	0.713381	0.351922	0.807133	6	2	5	A_WL_1	Liang et al. (2017)	Acral	WXS
chr7	77647600	89797200	179	2479	62	0.602703	0.149779	73	0.593354	0.155132	0.917017	5	2	5	A_WL_1	Liang et al. (2017)	Acral	WXS
chr7	89854200	89870100	180	99	0	-0.565172	0	24	-0.578113	NA	NA	2	NA	2	A_WL_1	Liang et al. (2017)	Acral	WXS
chr7	89874566	96339200	181	2538	111	0.653954	0.147549	76	0.64466	0.150428	0.917017	5	2	5	A_WL_1	Liang et al. (2017)	Acral	WXS
chr7	96634800	98649900	182	875	49	0.531452	0.106044	72	0.536149	0.156354	0.860738	5	2	5	A_WL_1	Liang et al. (2017)	Acral	WXS
chr7	98650099	98987800	183	158	0	0.612343	0	75	0.593354	NA	0.917017	5	NA	5	A_WL_1	Liang et al. (2017)	Acral	WXS
chr7	98988511	99045800	184	141	0	1.20758	0	89	1.20123	NA	0.916198	8	NA	8	A_WL_1	Liang et al. (2017)	Acral	WXS
chr7	99045900	99668600	185	836	24	0.623919	0.311296	76	0.64466	0.150428	0.917017	5	2	5	A_WL_1	Liang et al. (2017)	Acral	WXS
chr7	99668800	102318800	186	2764	126	0.545101	0.191844	72	0.536149	0.156354	0.860738	5	2	5	A_WL_1	Liang et al. (2017)	Acral	WXS
chr7	102318900	121012200	187	5014	192	0.648074	0.164247	76	0.64466	0.150428	0.917017	5	2	5	A_WL_1	Liang et al. (2017)	Acral	WXS
chr7	121018900	138730500	188	5893	270	0.596778	0.18448	73	0.593354	0.155132	0.917017	5	2	5	A_WL_1	Liang et al. (2017)	Acral	WXS
chr7	138730700	142494606	189	2335	102	0.628293	0.118025	76	0.64466	0.150428	0.917017	5	2	5	A_WL_1	Liang et al. (2017)	Acral	WXS
chr7	142494785	145813700	190	1122	85	0.475897	0.160079	70	0.474094	0.171782	0.914441	5	2	5	A_WL_1	Liang et al. (2017)	Acral	WXS
chr7	145813854	149148300	191	711	30	0.599344	0.133363	73	0.593354	0.155132	0.917017	5	2	5	A_WL_1	Liang et al. (2017)	Acral	WXS
chr7	149148400	149314400	192	110	1	0.501022	-0.112996	71	0.474094	NA	0.825891	5	NA	5	A_WL_1	Liang et al. (2017)	Acral	WXS
chr7	149314500	149528400	193	349	27	0.382081	0.176411	65	0.343363	0.176411	0.706772	5	2	4	A_WL_1	Liang et al. (2017)	Acral	WXS
chr7	149529800	159053600	194	3881	232	0.533521	0.183336	72	0.536149	0.156354	0.860738	5	2	5	A_WL_1	Liang et al. (2017)	Acral	WXS
chr8	182807	6302418	195	1031	84	0.177243	1.12143	48	0.17588	1.15998	0.917017	4	1	4	A_WL_1	Liang et al. (2017)	Acral	WXS
chr8	6302500	7191000	196	255	17	0.289889	0.921238	58	0.284456	1.12518	0.917017	4	1	4	A_WL_1	Liang et al. (2017)	Acral	WXS
chr8	7213936	7752400	197	62	4	0.606894	0.0543304	75	0.593354	NA	0.917017	5	NA	5	A_WL_1	Liang et al. (2017)	Acral	WXS
chr8	7869617	20070466	198	3251	282	0.31109	1.16347	58	0.284456	1.12518	0.917017	4	1	4	A_WL_1	Liang et al. (2017)	Acral	WXS
chr8	20070500	27559400	199	3595	178	0.240127	1.15524	52	0.217319	1.15825	0.917017	4	1	4	A_WL_1	Liang et al. (2017)	Acral	WXS
chr8	27590800	28360143	200	436	34	0.299132	1.18842	58	0.284456	1.12518	0.917017	4	1	4	A_WL_1	Liang et al. (2017)	Acral	WXS
chr8	28360300	28747700	201	275	23	0.40117	1.03222	68	0.418006	1.06605	0.745446	5	1	4	A_WL_1	Liang et al. (2017)	Acral	WXS
chr8	28821300	28950400	202	110	4	0.589248	0.0787596	75	0.593354	NA	0.917017	5	NA	5	A_WL_1	Liang et al. (2017)	Acral	WXS
chr8	28956696	29107388	203	122	0	0.404997	0	69	0.418006	NA	0.917017	4	NA	4	A_WL_1	Liang et al. (2017)	Acral	WXS
chr8	29107500	39775830	204	3012	129	0.321877	1.13802	62	0.343363	1.14091	0.662336	5	1	4	A_WL_1	Liang et al. (2017)	Acral	WXS
chr8	39776300	41686200	205	577	30	0.220787	1.35914	52	0.217319	1.15825	0.917017	4	1	4	A_WL_1	Liang et al. (2017)	Acral	WXS
chr8	41753800	43046800	206	882	11	0.335923	1.11145	66	0.343363	NA	0.917017	4	NA	4	A_WL_1	Liang et al. (2017)	Acral	WXS
[truncated: 79,198 more rows]
