# Supplementary material for: Integrated genomic analyses of acral and mucosal melanomas nominate novel driver genes
Source: Genome Med. 2022 Jun 16;14:65. doi: 10.1186/s13073-022-01068-0 (PMC9202124; doi:10.1186/s13073-022-01068-0)
Supplement: Supplementary file 7 — Additional file 7: Table S6. The outputs of dNdScv, MutPanning and MutSigCV. [file 13073_2022_1068_MOESM7_ESM.xlsx]

## Sheet: Index
Table S6. The outputs of dNdScv, MutPanning and MutSigCV.
Sheet Name	Content
dNdScv-MergedSet	dNdScv output for the merged set of both acral and mucosal melanomas
dNdScv-AcralOnly	dNdScv output for acral melanomas
dNdScv-MucosalOnly	dNdScv output for mucosal melanomas
MutPanning-MergedSet	MutPanning output for the merged set of both acral and mucosal melanomas
MutPanning-AcralOnly	MutPanning output for acral melanomas
MutPanning-MucosalOnly	MutPanning output for mucosal melanomas
Mutsig2cv-MergedSet	Mutsig2cv output for the merged set of both acral and mucosal melanomas
Mutsig2cv-AcralOnly	Mutsig2cv output for acral melanomas
Mutsig2cv-MucosalOnly	Mutsig2cv output for mucosal melanomas

## Sheet: dNdScv-MergedSet
gene_name	n_syn	n_mis	n_non	n_spl	n_ind	wmis_cv	wnon_cv	wspl_cv	wind_cv	pmis_cv	ptrunc_cv	pallsubs_cv	pind_cv	qmis_cv	qtrunc_cv	qallsubs_cv	pglobal_cv	qglobal_cv
BRAF	0	54	0	0	1	178.03	0	0	12.2195	0	0.7793	0	0.0756665	0	0.970643	0	0	0
NRAS	0	38	0	0	1	396.053	0	0	41.7109	0	0.890858	0	0.0234152	0	0.970643	0	0	0
KIT	0	30	0	0	8	76.2577	0	0	90.1869	5.37459e-13	0.776958	1.47582e-12	1.87597e-09	3.59936e-09	0.970643	9.88356e-09	0	0
NF1	4	8	11	3	13	1.58533	23.7605	23.7605	45.0278	0.422338	1.30186e-10	1.44682e-10	3.39715e-09	0.833849	2.61556e-06	7.26702e-07	0	0
PTEN	0	6	1	2	6	35.214	153.022	153.022	129.459	0.000122841	2.56263e-05	2.82905e-06	7.36943e-09	0.274222	0.186953	0.0113677	6.77569e-13	2.72261e-09
TYRP1	1	3	0	0	9	3.81929	0	0	134.401	0.155474	0.717943	0.321554	1.449e-11	0.833849	0.970643	0.991905	1.26231e-10	4.22685e-07
SPRED1	1	1	2	0	7	1.97627	34.0993	34.0993	127.155	0.604472	0.00342787	0.0137742	1.02176e-09	0.833849	0.970643	0.991905	3.65735e-10	1.04971e-06
TP53	0	9	1	1	2	38.8176	88.8848	88.8848	47.0687	1.03573e-05	0.00111149	6.24952e-06	0.00165586	0.0346816	0.970643	0.0173844	2.00618e-07	0.000503826
CDKN2A.p16INK4a	0	1	0	0	4	6.91944	0	0	179.237	0.229145	0.901253	0.477471	2.24013e-07	0.833849	0.970643	0.991905	1.82375e-06	0.00407122
ATRX	1	5	4	2	4	2.47366	25.9376	25.9376	16.8705	0.283743	2.79159e-05	0.00010416	0.00133626	0.833849	0.186953	0.232519	2.33655e-06	0.00469436
CTNNB1	0	12	0	0	1	42.2728	0	0	9.98452	1.17686e-06	0.80786	4.94535e-06	0.0910667	0.00472887	0.970643	0.0165595	7.03152e-06	0.0128428
B2M	0	1	0	0	3	14.4088	0	0	179.806	0.108106	0.911857	0.27115	4.3831e-06	0.833849	0.970643	0.991905	1.74027e-05	0.0291364
KRAS	0	6	0	0	0	85.4736	0	0	0	1.17005e-06	0.904469	6.92227e-06	1	0.00472887	0.970643	0.0173844	8.91641e-05	0.1378
PTPRJ	1	3	1	1	4	2.38398	16.4334	16.4334	31.7454	0.35813	0.0150517	0.0512234	0.00015501	0.833849	0.970643	0.991905	0.000101186	0.145209
CHD8	1	1	3	1	2	0.498834	19.5659	19.5659	7.87726	0.576909	0.000830324	0.000511532	0.0409274	0.833849	0.970643	0.856433	0.000246498	0.330159
ARR3	0	1	0	0	3	4.2584	0	0	77.5176	0.361164	0.800816	0.620543	5.13129e-05	0.833849	0.970643	0.991905	0.000361556	0.454001
FYB	0	8	2	0	1	19.3872	47.5031	47.5031	13.5405	0.00091042	0.00400687	0.000741711	0.0687902	0.833849	0.970643	0.991905	0.00055529	0.656255
HSPA8	9	1	1	0	3	0.168305	2.10993	2.10993	22.1802	0.0328609	0.519797	0.0666753	0.00167995	0.833849	0.970643	0.991905	0.00113097	1
SF3B1	0	13	0	0	0	25.3133	0	0	0	4.77155e-05	0.734061	0.000127471	1	0.13695	0.970643	0.256102	0.00127058	1
SLC30A9	0	2	1	0	2	8.62802	28.503	28.503	36.7743	0.0966598	0.0517865	0.0748335	0.00265211	0.833849	0.970643	0.991905	0.00189037	1
ANO6	0	5	0	0	2	14.5652	0	0	18.5952	0.00792605	0.769635	0.0229355	0.0094045	0.833849	0.970643	0.991905	0.00203654	1
KCTD5	0	2	1	0	1	17.5953	79.7477	79.7477	47.1703	0.0278423	0.0166926	0.0119162	0.0207613	0.833849	0.970643	0.991905	0.00230189	1
DCBLD1	0	1	0	0	3	3.15879	0	0	37.5061	0.466512	0.80499	0.727669	0.000403272	0.833849	0.970643	0.991905	0.0026803	1
ACTG1	15	0	0	0	0	0	0	0	0	8.34361e-05	0.265036	0.000297249	1	0.209539	0.970643	0.542912	0.00271119	1
FRG2B	0	0	0	0	2	0	0	0	102.813	0.582808	0.862162	0.849785	0.000362837	0.833849	0.970643	0.991905	0.002801	1
TST	1	2	0	0	2	4.22147	0	0	68.7183	0.17947	0.825963	0.389556	0.000797108	0.833849	0.970643	0.991905	0.00281866	1
PPT1	0	1	0	0	2	6.96301	0	0	69.2112	0.22774	0.845543	0.464206	0.00078611	0.833849	0.970643	0.991905	0.00325354	1
MAP4K4	0	7	2	0	1	15.8478	36.77	36.77	5.90603	0.00306761	0.00670221	0.0027186	0.144874	0.833849	0.970643	0.991905	0.00348149	1
ZNF831	2	4	0	0	4	1.39505	0	0	22.3988	0.67195	0.591461	0.76657	0.000521549	0.833849	0.970643	0.991905	0.00352809	1
GIPC3	1	0	0	0	2	0	0	0	81.2273	0.424054	0.837774	0.714063	0.000575481	0.833849	0.970643	0.991905	0.00361499	1
ZNF43	2	9	1	0	2	4.29237	5.94757	5.94757	20.3347	0.0214979	0.195367	0.0536331	0.00799606	0.833849	0.970643	0.991905	0.00375435	1
OR5M9	1	0	0	0	2	0	0	0	54.1786	0.237875	0.798547	0.487769	0.00126319	0.833849	0.970643	0.991905	0.00517071	1
SLC38A4	0	5	0	0	1	18.3719	0	0	17.4594	0.00351096	0.806935	0.01171	0.0541835	0.833849	0.970643	0.991905	0.00530602	1
MOCS2	0	1	1	0	1	11.6282	99.9413	99.9413	38.3197	0.135436	0.0130154	0.0252556	0.0254349	0.833849	0.970643	0.991905	0.00536403	1
SLC9B1	1	3	2	0	1	4.388	25.6543	25.6543	22.9352	0.117361	0.00614041	0.0154628	0.0417858	0.833849	0.970643	0.991905	0.00539161	1
ALB	0	6	0	0	1	16.4003	0	0	15.9305	0.00362343	0.774334	0.0110254	0.0590775	0.833849	0.970643	0.991905	0.00542997	1
SDCBP	0	3	0	0	1	22.8422	0	0	29.6008	0.00633673	0.864204	0.0224711	0.0326827	0.833849	0.970643	0.991905	0.0060343	1
C21orf91	0	3	0	0	1	22.9836	0	0	29.2533	0.00623428	0.867828	0.0222244	0.0330582	0.833849	0.970643	0.991905	0.00603633	1
LMAN1	0	1	2	0	1	3.87417	57.1298	57.1298	14.3798	0.392513	0.0027546	0.0113138	0.0650357	0.833849	0.970643	0.991905	0.00604429	1
PAG1	0	1	0	0	2	4.92942	0	0	51.7554	0.316338	0.865245	0.588489	0.00137967	0.833849	0.970643	0.991905	0.00658963	1
PTP4A1	0	4	0	0	0	50.1706	0	0	0	0.000183818	0.896717	0.000867803	1	0.349368	0.970643	0.991905	0.00698542	1
GPR42	0	3	0	0	0	78.4765	0	0	0	0.000191282	0.949597	0.000941331	1	0.349368	0.970643	0.991905	0.00750073	1
ERMN	0	5	0	0	0	37.2348	0	0	0	0.000211477	0.869831	0.000947464	1	0.354065	0.970643	0.991905	0.00754344	1
FRG1	0	3	0	0	1	18.7145	0	0	32.2219	0.010631	0.835598	0.0346731	0.0301039	0.833849	0.970643	0.991905	0.00820934	1
TMEM147	0	0	0	0	2	0	0	0	55.0831	0.622999	0.848521	0.872883	0.00122347	0.833849	0.970643	0.991905	0.00837488	1
GPR158	1	2	1	1	2	1.11817	12.9685	12.9685	13.0847	0.915505	0.0239732	0.0614971	0.0175364	0.93491	0.970643	0.991905	0.00844657	1
DCAF8L2	1	1	2	0	1	0.691912	20.8077	20.8077	15.393	0.769035	0.00938661	0.0192396	0.061015	0.848539	0.970643	0.991905	0.00909474	1
PRSS1	4	8	0	0	0	8.06377	0	0	0	0.000318674	0.64732	0.00121367	1	0.492499	0.970643	0.991905	0.00936237	1
GUCY1A3	0	4	1	0	1	12.1506	33.6288	33.6288	17.6769	0.0198838	0.0432096	0.0240822	0.0535524	0.833849	0.970643	0.991905	0.00987025	1
ABHD15	0	0	1	0	1	0	103.706	103.706	20.8618	0.580038	0.0124958	0.0299369	0.0457496	0.833849	0.970643	0.991905	0.0103997	1
MICALL1	0	3	0	0	2	8.51797	0	0	20.1596	0.066181	0.824576	0.168847	0.00812297	0.833849	0.970643	0.991905	0.0104125	1
AKR1D1	0	3	0	0	1	15.1387	0	0	33.5362	0.0180427	0.828197	0.0550653	0.0289582	0.833849	0.970643	0.991905	0.0118656	1
SMAD1	0	0	0	0	2	0	0	0	43.1848	0.550933	0.858506	0.827068	0.00195283	0.833849	0.970643	0.991905	0.0119977	1
FMR1	0	2	0	0	2	6.44805	0	0	26.1238	0.152089	0.789689	0.324431	0.0050421	0.833849	0.970643	0.991905	0.0121306	1
PAK1	2	2	1	1	1	2.11691	18.2887	18.2887	18.8395	0.436673	0.00928765	0.0327831	0.0504137	0.833849	0.970643	0.991905	0.0122389	1
SPATA2	0	0	0	0	2	0	0	0	42.1727	0.543775	0.885473	0.825251	0.00204336	0.833849	0.970643	0.991905	0.0124536	1
PPP1R42	0	0	1	0	1	0	49.6686	49.6686	35.5338	0.588293	0.0281386	0.0622377	0.0273746	0.833849	0.970643	0.991905	0.0125649	1
FOXO3	0	2	0	0	2	6.78911	0	0	25.4903	0.140753	0.863316	0.323995	0.00527725	0.833849	0.970643	0.991905	0.0126036	1
AHNAK2	28	26	0	0	3	0.573639	0	0	5.24533	0.0406005	0.0701597	0.0358336	0.0480245	0.833849	0.970643	0.991905	0.0126742	1
SOCS6	0	0	0	0	2	0	0	0	39.0416	0.4686	0.863292	0.761492	0.00236711	0.833849	0.970643	0.991905	0.013192	1
MECP2	0	0	0	0	2	0	0	0	38.0211	0.514324	0.87686	0.801525	0.0024894	0.833849	0.970643	0.991905	0.0144001	1
APC	1	5	4	0	0	2.50798	23.0502	23.0502	0	0.276121	0.00045483	0.00201169	1	0.833849	0.970643	0.991905	0.0145018	1
ZNF585B	0	2	0	0	2	4.41798	0	0	28.3199	0.258051	0.772354	0.475979	0.00433793	0.833849	0.970643	0.991905	0.0148307	1
CLOCK	2	0	0	0	2	0	0	0	23.1569	0.159279	0.558306	0.329773	0.00630202	0.833849	0.970643	0.991905	0.0149139	1
BRINP3	0	9	0	0	0	19.2592	0	0	0	0.000710731	0.769009	0.00221398	1	0.833849	0.970643	0.991905	0.015748	1
HOXC13	1	0	1	0	1	0	27.4261	27.4261	17.8377	0.250758	0.0398551	0.0425995	0.0530951	0.833849	0.970643	0.991905	0.0160399	1
STAMBP	0	0	0	1	1	0	50.076	50.076	25.4415	0.57774	0.0278863	0.0604548	0.0378245	0.833849	0.970643	0.991905	0.0161911	1
PABPC3	0	2	0	0	2	3.92211	0	0	28.8016	0.300201	0.804058	0.544296	0.00420327	0.833849	0.970643	0.991905	0.0161981	1
ARAP1	1	8	2	1	0	5.9316	23.8358	23.8358	0	0.0151867	0.00151963	0.00237919	1	0.833849	0.970643	0.991905	0.0167519	1
CLNS1A	1	5	0	0	0	16.7618	0	0	0	0.00058404	0.801993	0.00242682	1	0.833849	0.970643	0.991905	0.0170391	1
AFG3L2	0	2	0	0	2	6.39505	0	0	21.0879	0.15397	0.787229	0.32677	0.00748261	0.833849	0.970643	0.991905	0.0171491	1
CFD	0	2	0	0	1	14.6182	0	0	45.3571	0.0390912	0.894568	0.115501	0.0215734	0.833849	0.970643	0.991905	0.0174291	1
PLCZ1	0	7	0	0	0	21.5521	0	0	0	0.000768762	0.772909	0.00249714	1	0.833849	0.970643	0.991905	0.0174615	1
MSH6	0	2	2	0	1	3.57916	43.0908	43.0908	6.55575	0.335493	0.00487773	0.0189572	0.132411	0.833849	0.970643	0.991905	0.0175394	1
DHX35	0	4	0	0	1	14.643	0	0	12.1694	0.0116756	0.785106	0.0343479	0.0759541	0.833849	0.970643	0.991905	0.0181286	1
MS4A10	0	0	1	1	0	0	85.7009	85.7009	0	0.563781	0.00119843	0.00269476	1	0.833849	0.970643	0.991905	0.0186381	1
HIVEP3	1	4	2	1	0	2.11758	31.8359	31.8359	0	0.398863	0.000651397	0.00281878	1	0.833849	0.970643	0.991905	0.0193691	1
CBL	1	9	0	0	0	10.0405	0	0	0	0.000917654	0.673753	0.00282481	1	0.833849	0.970643	0.991905	0.0194045	1
SCAMP3	0	1	1	0	1	5.97704	48.1344	48.1344	25.3908	0.264013	0.0291283	0.0746185	0.0378972	0.833849	0.970643	0.991905	0.0194222	1
AEBP1	2	0	0	0	2	0	0	0	17.3983	0.118944	0.60292	0.272072	0.0106014	0.833849	0.970643	0.991905	0.0197534	1
LRRC7	0	8	0	0	1	11.2037	0	0	6.50586	0.0102211	0.70731	0.0232232	0.133291	0.833849	0.970643	0.991905	0.0209804	1
TSHZ2	2	10	0	0	1	4.78371	0	0	8.45316	0.0110935	0.633896	0.0292675	0.105824	0.833849	0.970643	0.991905	0.0209906	1
CAMK2A	0	3	0	0	1	12.9793	0	0	22.874	0.0260774	0.804913	0.073953	0.041893	0.833849	0.970643	0.991905	0.0209958	1
TCF25	0	1	0	0	2	3.36047	0	0	27.8681	0.443176	0.808101	0.707424	0.00447019	0.833849	0.970643	0.991905	0.0213661	1
CALCRL	0	5	0	0	0	26.4959	0	0	0	0.000865833	0.815305	0.0032312	1	0.833849	0.970643	0.991905	0.0217618	1
UBE2O	0	5	2	0	0	11.4159	63.3169	63.3169	0	0.0173994	0.00223278	0.00331683	1	0.833849	0.970643	0.991905	0.0222518	1
RPL5	0	0	1	0	1	0	41.1629	41.1629	20.4003	0.564991	0.0346042	0.0710121	0.0467363	0.833849	0.970643	0.991905	0.0222632	1
SPTBN5	6	0	0	0	0	0	0	0	0	0.00115762	0.181952	0.00336176	1	0.833849	0.970643	0.991905	0.022508	1
NBEAL2	1	3	1	0	3	1.61763	5.82033	5.82033	12.3835	0.614026	0.215489	0.460882	0.00737607	0.833849	0.970643	0.991905	0.0227227	1
OR4A5	1	2	1	0	1	2.7185	31.3884	31.3884	25.3272	0.344708	0.0343058	0.0906459	0.0379888	0.833849	0.970643	0.991905	0.0229726	1
APLP1	1	5	0	0	1	6.87236	0	0	13.6255	0.0182552	0.705726	0.0504221	0.0683903	0.833849	0.970643	0.991905	0.0230002	1
C20orf195	1	3	1	0	0	12.3256	72.3349	72.3349	0	0.00965926	0.0135811	0.00345916	1	0.833849	0.970643	0.991905	0.0230613	1
RAI1	0	5	1	0	1	11.0587	48.7003	48.7003	4.06682	0.019176	0.0287556	0.0179019	0.197495	0.833849	0.970643	0.991905	0.0234933	1
FMN1	0	1	0	1	2	1.56486	19.9403	19.9403	12.8276	0.777509	0.0763537	0.196463	0.0181502	0.851195	0.970643	0.991905	0.0236641	1
TRABD2A	1	0	0	1	1	0	17.0225	17.0225	21.1361	0.296414	0.0676173	0.0802539	0.0451825	0.833849	0.970643	0.991905	0.0240032	1
JPH3	0	1	0	0	2	2.36716	0	0	28.0741	0.584978	0.835284	0.832947	0.00440916	0.833849	0.970643	0.991905	0.0242643	1
LIN28B	0	2	0	0	1	13.7647	0	0	32.6883	0.043551	0.867362	0.124412	0.0296871	0.833849	0.970643	0.991905	0.0243811	1
LATS2	0	2	0	0	2	4.89475	0	0	19.1795	0.225196	0.831272	0.452392	0.00889247	0.833849	0.970643	0.991905	0.0262121	1
FBXO43	0	1	2	0	0	3.59503	96.6829	96.6829	0	0.418625	0.000934124	0.00416302	1	0.833849	0.970643	0.991905	0.0269827	1
EIF4A2	0	1	0	0	2	3.13383	0	0	23.6705	0.46956	0.777	0.718221	0.0060523	0.833849	0.970643	0.991905	0.0279866	1
CAPNS1	1	3	0	0	1	7.14736	0	0	23.3345	0.0390435	0.773669	0.108282	0.0411	0.833849	0.970643	0.991905	0.0285482	1
SPHKAP	1	13	1	0	1	5.89656	6.25427	6.25427	5.14875	0.00829776	0.199902	0.0277729	0.162726	0.833849	0.970643	0.991905	0.0289213	1
SMARCD1	0	3	0	0	1	13.084	0	0	15.0268	0.0255897	0.80866	0.0731034	0.0624096	0.833849	0.970643	0.991905	0.029153	1
FKBP10	0	0	0	0	2	0	0	0	23.6004	0.501243	0.84772	0.787322	0.0060855	0.833849	0.970643	0.991905	0.0303811	1
UBC	24	4	0	0	1	0.333012	0	0	8.77111	0.0209454	0.320369	0.0472307	0.10238	0.833849	0.970643	0.991905	0.0306171	1
PHF3	1	2	0	0	3	1.26813	0	0	13.6806	0.821262	0.61134	0.839905	0.00578438	0.872641	0.970643	0.991905	0.0307389	1
ZBTB39	0	4	1	0	0	16.1453	96.9823	96.9823	0	0.00872847	0.0134537	0.00489714	1	0.833849	0.970643	0.991905	0.0309455	1
SLC1A2	0	1	0	1	1	3.99087	46.7042	46.7042	16.9626	0.382472	0.0301125	0.0891743	0.0556824	0.833849	0.970643	0.991905	0.0313083	1
SPATA5	0	1	0	0	2	2.87083	0	0	22.5011	0.504044	0.787524	0.7526	0.00664404	0.833849	0.970643	0.991905	0.0314932	1
CUL5	1	1	0	0	2	1.42721	0	0	24.0875	0.782861	0.649894	0.856169	0.00586025	0.854104	0.970643	0.991905	0.0315836	1
ZFR2	0	1	0	0	2	1.96413	0	0	24.0879	0.669108	0.770707	0.858192	0.0058601	0.833849	0.970643	0.991905	0.0316457	1
HNRNPR	0	1	1	1	0	4.05814	87.7653	87.7653	0	0.376898	0.00114096	0.00503245	1	0.833849	0.970643	0.991905	0.0316634	1
FAM222B	0	4	1	0	0	17.8324	71.1578	71.1578	0	0.00643925	0.0189285	0.00508585	1	0.833849	0.970643	0.991905	0.0319457	1
GIP	0	1	0	0	1	12.2481	0	0	58.7864	0.128285	0.881633	0.306698	0.0167272	0.833849	0.970643	0.991905	0.0321798	1
CRYGA	0	1	0	0	1	7.42448	0	0	86.0561	0.213795	0.86775	0.448302	0.0114873	0.833849	0.970643	0.991905	0.032283	1
OR10R2	0	5	0	0	0	24.2713	0	0	0	0.00122524	0.910892	0.00515401	1	0.833849	0.970643	0.991905	0.0323053	1
GLTSCR2	1	0	0	1	1	0	15.3492	15.3492	16.0176	0.29555	0.0757933	0.0880943	0.0587752	0.833849	0.970643	0.991905	0.0324303	1
MTRNR2L7	0	0	1	0	0	0	810.193	810.193	0	0.784689	0.00132484	0.00524877	1	0.854245	0.970643	0.991905	0.0328036	1
KLHL13	0	4	0	0	1	10.4102	0	0	13.8768	0.0301608	0.789032	0.0808935	0.0672349	0.833849	0.970643	0.991905	0.0337981	1
CHRAC1	0	1	0	0	1	14.3313	0	0	48.8266	0.108725	0.913862	0.272555	0.0200711	0.833849	0.970643	0.991905	0.0339629	1
OR52J3	2	5	0	0	1	3.95744	0	0	26.7228	0.0616764	0.706847	0.151832	0.0360761	0.833849	0.970643	0.991905	0.0339995	1
KIF20A	0	0	1	1	0	0	46.5174	46.5174	0	0.457727	0.00418036	0.00558811	1	0.833849	0.970643	0.991905	0.0345743	1
EPT1	0	1	0	0	1	13.2669	0	0	50.3243	0.117961	0.881106	0.287114	0.0194853	0.833849	0.970643	0.991905	0.0346075	1
H3F3C	7	8	0	0	0	5.38919	0	0	0	0.00148879	0.691499	0.00562059	1	0.833849	0.970643	0.991905	0.0347427	1
LIMA1	0	6	0	0	0	19.9999	0	0	0	0.00161621	0.808557	0.00562509	1	0.833849	0.970643	0.991905	0.034766	1
POP1	0	0	0	0	2	0	0	0	20.6683	0.446672	0.775077	0.72927	0.00776234	0.833849	0.970643	0.991905	0.0349511	1
KRT3	0	4	0	0	1	9.38656	0	0	17.7376	0.0393506	0.816465	0.106297	0.0533789	0.833849	0.970643	0.991905	0.0350191	1
BMP3	0	4	1	0	0	18.1146	60.0173	60.0173	0	0.00613272	0.0228392	0.00569536	1	0.833849	0.970643	0.991905	0.0351296	1
KRTAP12-3	0	0	0	0	1	0	0	0	158.445	0.681672	0.933543	0.91652	0.00627191	0.833849	0.970643	0.991905	0.0354031	1
BCLAF1	0	3	1	0	1	8.68546	27.9196	27.9196	9.77147	0.063562	0.05297	0.0620729	0.0928685	0.833849	0.970643	0.991905	0.0354871	1
GPR124	0	0	1	0	1	0	35.4471	35.4471	8.16588	0.4196	0.0407835	0.0548379	0.109142	0.833849	0.970643	0.991905	0.0366199	1
ADAMTS18	1	8	0	0	1	5.07817	0	0	7.29492	0.0281267	0.538908	0.0501457	0.120607	0.833849	0.970643	0.991905	0.0369409	1
LMX1A	1	0	0	2	0	0	26.5184	26.5184	0	0.271856	0.00573942	0.00605012	1	0.833849	0.970643	0.991905	0.0369522	1
MOB1B	0	1	0	0	1	12.7825	0	0	47.5604	0.122668	0.891289	0.297334	0.0205944	0.833849	0.970643	0.991905	0.0373262	1
CPZ	1	5	0	0	1	5.23553	0	0	16.6705	0.0436245	0.708343	0.109023	0.0566029	0.833849	0.970643	0.991905	0.0375686	1
SCUBE1	2	2	0	0	2	1.00085	0	0	21.1649	0.999274	0.558357	0.840518	0.00743297	0.999374	0.970643	0.991905	0.0379574	1
HRAS	0	3	0	0	0	38.4929	0	0	0	0.00151707	0.914484	0.0063563	1	0.833849	0.970643	0.991905	0.0385084	1
MCM3	3	0	0	1	1	0	4.41424	4.41424	9.15425	0.0634446	0.258415	0.0651388	0.0985154	0.833849	0.970643	0.991905	0.0388161	1
GRIA4	0	0	1	1	0	0	37.1385	37.1385	0	0.404403	0.00657025	0.00642041	1	0.833849	0.970643	0.991905	0.0388324	1
MRPS16	0	1	0	0	1	11.8565	0	0	48.4603	0.132716	0.915106	0.318815	0.0202197	0.833849	0.970643	0.991905	0.0389633	1
INTU	0	0	0	0	2	0	0	0	19.1255	0.439361	0.785295	0.724413	0.00893806	0.833849	0.970643	0.991905	0.039107	1
KBTBD6	0	1	1	0	1	3.22527	54.2457	54.2457	11.3499	0.458574	0.025533	0.0810122	0.080996	0.833849	0.970643	0.991905	0.0395439	1
CGN	0	0	2	0	0	0	36.5623	36.5623	0	0.403919	0.00677828	0.00659279	1	0.833849	0.970643	0.991905	0.0397003	1
TRIML1	0	5	1	0	0	17.2057	40.0098	40.0098	0	0.00444596	0.0357028	0.00659559	1	0.833849	0.970643	0.991905	0.0397144	1
CEND1	0	0	0	0	1	0	0	0	144.362	0.784282	0.963989	0.962301	0.00687953	0.854178	0.972041	0.991905	0.0398378	1
RPRD2	0	4	2	0	0	7.73215	62.5017	62.5017	0	0.0629102	0.00229277	0.00662346	1	0.833849	0.970643	0.991905	0.0398543	1
NCOA1	0	5	2	0	0	10.8275	44.992	44.992	0	0.0204413	0.00447139	0.00666928	1	0.833849	0.970643	0.991905	0.040084	1
ZNF595	0	3	0	0	0	37.3792	0	0	0	0.00164807	0.880658	0.00667092	1	0.833849	0.970643	0.991905	0.0400922	1
CAST	0	0	1	0	1	0	25.2818	25.2818	12.4777	0.47791	0.0590256	0.0907874	0.0742162	0.833849	0.970643	0.991905	0.0404274	1
SATB1	1	0	2	0	0	0	23.3727	23.3727	0	0.2492	0.00742034	0.00674118	1	0.833849	0.970643	0.991905	0.0404439	1
INPP5B	0	0	1	0	1	0	26.0721	26.0721	11.4377	0.468396	0.0570789	0.0858273	0.0804235	0.833849	0.970643	0.991905	0.0412486	1
ADAM23	0	3	1	0	1	8.08325	19.8464	19.8464	11.921	0.0736742	0.0767439	0.0904546	0.0774148	0.833849	0.970643	0.991905	0.0417454	1
PRPF40A	0	1	0	0	2	2.6608	0	0	18.7357	0.535121	0.748974	0.758517	0.00927739	0.833849	0.970643	0.991905	0.0419167	1
CSMD3	2	9	4	0	2	1.71164	6.33396	6.33396	4.02324	0.422026	0.0205625	0.0647507	0.110181	0.833849	0.970643	0.991905	0.042398	1
ZNF587	0	4	0	0	1	10.1409	0	0	11.1461	0.0322945	0.795055	0.0867359	0.0823552	0.833849	0.970643	0.991905	0.0424418	1
CDH5	0	7	0	0	0	17.337	0	0	0	0.00208156	0.816999	0.00717912	1	0.833849	0.970643	0.991905	0.0426194	1
TUBA1B	12	0	0	0	0	0	0	0	0	0.00217838	0.406726	0.00719239	1	0.833849	0.970643	0.991905	0.0426849	1
OR51M1	0	2	0	0	1	7.25918	0	0	40.6965	0.12705	0.879897	0.30203	0.0239849	0.833849	0.970643	0.991905	0.0429403	1
CCDC152	0	4	0	0	0	25.6664	0	0	0	0.00198177	0.828398	0.00728874	1	0.833849	0.970643	0.991905	0.0431597	1
ZC3H12C	1	1	0	0	2	1.04015	0	0	20.3041	0.975306	0.703991	0.928369	0.008018	0.980921	0.970643	0.991905	0.0439205	1
TAS2R46	0	1	0	0	1	13.9865	0	0	36.0816	0.111564	0.914947	0.278267	0.0269702	0.833849	0.970643	0.991905	0.0442203	1
ELMSAN1	1	0	0	1	1	0	14.3938	14.3938	8.4455	0.228983	0.0813496	0.0709033	0.10591	0.833849	0.970643	0.991905	0.0442423	1
NANOG	0	2	0	0	1	9.00523	0	0	27.9814	0.0901562	0.820054	0.219637	0.0345093	0.833849	0.970643	0.991905	0.0445849	1
FAM71C	2	0	0	0	1	0	0	0	51.3712	0.185041	0.733314	0.398499	0.0190958	0.833849	0.970643	0.991905	0.0447321	1
WDR41	0	2	0	0	1	10.1462	0	0	22.9412	0.0739608	0.799908	0.182904	0.0417753	0.833849	0.970643	0.991905	0.0448844	1
TBC1D8	0	1	0	0	2	2.09114	0	0	18.7729	0.640294	0.75768	0.83509	0.0092442	0.833849	0.970643	0.991905	0.0452683	1
FPR1	0	2	0	0	1	7.68113	0	0	35.5372	0.116348	0.885456	0.282656	0.0273721	0.833849	0.970643	0.991905	0.0453517	1
NEDD1	1	0	2	0	0	0	24.4095	24.4095	0	0.289449	0.00679444	0.00774935	1	0.833849	0.970643	0.991905	0.0454123	1
PLXNC1	0	5	0	0	1	10.4329	0	0	6.63721	0.0228395	0.761598	0.0592034	0.130998	0.833849	0.970643	0.991905	0.0454423	1
GNGT1	0	0	0	0	1	0	0	0	122.737	0.790474	0.935529	0.962336	0.00808188	0.856279	0.970643	0.991905	0.045549	1
ZFPM2	1	9	2	0	0	6.38962	17.0503	17.0503	0	0.00926326	0.0139888	0.00778068	1	0.833849	0.970643	0.991905	0.0455645	1
HABP2	0	6	0	0	0	18.1591	0	0	0	0.00241032	0.789907	0.00782768	1	0.833849	0.970643	0.991905	0.0457926	1
KANSL1	0	0	1	0	1	0	31.5985	31.5985	7.50612	0.445206	0.046262	0.0666794	0.117611	0.833849	0.970643	0.991905	0.0458632	1
APLNR	3	0	0	0	1	0	0	0	38.3734	0.133634	0.721413	0.309857	0.0254002	0.833849	0.970643	0.991905	0.0459998	1
DSTYK	1	0	1	0	1	0	11.2304	11.2304	10.076	0.225277	0.106758	0.0875069	0.0903145	0.833849	0.970643	0.991905	0.0461583	1
STK11IP	0	0	0	1	1	0	21.2102	21.2102	9.68747	0.406725	0.0714249	0.0851311	0.0935987	0.833849	0.970643	0.991905	0.0464727	1
CNGB3	0	0	1	1	0	0	32.1079	32.1079	0	0.395604	0.00877118	0.00799929	1	0.833849	0.970643	0.991905	0.0466231	1
APOBEC1	0	1	0	0	1	6.55347	0	0	59.346	0.24161	0.843552	0.483769	0.0165721	0.833849	0.970643	0.991905	0.0467089	1
SIRT7	0	5	0	0	0	20.8426	0	0	0	0.00220042	0.838843	0.00805848	1	0.833849	0.970643	0.991905	0.0469086	1
C2CD3	0	9	0	0	0	14.2527	0	0	0	0.00315043	0.73303	0.00813188	1	0.833849	0.970643	0.991905	0.0472622	1
GPBP1L1	0	2	0	0	1	9.84137	0	0	23.1778	0.0778429	0.839528	0.198015	0.0413664	0.833849	0.970643	0.991905	0.0475472	1
BHLHE22	0	2	0	0	1	8.83879	0	0	28.2139	0.0929444	0.924288	0.240473	0.0342345	0.833849	0.970643	0.991905	0.0477457	1
MAP1LC3B2	0	2	0	0	0	66.0609	0	0	0	0.002047	0.944353	0.00853903	1	0.833849	0.970643	0.991905	0.0492113	1
GRXCR1	0	2	0	0	1	7.18546	0	0	33.2514	0.129067	0.828278	0.295194	0.029199	0.833849	0.970643	0.991905	0.0495936	1
RNF216	1	0	1	0	1	0	9.95255	9.95255	10.5259	0.229171	0.121739	0.0994973	0.0867883	0.833849	0.970643	0.991905	0.0496689	1
ANKRD30A	2	6	1	0	2	2.15278	2.51852	2.51852	13.2931	0.280527	0.467117	0.5139	0.0170614	0.833849	0.970643	0.991905	0.0502981	1
TMPRSS13	1	4	0	0	1	4.73379	0	0	18.2773	0.0741996	0.692451	0.169825	0.0518842	0.833849	0.970643	0.991905	0.0505035	1
MGARP	0	1	0	0	1	8.992	0	0	43.5583	0.176446	0.904494	0.394773	0.0224444	0.833849	0.970643	0.991905	0.0507362	1
BRD7	0	1	1	0	1	3.96901	33.0719	33.0719	12.7975	0.384317	0.0440081	0.122946	0.0724959	0.833849	0.970643	0.991905	0.0509848	1
GPR19	0	2	0	0	1	12.8869	0	0	14.2441	0.0489589	0.883574	0.138871	0.0656144	0.833849	0.970643	0.991905	0.0519213	1
C12orf42	1	1	2	0	0	1.30934	40.175	40.175	0	0.833875	0.00244385	0.00911292	1	0.880194	0.970643	0.991905	0.051926	1
FBXW10	0	1	1	0	1	2.89801	29.3718	29.3718	14.9672	0.500265	0.0501142	0.145489	0.0626426	0.833849	0.970643	0.991905	0.0519302	1
DCLRE1B	0	4	0	1	0	15.8832	49.4157	49.4157	0	0.00916975	0.0282972	0.00939904	1	0.833849	0.970643	0.991905	0.0532657	1
LIPE	0	1	0	0	2	2.83522	0	0	16.1166	0.509075	0.832236	0.774633	0.0121553	0.833849	0.970643	0.991905	0.0533444	1
SCGB2B2	1	0	0	0	1	0	0	0	76.3117	0.449224	0.812777	0.733537	0.0129353	0.833849	0.970643	0.991905	0.0536828	1
AADACL3	0	2	0	0	1	7.59131	0	0	28.4194	0.118512	0.851918	0.2809	0.0339953	0.833849	0.970643	0.991905	0.0539658	1
CHST11	0	4	0	0	0	24.0673	0	0	0	0.00245695	0.887555	0.00961774	1	0.833849	0.970643	0.991905	0.0542839	1
CEACAM3	0	1	0	0	1	5.00963	0	0	58.3862	0.311666	0.828316	0.572305	0.01684	0.833849	0.970643	0.991905	0.0543761	1
ZNF326	0	1	1	0	1	3.29131	29.269	29.269	13.867	0.450932	0.0503068	0.143371	0.0672793	0.833849	0.970643	0.991905	0.0544146	1
OR4M2	2	0	0	0	1	0	0	0	29.9006	0.128445	0.709911	0.301067	0.0323656	0.833849	0.970643	0.991905	0.0548705	1
RHOH	1	0	0	0	1	0	0	0	79.019	0.495584	0.865449	0.782977	0.0124976	0.833849	0.970643	0.991905	0.0550608	1
OR52A5	0	6	0	0	0	17.5799	0	0	0	0.00274854	0.838363	0.00979465	1	0.833849	0.970643	0.991905	0.0551039	1
VEGFC	1	3	0	0	1	4.85194	0	0	21.1028	0.0948498	0.728937	0.218891	0.0452506	0.833849	0.970643	0.991905	0.0556135	1
OR2T8	2	0	0	0	1	0	0	0	65.5714	0.370798	0.865238	0.661749	0.0150223	0.833849	0.970643	0.991905	0.0557798	1
CENPE	1	6	0	0	2	3.18146	0	0	7.10043	0.150377	0.489197	0.207379	0.0482203	0.833849	0.970643	0.991905	0.056051	1
FBXW7	0	2	2	0	0	6.99646	55.2586	55.2586	0	0.134455	0.00294797	0.0100331	1	0.833849	0.970643	0.991905	0.0562041	1
TMEM105	0	1	1	0	0	15.2065	211.086	211.086	0	0.102094	0.0057229	0.0100412	1	0.833849	0.970643	0.991905	0.0562414	1
AMTN	0	1	0	0	1	5.61681	0	0	51.6191	0.280075	0.835959	0.534381	0.0190058	0.833849	0.970643	0.991905	0.0567706	1
FGF22	1	1	0	0	1	3.67297	0	0	60.6672	0.343159	0.87135	0.626613	0.016217	0.833849	0.970643	0.991905	0.0567955	1
HIST1H4D	1	0	0	0	1	0	0	0	71.1192	0.436225	0.902619	0.733948	0.0138666	0.833849	0.970643	0.991905	0.0568671	1
EIF5B	2	1	0	0	2	0.556256	0	0	15.0228	0.603769	0.526021	0.73929	0.0137686	0.833849	0.970643	0.991905	0.0568743	1
ANXA6	0	1	0	2	0	3.69282	60.3637	60.3637	0	0.40912	0.00246183	0.0101937	1	0.833849	0.970643	0.991905	0.0569419	1
SPAG8	0	2	0	0	1	9.46953	0	0	19.298	0.0829943	0.835902	0.208098	0.0492747	0.833849	0.970643	0.991905	0.0572181	1
KIAA1109	0	10	1	1	1	9.15443	16.0069	16.0069	2.16301	0.0177353	0.0331464	0.0324896	0.316476	0.833849	0.970643	0.991905	0.0573472	1
C3orf79	1	3	0	0	0	19.6213	0	0	0	0.00265804	0.836361	0.0103623	1	0.833849	0.970643	0.991905	0.0577135	1
TCEAL2	0	1	0	0	1	7.02804	0	0	44.4486	0.225674	0.894458	0.471186	0.0220046	0.833849	0.970643	0.991905	0.057741	1
EPG5	3	1	0	3	0	0.263285	6.56797	6.56797	0	0.191084	0.0271917	0.0104322	1	0.833849	0.970643	0.991905	0.0580326	1
PFN4	0	0	0	0	1	0	0	0	89.1681	0.7454	0.911612	0.943282	0.0110908	0.840165	0.970643	0.991905	0.0581678	1
GXYLT1	0	4	0	0	0	22.878	0	0	0	0.00290463	0.83441	0.0104746	1	0.833849	0.970643	0.991905	0.0582264	1
TXNRD1	0	4	1	0	0	16.9682	35.7476	35.7476	0	0.00750417	0.0404073	0.0105099	1	0.833849	0.970643	0.991905	0.0583869	1
CRIPAK	0	2	0	0	1	5.93396	0	0	34.295	0.171864	0.839358	0.371825	0.0283355	0.833849	0.970643	0.991905	0.0585052	1
PCSK5	0	9	0	0	0	13.1673	0	0	0	0.00450316	0.710909	0.0105605	1	0.833849	0.970643	0.991905	0.0586176	1
CACNG3	4	3	1	0	1	1.57854	7.00002	7.00002	30.5922	0.545976	0.153997	0.334003	0.031657	0.833849	0.970643	0.991905	0.0586767	1
CUEDC1	0	4	0	0	0	23.0713	0	0	0	0.00282538	0.860773	0.0105997	1	0.833849	0.970643	0.991905	0.0587957	1
RGS1	0	3	0	0	0	31.263	0	0	0	0.00271292	0.887536	0.0106162	1	0.833849	0.970643	0.991905	0.0588706	1
GNPDA1	3	0	0	0	1	0	0	0	38.0338	0.202869	0.67602	0.41444	0.0256212	0.833849	0.970643	0.991905	0.058881	1
GRM7	0	5	0	0	1	8.1687	0	0	9.1708	0.0453955	0.759909	0.108956	0.098355	0.833849	0.970643	0.991905	0.0593255	1
ARID1A	1	3	2	0	1	1.78234	16.5753	16.5753	3.69591	0.543396	0.0147971	0.0503482	0.213105	0.833849	0.970643	0.991905	0.059385	1
AGAP3	4	3	0	0	2	1.13911	0	0	15.0205	0.861164	0.508839	0.781556	0.0137723	0.899098	0.970643	0.991905	0.0595409	1
C9orf57	0	3	0	0	0	30.7862	0	0	0	0.0028304	0.866008	0.0108062	1	0.833849	0.970643	0.991905	0.0597327	1
RPL36	2	0	0	0	1	0	0	0	56.3089	0.343131	0.810335	0.622724	0.0174504	0.833849	0.970643	0.991905	0.0600069	1
TRIP12	0	8	0	0	0	13.7809	0	0	0	0.00440728	0.722542	0.0109708	1	0.833849	0.970643	0.991905	0.0604767	1
PCDHGA6	3	0	0	0	1	0	0	0	9.37687	0.0410141	0.594232	0.114373	0.0964012	0.833849	0.970643	0.991905	0.0607245	1
REPIN1	0	3	1	0	0	13.2176	89.6017	89.6017	0	0.0249847	0.0146802	0.0110926	1	0.833849	0.970643	0.991905	0.0610259	1
ARHGAP6	0	4	0	0	1	8.36168	0	0	10.6861	0.0522956	0.785123	0.130045	0.085598	0.833849	0.970643	0.991905	0.0612013	1
AAK1	0	6	0	0	0	16.2796	0	0	0	0.00373	0.768144	0.011149	1	0.833849	0.970643	0.991905	0.0612793	1
SPOP	1	2	0	0	1	5.27561	0	0	24.1761	0.124506	0.769935	0.28444	0.0397259	0.833849	0.970643	0.991905	0.0619557	1
TMEM260	0	1	0	1	1	3.20848	25.1357	25.1357	13.5993	0.460555	0.0593994	0.165165	0.0685133	0.833849	0.970643	0.991905	0.0620291	1
NEK10	0	0	1	1	0	0	25.4642	25.4642	0	0.382508	0.0138043	0.0113302	1	0.833849	0.970643	0.991905	0.0620927	1
CAND1	0	1	1	1	0	2.31165	53.769	53.769	0	0.595379	0.00311653	0.0113597	1	0.833849	0.970643	0.991905	0.0622248	1
TRRAP	1	10	0	0	1	4.92099	0	0	2.74668	0.0253278	0.527305	0.0425883	0.267138	0.833849	0.970643	0.991905	0.062302	1
HUS1B	0	1	0	0	1	6.61611	0	0	42.1911	0.239388	0.917273	0.494935	0.0231549	0.833849	0.970643	0.991905	0.0626741	1
C12orf5	0	1	0	0	1	8.18772	0	0	35.5609	0.193938	0.882798	0.420113	0.0273543	0.833849	0.970643	0.991905	0.0628161	1
RASSF6	0	4	0	0	0	22.0117	0	0	0	0.00329569	0.823184	0.0115576	1	0.833849	0.970643	0.991905	0.0631093	1
NOSTRIN	0	2	0	0	1	8.3385	0	0	19.244	0.102127	0.784882	0.234769	0.0494063	0.833849	0.970643	0.991905	0.0632942	1
PLA2G1B	0	0	0	0	1	0	0	0	77.5203	0.678516	0.900107	0.911388	0.0127362	0.833849	0.970643	0.991905	0.0633321	1
RHOXF2	1	0	0	0	1	0	0	0	71.7809	0.577202	0.875013	0.846502	0.0137406	0.833849	0.970643	0.991905	0.0634382	1
HIST1H2BE	0	0	0	0	1	0	0	0	77.1742	0.670577	0.94763	0.9118	0.0127925	0.833849	0.970643	0.991905	0.0635844	1
DOCK4	1	1	1	0	2	0.52534	4.21672	4.21672	9.58255	0.605835	0.299416	0.393225	0.0297551	0.833849	0.970643	0.991905	0.0637455	1
NRXN1	1	9	0	0	1	4.57907	0	0	4.81144	0.0370351	0.563085	0.0684172	0.172177	0.833849	0.970643	0.991905	0.0640984	1
NANOS3	0	3	0	0	0	30.2338	0	0	0	0.00297504	0.913704	0.0117905	1	0.833849	0.970643	0.991905	0.0641457	1
LGALS2	0	1	0	1	0	14.988	179.985	179.985	0	0.103678	0.00681555	0.011869	1	0.833849	0.970643	0.991905	0.0644942	1
C17orf53	0	5	0	0	0	18.4472	0	0	0	0.00345904	0.825373	0.0119585	1	0.833849	0.970643	0.991905	0.0648906	1
FERMT3	0	2	0	0	1	7.78867	0	0	21.0348	0.113831	0.82615	0.266656	0.0453901	0.833849	0.970643	0.991905	0.0655318	1
ZNF215	0	2	0	0	1	7.60261	0	0	21.0073	0.118237	0.800147	0.268473	0.0454469	0.833849	0.970643	0.991905	0.0659626	1
HIST1H1B	0	1	0	0	1	7.24936	0	0	37.1697	0.218895	0.94195	0.467006	0.0262013	0.833849	0.970643	0.991905	0.0661164	1
CENPF	2	0	1	0	1	0	3.28142	3.28142	3.06509	0.0443253	0.361346	0.0498642	0.246199	0.833849	0.970643	0.991905	0.0662939	1
HCN2	0	3	0	0	1	8.1086	0	0	14.4207	0.0732074	0.858496	0.189651	0.0648632	0.833849	0.970643	0.991905	0.0664032	1
MGAM	3	15	0	0	1	2.56656	0	0	3.33929	0.0790099	0.247816	0.0533593	0.230631	0.833849	0.970643	0.991905	0.066425	1
HMGCL	0	1	0	0	1	7.2798	0	0	35.3348	0.217992	0.864017	0.453895	0.0275246	0.833849	0.970643	0.991905	0.0672458	1
CYP27B1	1	1	1	0	1	1.39156	16.7	16.7	14.2548	0.797693	0.0690606	0.190684	0.0655687	0.859902	0.970643	0.991905	0.067288	1
SKP2	0	3	1	0	0	16.9419	46.5984	46.5984	0	0.0136666	0.0301878	0.0125607	1	0.833849	0.970643	0.991905	0.0675411	1
DPCR1	2	14	0	0	0	5.07555	0	0	0	0.00465288	0.630984	0.012719	1	0.833849	0.970643	0.991905	0.068233	1
TIPRL	0	1	0	0	1	7.61425	0	0	33.2485	0.208513	0.863357	0.439318	0.0292015	0.833849	0.970643	0.991905	0.0687115	1
TARSL2	0	5	0	0	0	17.7195	0	0	0	0.00400136	0.794522	0.012884	1	0.833849	0.970643	0.991905	0.0689522	1
CHD2	3	0	0	0	1	0	0	0	4.14315	0.0255924	0.35388	0.0662361	0.194563	0.833849	0.970643	0.991905	0.0689656	1
PPFIBP1	0	3	2	0	0	8.77201	41.0738	41.0738	0	0.0622619	0.00537103	0.0129833	1	0.833849	0.970643	0.991905	0.0693841	1
RNASE2	0	0	0	0	1	0	0	0	65.5303	0.60917	0.875955	0.868814	0.0150316	0.833849	0.970643	0.991905	0.0697154	1
CDKN2A.p14arf	1	1	0	0	1	2.96121	0	0	52.892	0.421694	0.838547	0.704298	0.0185569	0.833849	0.970643	0.991905	0.0697585	1
SMEK1	0	3	0	0	1	9.02578	0	0	10.2553	0.0586461	0.794201	0.147092	0.0888753	0.833849	0.970643	0.991905	0.0697725	1
ANKRD35	3	0	0	0	1	0	0	0	10.0838	0.058378	0.502515	0.145089	0.0902508	0.833849	0.970643	0.991905	0.069866	1
DIRAS1	0	0	0	0	1	0	0	0	69.451	0.692666	0.941353	0.922654	0.014195	0.833849	0.970643	0.991905	0.0698777	1
INO80E	0	1	0	0	1	6.826	0	0	35.4815	0.232212	0.880142	0.478325	0.0274139	0.833849	0.970643	0.991905	0.0699456	1
FAM57B	0	1	0	0	1	5.99612	0	0	38.5774	0.26321	0.865178	0.519251	0.0252693	0.833849	0.970643	0.991905	0.0699817	1
C19orf48	0	0	0	0	1	0	0	0	71.2986	0.761569	0.93434	0.952001	0.0138322	0.845703	0.970643	0.991905	0.0701863	1
LIPT2	1	2	0	0	1	4.33848	0	0	28.0114	0.171799	0.860222	0.382698	0.0344735	0.833849	0.970643	0.991905	0.0702931	1
TRPA1	0	3	0	1	1	6.35189	17.8129	17.8129	9.05132	0.117548	0.0862134	0.132837	0.0995246	0.833849	0.970643	0.991905	0.0704124	1
SLC22A25	0	1	1	1	0	2.85712	51.4622	51.4622	0	0.50597	0.00340693	0.0132303	1	0.833849	0.970643	0.991905	0.0704547	1
RPTN	7	2	0	0	1	0.349089	0	0	15.0283	0.147787	0.24168	0.212023	0.0624035	0.833849	0.970643	0.991905	0.0704575	1
PLBD2	1	3	1	1	0	4.55194	27.2831	27.2831	0	0.108681	0.00541584	0.0132878	1	0.833849	0.970643	0.991905	0.0707033	1
GNAS	4	2	0	0	2	0.594379	0	0	12.3613	0.526375	0.520338	0.688215	0.0193485	0.833849	0.970643	0.991905	0.0708248	1
SULF1	0	6	0	0	0	15.5333	0	0	0	0.00447589	0.771028	0.0133178	1	0.833849	0.970643	0.991905	0.0708327	1
ZNF34	0	2	0	0	1	7.2557	0	0	20.9434	0.127144	0.832553	0.292715	0.0455794	0.833849	0.970643	0.991905	0.0709363	1
ASPM	3	10	0	0	2	2.16982	0	0	5.09203	0.183302	0.30699	0.168101	0.0794413	0.833849	0.970643	0.991905	0.0709898	1
EVPL	3	10	0	0	1	2.92026	0	0	7.0229	0.0620505	0.480097	0.107481	0.124698	0.833849	0.970643	0.991905	0.071199	1
ATPIF1	0	0	0	0	1	0	0	0	66.4035	0.671464	0.875936	0.904352	0.0148368	0.833849	0.970643	0.991905	0.0712638	1
CWF19L2	0	3	0	0	1	8.55456	0	0	10.6384	0.0655968	0.772621	0.15712	0.085949	0.833849	0.970643	0.991905	0.0716368	1
SNTG1	1	0	1	1	0	0	15.0861	15.0861	0	0.232212	0.0178269	0.0136283	1	0.833849	0.970643	0.991905	0.0721701	1
CASZ1	0	5	0	0	1	8.73469	0	0	6.44232	0.0379014	0.813644	0.101695	0.13443	0.833849	0.970643	0.991905	0.072353	1
TET3	1	1	0	0	2	0.743136	0	0	14.2851	0.813247	0.698296	0.909369	0.015045	0.868169	0.970643	0.991905	0.0723984	1
H3F3B	4	2	0	0	1	1.85878	0	0	50.6495	0.484115	0.674778	0.70663	0.0193626	0.833849	0.970643	0.991905	0.0724016	1
PRSS37	0	1	0	0	1	5.47942	0	0	38.4347	0.286688	0.833384	0.54227	0.0253607	0.833849	0.970643	0.991905	0.0727024	1
SNRPD2	0	0	0	0	1	0	0	0	66.2167	0.7183	0.914931	0.932193	0.0148781	0.834174	0.970643	0.991905	0.0732029	1
RAB11B	0	3	0	0	0	28.1717	0	0	0	0.00360959	0.895227	0.013873	1	0.833849	0.970643	0.991905	0.0732192	1
EIF2B3	3	0	0	0	1	0	0	0	25.5658	0.179349	0.625836	0.369873	0.0376475	0.833849	0.970643	0.991905	0.0734405	1
CDH9	2	4	3	0	0	1.71714	14.954	14.954	0	0.490145	0.00357095	0.0139791	1	0.833849	0.970643	0.991905	0.0736723	1
DUSP18	0	0	1	0	0	0	282.235	282.235	0	0.723543	0.00416514	0.0140449	1	0.834319	0.970643	0.991905	0.0739532	1
SDF2L1	0	1	0	0	1	7.39808	0	0	30.8336	0.214549	0.894115	0.45427	0.0314169	0.833849	0.970643	0.991905	0.0749192	1
FUT5	0	4	0	0	0	20.8764	0	0	0	0.00391248	0.876802	0.0145588	1	0.833849	0.970643	0.991905	0.0761363	1
CHST7	0	3	1	0	0	10.1611	106.823	106.823	0	0.0454606	0.0120948	0.0145732	1	0.833849	0.970643	0.991905	0.0761971	1
EQTN	0	1	0	0	1	5.47232	0	0	36.116	0.287038	0.843445	0.545602	0.0269452	0.833849	0.970643	0.991905	0.0767383	1
WEE2	0	2	0	0	1	7.68063	0	0	17.4598	0.116359	0.825966	0.27134	0.0541824	0.833849	0.970643	0.991905	0.0767404	1
STAB2	4	5	0	2	2	0.776037	2.59052	2.59052	8.77445	0.695001	0.29611	0.427836	0.0343899	0.833849	0.970643	0.991905	0.0767884	1
TOX2	0	5	0	0	0	17.4814	0	0	0	0.00420049	0.843568	0.0147389	1	0.833849	0.970643	0.991905	0.0768968	1
LCE2A	0	0	1	0	0	0	256.039	256.039	0	0.689495	0.00463297	0.0147999	1	0.833849	0.970643	0.991905	0.0771539	1
ANKRD30B	0	8	0	0	0	12.3136	0	0	0	0.00703976	0.683294	0.0148537	1	0.833849	0.970643	0.991905	0.0773803	1
PRKCSH	0	2	0	0	1	7.65148	0	0	16.8679	0.117056	0.805087	0.26759	0.0559776	0.833849	0.970643	0.991905	0.0779077	1
VN1R2	1	3	0	0	1	3.27465	0	0	26.776	0.208484	0.760662	0.416575	0.036007	0.833849	0.970643	0.991905	0.0779939	1
NGF	0	1	0	0	1	4.25373	0	0	41.9903	0.361517	0.882758	0.646104	0.023263	0.833849	0.970643	0.991905	0.078123	1
KRTAP4-6	0	1	0	0	1	4.14535	0	0	42.4199	0.369893	0.875299	0.653733	0.0230328	0.833849	0.970643	0.991905	0.0782363	1
CTD-2228K2.5	0	0	1	0	0	0	270.782	270.782	0	0.749759	0.00435797	0.015079	1	0.84113	0.970643	0.991905	0.078327	1
SIGLEC5	0	2	0	0	1	5.16071	0	0	26.4637	0.209462	0.792417	0.415715	0.0364165	0.833849	0.970643	0.991905	0.0785782	1
STRA8	0	1	0	0	1	5.39956	0	0	35.24	0.290668	0.838632	0.548943	0.0275966	0.833849	0.970643	0.991905	0.0786204	1
GOLGA8J	0	3	0	0	0	26.7438	0	0	0	0.00415696	0.854505	0.0151618	1	0.833849	0.970643	0.991905	0.0786744	1
HHLA3	0	0	0	0	1	0	0	0	60.1529	0.709744	0.90858	0.927576	0.0163534	0.834077	0.970643	0.991905	0.0787046	1
GLDN	2	0	0	0	1	0	0	0	19.4934	0.141189	0.628337	0.313254	0.0488048	0.833849	0.970643	0.991905	0.0792036	1
OGFR	2	1	1	0	1	0.692189	10.5715	10.5715	13.4399	0.747964	0.104615	0.222015	0.0692696	0.84064	0.970643	0.991905	0.0795821	1
HSD17B6	1	0	0	0	1	0	0	0	42.819	0.404383	0.771662	0.682664	0.0228231	0.833849	0.970643	0.991905	0.0804224	1
RCSD1	1	2	0	0	1	3.63393	0	0	27.5761	0.22662	0.764857	0.4468	0.0349987	0.833849	0.970643	0.991905	0.0806593	1
FAM228A	0	0	0	0	1	0	0	0	55.3755	0.642254	0.869862	0.887592	0.0177394	0.833849	0.970643	0.991905	0.0811074	1
UGT3A1	1	3	0	0	1	3.41806	0	0	22.3164	0.192503	0.689938	0.368902	0.042895	0.833849	0.970643	0.991905	0.0814341	1
ZNF142	1	2	0	0	2	1.37383	0	0	12.7786	0.762512	0.690429	0.869358	0.0182707	0.845967	0.970643	0.991905	0.0816817	1
VPS33B	0	2	0	0	1	7.7065	0	0	15.3153	0.115746	0.784558	0.259752	0.0613056	0.833849	0.970643	0.991905	0.0818491	1
GSTP1	1	4	0	0	0	12.0269	0	0	0	0.00458018	0.773518	0.0159556	1	0.833849	0.970643	0.991905	0.081979	1
PEF1	0	1	0	0	1	6.34542	0	0	30.2815	0.249274	0.869229	0.50072	0.0319715	0.833849	0.970643	0.991905	0.0821989	1
MED7	0	0	0	0	1	0	0	0	56.789	0.703446	0.91391	0.925268	0.0173054	0.833855	0.970643	0.991905	0.082213	1
TGFBR2	1	3	0	0	1	4.52294	0	0	14.5884	0.110154	0.748152	0.251468	0.0641651	0.833849	0.970643	0.991905	0.0827224	1
IL7R	1	5	0	0	0	9.90884	0	0	0	0.00490232	0.743419	0.0161739	1	0.833849	0.970643	0.991905	0.0828808	1
SLC35E2	0	0	0	0	1	0	0	0	54.2304	0.646247	0.899818	0.893999	0.0181072	0.833849	0.970643	0.991905	0.0829381	1
SPARCL1	0	2	0	0	1	7.32068	0	0	16.6605	0.125403	0.818224	0.286108	0.0566352	0.833849	0.970643	0.991905	0.083004	1
GRM6	1	4	1	0	1	2.75936	11.0011	11.0011	11.8467	0.24902	0.109186	0.208347	0.0778627	0.833849	0.970643	0.991905	0.083081	1
CTC-326K19.6	0	0	1	0	0	0	264.227	264.227	0	0.810281	0.00447626	0.0163476	1	0.86631	0.970643	0.991905	0.0835962	1
YBEY	0	0	0	0	1	0	0	0	55.9063	0.722871	0.912858	0.933976	0.0175739	0.834294	0.970643	0.991905	0.0838676	1
RNF123	0	2	1	1	0	5.03671	45.7533	45.7533	0	0.216591	0.00432254	0.0164184	1	0.833849	0.970643	0.991905	0.0838873	1
FCHSD2	1	6	0	0	0	8.42612	0	0	0	0.00595832	0.654951	0.0164192	1	0.833849	0.970643	0.991905	0.0838907	1
FAM9A	0	1	0	0	1	4.7555	0	0	34.9647	0.326929	0.82931	0.591154	0.0278078	0.833849	0.970643	0.991905	0.0839709	1
SRF	2	4	0	0	1	3.82919	0	0	11.7986	0.0876153	0.741834	0.210776	0.0781556	0.833849	0.970643	0.991905	0.084113	1
ZC2HC1A	0	1	0	0	1	6.39495	0	0	28.8231	0.247409	0.842851	0.491805	0.0335352	0.833849	0.970643	0.991905	0.0841928	1
VSIG10L	1	5	0	0	1	4.39638	0	0	9.10378	0.0724415	0.707572	0.168083	0.0990076	0.833849	0.970643	0.991905	0.0848029	1
IL12A	1	0	0	0	1	0	0	0	43.7114	0.46169	0.81558	0.745298	0.0223675	0.833849	0.970643	0.991905	0.0849212	1
PGR	0	4	0	0	1	7.27791	0	0	9.47544	0.072263	0.80034	0.175159	0.0954937	0.833849	0.970643	0.991905	0.085151	1
NUDT7	1	0	0	0	1	0	0	0	42.7371	0.444885	0.827654	0.732221	0.0228658	0.833849	0.970643	0.991905	0.0852174	1
DCAF13	3	0	0	0	1	0	0	0	13.4987	0.107693	0.55844	0.243012	0.0689888	0.833849	0.970643	0.991905	0.0853086	1
SYCP3	0	0	0	0	1	0	0	0	53.0161	0.682652	0.856631	0.906734	0.0185143	0.833849	0.970643	0.991905	0.0854	1
OR11H12	0	0	0	0	1	0	0	0	54.8307	0.727456	0.927507	0.937543	0.0179125	0.834891	0.970643	0.991905	0.0854255	1
CHIC1	1	0	0	0	1	0	0	0	37.7137	0.378593	0.770857	0.656269	0.0258331	0.833849	0.970643	0.991905	0.0860775	1
SRGAP3	0	2	1	0	1	4.28159	24.1551	24.1551	7.91683	0.268738	0.0620281	0.15126	0.112192	0.833849	0.970643	0.991905	0.0861457	1
PTPRB	3	5	0	0	2	1.11578	0	0	9.88661	0.873392	0.343878	0.603161	0.0282512	0.906932	0.970643	0.991905	0.0864302	1
OR10H5	0	0	0	0	1	0	0	0	48.0771	0.556803	0.915615	0.83785	0.0203776	0.833849	0.970643	0.991905	0.0865661	1
ESPL1	0	4	1	0	1	7.14072	18.0586	18.0586	5.01126	0.0754215	0.0849549	0.103019	0.16645	0.833849	0.970643	0.991905	0.0868676	1
UBE2N	0	0	0	0	1	0	0	0	53.4013	0.722831	0.907104	0.933264	0.0183831	0.834294	0.970643	0.991905	0.0869035	1
SHISA4	0	0	0	0	1	0	0	0	50.236	0.62485	0.885576	0.879727	0.0195189	0.833849	0.970643	0.991905	0.0869644	1
DEFB124	0	0	1	0	0	0	243.72	243.72	0	0.778259	0.00488964	0.0172249	1	0.851588	0.970643	0.991905	0.0871822	1
CFH	0	6	0	2	0	9.83292	26.6445	26.6445	0	0.0222695	0.0126425	0.0172273	1	0.833849	0.970643	0.991905	0.0871919	1
EPC1	0	5	0	0	0	16.148	0	0	0	0.00556166	0.789382	0.0172765	1	0.833849	0.970643	0.991905	0.0873916	1
TRMT1	0	5	0	0	0	16.3018	0	0	0	0.00538021	0.806826	0.0173558	1	0.833849	0.970643	0.991905	0.0877133	1
NUDCD1	0	2	0	0	1	8.08956	0	0	13.2945	0.107197	0.804681	0.249198	0.0699746	0.833849	0.970643	0.991905	0.0880444	1
GCM2	0	2	0	0	1	5.90921	0	0	19.9888	0.172909	0.813958	0.366297	0.0476526	0.833849	0.970643	0.991905	0.0881151	1
CTRB1	0	0	0	0	1	0	0	0	48.6188	0.610238	0.86812	0.868341	0.0201551	0.833849	0.970643	0.991905	0.0883035	1
GOLGA8O	0	0	0	0	1	0	0	0	52.1632	0.722563	0.88786	0.930499	0.0188113	0.834294	0.970643	0.991905	0.088313	1
MOSPD1	0	0	0	0	1	0	0	0	51.062	0.692017	0.885413	0.91609	0.0192092	0.833849	0.970643	0.991905	0.0886908	1
PGLYRP3	4	3	0	0	1	1.71066	0	0	34.4464	0.479508	0.543372	0.623828	0.0282145	0.833849	0.970643	0.991905	0.0887055	1
MS4A2	0	0	0	0	1	0	0	0	46.265	0.561793	0.843432	0.832503	0.0211589	0.833849	0.970643	0.991905	0.0887616	1
CD300LG	0	1	0	0	1	4.22469	0	0	35.05	0.363726	0.840995	0.637366	0.0277421	0.833849	0.970643	0.991905	0.089032	1
SCN3B	0	0	0	0	1	0	0	0	47.6211	0.60413	0.868752	0.864611	0.0205687	0.833849	0.970643	0.991905	0.0894437	1
SEMA6C	0	3	0	0	1	7.63312	0	0	10.2215	0.0826543	0.807486	0.199507	0.0891431	0.833849	0.970643	0.991905	0.0894465	1
PTPRR	0	2	1	1	0	5.00276	43.7065	43.7065	0	0.218605	0.00474039	0.017869	1	0.833849	0.970643	0.991905	0.0897862	1
CYP11B2	0	2	0	0	1	5.36627	0	0	21.355	0.198377	0.796067	0.400381	0.04474	0.833849	0.970643	0.991905	0.0899633	1
CANT1	0	1	0	0	1	5.65066	0	0	29.2601	0.278489	0.879398	0.543103	0.0330508	0.833849	0.970643	0.991905	0.0901119	1
DCT	0	2	0	0	1	5.46286	0	0	20.4267	0.193462	0.774647	0.384927	0.0466785	0.833849	0.970643	0.991905	0.0901835	1
CCR2	0	1	0	0	1	4.82478	0	0	32.235	0.322632	0.870545	0.597516	0.0300921	0.833849	0.970643	0.991905	0.0902346	1
RASL10B	0	0	0	0	1	0	0	0	48.3396	0.636896	0.894889	0.888036	0.0202692	0.833849	0.970643	0.991905	0.090312	1
KHDC3L	1	4	0	0	0	11.7166	0	0	0	0.00500009	0.816809	0.0180191	1	0.833849	0.970643	0.991905	0.0903896	1
KRTAP4-11	0	2	0	0	0	44.1056	0	0	0	0.00465439	0.944024	0.0180595	1	0.833849	0.970643	0.991905	0.0905518	1
SLCO2A1	0	2	0	0	1	6.41194	0	0	17.3674	0.153367	0.807025	0.331906	0.0544551	0.833849	0.970643	0.991905	0.0906099	1
SNAP25	1	0	0	0	1	0	0	0	38.6921	0.44152	0.782618	0.720377	0.0251962	0.833849	0.970643	0.991905	0.090918	1
ATM	2	4	1	2	1	1.25577	7.04171	7.04171	3.12237	0.772593	0.0279132	0.0749745	0.242776	0.849589	0.970643	0.991905	0.0911232	1
MOB2	0	0	0	0	1	0	0	0	47.6433	0.6358	0.887297	0.886419	0.0205594	0.833849	0.970643	0.991905	0.0912122	1
C4orf40	1	1	0	0	1	1.75272	0	0	46.6206	0.667336	0.782724	0.871156	0.0210009	0.833849	0.970643	0.991905	0.091496	1
ELSPBP1	0	0	0	0	1	0	0	0	44.7274	0.573593	0.820643	0.836552	0.0218705	0.833849	0.970643	0.991905	0.0914987	1
CACNA1S	0	4	1	0	1	6.47033	15.4424	15.4424	6.23927	0.0935664	0.100436	0.132925	0.138202	0.833849	0.970643	0.991905	0.0917974	1
PRSS55	1	0	0	0	1	0	0	0	26.8477	0.263533	0.726194	0.513179	0.0359143	0.833849	0.970643	0.991905	0.0920372	1
EBPL	0	0	0	0	1	0	0	0	48.8298	0.69636	0.891275	0.919031	0.0200698	0.833849	0.970643	0.991905	0.0920941	1
MRPL13	0	0	0	0	1	0	0	0	48.3159	0.684938	0.867347	0.909756	0.0202789	0.833849	0.970643	0.991905	0.0921107	1
SLC16A14	1	4	1	0	0	7.51176	25.1646	25.1646	0	0.0205625	0.0438519	0.0185317	1	0.833849	0.970643	0.991905	0.0924412	1
ANKRD18B	0	5	0	0	0	15.8519	0	0	0	0.0059319	0.795463	0.0185652	1	0.833849	0.970643	0.991905	0.0925746	1
KCNK9	1	0	0	0	1	0	0	0	26.5919	0.256252	0.808445	0.514625	0.0362473	0.833849	0.970643	0.991905	0.0929275	1
KRTAP10-7	0	0	0	0	1	0	0	0	45.8389	0.611012	0.905928	0.87367	0.0213514	0.833849	0.970643	0.991905	0.0929289	1
CUX2	0	5	0	0	1	7.17841	0	0	6.65089	0.0632459	0.751305	0.143407	0.130764	0.833849	0.970643	0.991905	0.0933202	1
HTR3B	1	0	0	0	1	0	0	0	28.1755	0.296214	0.691509	0.547524	0.0342796	0.833849	0.970643	0.991905	0.0933856	1
PRRT2	0	0	1	0	0	0	190.657	190.657	0	0.654465	0.00639829	0.0188106	1	0.833849	0.970643	0.991905	0.0935514	1
ROM1	0	1	0	0	1	6.90125	0	0	24.2489	0.229736	0.893392	0.477064	0.0396114	0.833849	0.970643	0.991905	0.0938952	1
ENKUR	0	0	0	0	1	0	0	0	44.8244	0.610877	0.868725	0.868828	0.0218242	0.833849	0.970643	0.991905	0.0941502	1
OMD	0	1	0	0	1	5.52722	0	0	28.0171	0.284355	0.876093	0.550187	0.0344667	0.833849	0.970643	0.991905	0.0941569	1
GABPB2	0	1	0	0	1	5.4292	0	0	27.7961	0.289179	0.842236	0.548043	0.0347313	0.833849	0.970643	0.991905	0.0944387	1
TMEM54	0	0	0	0	1	0	0	0	44.6671	0.623319	0.87281	0.877016	0.0218993	0.833849	0.970643	0.991905	0.0951187	1
MAN2A1	0	1	1	1	0	2.63856	41.3842	41.3842	0	0.538619	0.00529047	0.0193737	1	0.833849	0.970643	0.991905	0.0957804	1
MEGF8	0	3	0	0	2	4.1644	0	0	7.37088	0.238954	0.736308	0.427804	0.0454745	0.833849	0.970643	0.991905	0.0960977	1
HLA-DQB1	0	0	0	0	1	0	0	0	42.0835	0.576981	0.854032	0.844634	0.0232127	0.833849	0.970643	0.991905	0.0966962	1
RHBG	0	1	0	0	1	4.67878	0	0	29.678	0.331813	0.843788	0.601421	0.0326005	0.833849	0.970643	0.991905	0.0966977	1
RNF6	0	2	0	0	1	7.2153	0	0	13.7503	0.128245	0.81222	0.289703	0.0678118	0.833849	0.970643	0.991905	0.0968497	1
RAD51AP2	4	1	1	0	1	0.24778	3.20823	3.20823	7.58365	0.150566	0.352842	0.168573	0.116548	0.833849	0.970643	0.991905	0.0968562	1
RALGAPB	0	4	0	0	1	7.7071	0	0	6.31299	0.0633855	0.744987	0.14374	0.136808	0.833849	0.970643	0.991905	0.0969263	1
PRAMEF17	0	0	0	0	1	0	0	0	47.6008	0.772921	0.935767	0.956309	0.0205773	0.849867	0.970643	0.991905	0.0969793	1
KBTBD11	0	2	1	0	0	7.46342	139.791	139.791	0	0.121698	0.00899589	0.0197283	1	0.833849	0.970643	0.991905	0.0971758	1
ZNF257	1	7	1	0	0	7.27207	10.0195	10.0195	0	0.00801542	0.120857	0.0197284	1	0.833849	0.970643	0.991905	0.0971762	1
SLC16A4	0	1	0	0	1	5.91049	0	0	25.2955	0.26685	0.846099	0.519513	0.0380346	0.833849	0.970643	0.991905	0.0972981	1
TDG	0	1	0	0	1	6.11201	0	0	24.4629	0.258429	0.836519	0.50544	0.0392783	0.833849	0.970643	0.991905	0.0976642	1
EXOSC8	0	1	0	0	1	7.3205	0	0	21.6028	0.216796	0.848618	0.448681	0.0442494	0.833849	0.970643	0.991905	0.0976683	1
G0S2	0	0	1	0	0	0	176.761	176.761	0	0.642161	0.00695205	0.0198706	1	0.833849	0.970643	0.991905	0.0977338	1
ZNF430	0	5	0	0	0	15.6244	0	0	0	0.00623653	0.807472	0.0199014	1	0.833849	0.970643	0.991905	0.0978543	1
BLACE	0	3	0	0	0	24.3822	0	0	0	0.00532905	0.905962	0.019928	1	0.833849	0.970643	0.991905	0.0979586	1
TSPAN33	0	0	0	0	1	0	0	0	42.8879	0.625978	0.85399	0.875595	0.0227872	0.833849	0.970643	0.991905	0.0980542	1
KNTC1	0	0	1	0	1	0	11.5094	11.5094	5.30167	0.363635	0.136892	0.125892	0.158775	0.833849	0.970643	0.991905	0.0981956	1
S1PR3	0	0	1	0	0	0	151.313	151.313	0	0.565641	0.00824595	0.0200234	1	0.833849	0.970643	0.991905	0.0983319	1
EFCAB2	0	0	0	0	1	0	0	0	41.6351	0.591602	0.853568	0.854245	0.0234569	0.833849	0.970643	0.991905	0.0983887	1
MREG	0	0	0	0	1	0	0	0	43.6684	0.658323	0.865028	0.895667	0.022389	0.833849	0.970643	0.991905	0.0984481	1
OR52E8	1	2	0	0	1	2.61428	0	0	30.1422	0.363468	0.783465	0.62479	0.0321146	0.833849	0.970643	0.991905	0.0984941	1
ZNF568	0	2	2	0	0	4.64151	41.3759	41.3759	0	0.241832	0.00529261	0.0200895	1	0.833849	0.970643	0.991905	0.0985906	1
ARHGEF25	3	3	1	0	1	2.26021	6.41026	6.41026	13.2491	0.308302	0.173499	0.286261	0.0701975	0.833849	0.970643	0.991905	0.0986112	1
CST3	0	0	0	0	1	0	0	0	44.4245	0.682294	0.910084	0.914508	0.0220163	0.833849	0.970643	0.991905	0.0987646	1
ALDH3A1	1	0	0	0	1	0	0	0	27.3155	0.307036	0.739899	0.570111	0.0353209	0.833849	0.970643	0.991905	0.0987753	1
POLR3GL	0	0	0	0	1	0	0	0	44.5069	0.701228	0.890629	0.921249	0.0219764	0.833849	0.970643	0.991905	0.0992005	1
CRELD1	0	1	0	0	1	5.51273	0	0	25.5544	0.285059	0.832132	0.539783	0.0376637	0.833849	0.970643	0.991905	0.0995297	1
TM2D1	0	0	0	0	1	0	0	0	41.9986	0.629405	0.870186	0.880233	0.0232585	0.833849	0.970643	0.991905	0.100085	1
C12orf4	1	2	0	0	1	4.14109	0	0	16.9397	0.185031	0.705497	0.367311	0.0557536	0.833849	0.970643	0.991905	0.100108	1
SCRT1	0	1	0	0	1	5.12424	0	0	27.6055	0.305208	0.92533	0.586074	0.0349627	0.833849	0.970643	0.991905	0.100154	1
RPL11	0	3	0	0	0	23.6857	0	0	0	0.00575647	0.861226	0.0205354	1	0.833849	0.970643	0.991905	0.100328	1
OR2J2	0	0	0	0	1	0	0	0	36.4574	0.480495	0.85677	0.771114	0.0266996	0.833849	0.970643	0.991905	0.100534	1
MCHR2	1	0	0	0	1	0	0	0	28.2979	0.337223	0.731919	0.603539	0.0341363	0.833849	0.970643	0.991905	0.100589	1
OR11H1	0	2	0	0	0	40.9306	0	0	0	0.00540882	0.937696	0.0206408	1	0.833849	0.970643	0.991905	0.100737	1
OVOL2	0	0	0	0	1	0	0	0	38.478	0.531597	0.881036	0.815532	0.0253329	0.833849	0.970643	0.991905	0.100811	1
PTTG2	0	0	0	0	1	0	0	0	40.4363	0.586565	0.892419	0.856308	0.0241356	0.833849	0.970643	0.991905	0.100841	1
PPL	0	4	1	0	1	5.88938	17.0531	17.0531	5.73967	0.113855	0.0903392	0.139349	0.148452	0.833849	0.970643	0.991905	0.100915	1
RPS15	0	0	0	0	1	0	0	0	41.1736	0.617429	0.89176	0.876022	0.0237136	0.833849	0.970643	0.991905	0.101252	1
SAMD9L	0	6	2	0	0	7.44591	31.8472	31.8472	0	0.0505053	0.00891349	0.0207997	1	0.833849	0.970643	0.991905	0.101353	1
HOMER2	1	0	0	0	1	0	0	0	29.7236	0.369223	0.73871	0.63969	0.0325521	0.833849	0.970643	0.991905	0.101444	1
NEDD4L	0	2	0	1	1	4.58346	16.0351	16.0351	8.84906	0.245898	0.0964835	0.205153	0.101569	0.833849	0.970643	0.991905	0.101499	1
TMA16	0	0	0	0	1	0	0	0	42.809	0.689166	0.873705	0.912886	0.0228283	0.833849	0.970643	0.991905	0.101508	1
CNTNAP2	5	10	1	2	1	1.60581	4.57539	4.57539	6.28098	0.360072	0.0559431	0.151976	0.13741	0.833849	0.970643	0.991905	0.101675	1
FCGBP	6	15	0	0	2	1.54111	0	0	5.37503	0.3417	0.27676	0.285179	0.0734548	0.833849	0.970643	0.991905	0.101926	1
LMAN2	1	0	0	0	1	0	0	0	28.9158	0.352498	0.76898	0.627864	0.0334312	0.833849	0.970643	0.991905	0.10209	1
DYX1C1	0	1	0	0	1	4.55118	0	0	27.6716	0.340241	0.816859	0.602692	0.0348822	0.833849	0.970643	0.991905	0.102218	1
GPR116	0	3	1	0	1	4.82533	16.9311	16.9311	7.54618	0.189571	0.0910359	0.180189	0.11706	0.833849	0.970643	0.991905	0.102487	1
SBK3	1	0	0	0	1	0	0	0	23.8573	0.270273	0.754489	0.526474	0.0402354	0.833849	0.970643	0.991905	0.102834	1
PKN1	2	0	0	0	1	0	0	0	12.5336	0.126261	0.621371	0.287121	0.0739098	0.833849	0.970643	0.991905	0.102981	1
MESDC2	1	1	0	0	1	2.8486	0	0	32.6287	0.43721	0.81677	0.713577	0.0297397	0.833849	0.970643	0.991905	0.102983	1
GPR137B	0	1	0	0	1	4.8009	0	0	26.8139	0.324101	0.840341	0.591158	0.035958	0.833849	0.970643	0.991905	0.103119	1
DPPA3	0	3	0	0	0	23.4287	0	0	0	0.00592558	0.871032	0.0212942	1	0.833849	0.970643	0.991905	0.103263	1
LECT1	0	1	0	0	1	4.40221	0	0	28.0939	0.350598	0.834211	0.620404	0.0343758	0.833849	0.970643	0.991905	0.103388	1
SBSPON	0	0	0	0	1	0	0	0	37.3673	0.54488	0.831112	0.818405	0.0260664	0.833849	0.970643	0.991905	0.103411	1
USP6	2	7	1	0	1	2.97962	3.58793	3.58793	10.0861	0.107962	0.330449	0.237209	0.090232	0.833849	0.970643	0.991905	0.103684	1
ZNF546	0	6	0	0	0	13.5332	0	0	0	0.00750523	0.770033	0.0214811	1	0.833849	0.970643	0.991905	0.103981	1
EDC4	0	3	0	2	0	5.63012	38.0381	38.0381	0	0.146041	0.00626371	0.0214908	1	0.833849	0.970643	0.991905	0.104018	1
TMEM163	0	0	0	0	1	0	0	0	37.1774	0.545472	0.854644	0.822531	0.026196	0.833849	0.970643	0.991905	0.104234	1
STAT2	2	0	0	0	1	0	0	0	12.78	0.141235	0.53113	0.297039	0.0725876	0.833849	0.970643	0.991905	0.104289	1
LILRA3	1	0	0	0	1	0	0	0	21.9103	0.251336	0.713153	0.494889	0.0436553	0.833849	0.970643	0.991905	0.104455	1
KCNIP4	0	0	0	0	1	0	0	0	37.3275	0.566132	0.822384	0.831832	0.0260934	0.833849	0.970643	0.991905	0.104841	1
TIMP3	0	0	0	0	1	0	0	0	38.7531	0.605555	0.854484	0.863282	0.0251576	0.833849	0.970643	0.991905	0.10489	1
ACMSD	1	1	0	0	1	1.96499	0	0	35.8999	0.607385	0.721621	0.810282	0.027103	0.833849	0.970643	0.991905	0.105819	1
APC2	0	2	0	0	2	3.50687	0	0	8.44963	0.343701	0.829839	0.607004	0.036563	0.833849	0.970643	0.991905	0.106707	1
SERPINB7	0	1	0	0	1	4.6911	0	0	25.8652	0.331019	0.840678	0.599554	0.0372279	0.833849	0.970643	0.991905	0.107187	1
TTN	21	77	9	3	3	1.36785	2.48927	2.48927	1.00848	0.185457	0.0166163	0.0533209	0.419834	0.833849	0.970643	0.991905	0.107437	1
ASCL1	0	0	0	0	1	0	0	0	38.856	0.643501	0.920246	0.894641	0.0250926	0.833849	0.970643	0.991905	0.107676	1
PM20D1	0	1	0	0	1	4.78558	0	0	25.3339	0.325051	0.836635	0.591186	0.0379792	0.833849	0.970643	0.991905	0.107691	1
ZNF525	1	5	2	0	0	4.21294	19.6602	19.6602	0	0.0814575	0.0105217	0.0224686	1	0.833849	0.970643	0.991905	0.107751	1
LSP1	0	1	0	0	1	4.12627	0	0	27.6366	0.371405	0.833881	0.643605	0.0349248	0.833849	0.970643	0.991905	0.107786	1
TAS2R43	1	0	0	0	1	0	0	0	32.7994	0.478596	0.843722	0.765131	0.0295895	0.833849	0.970643	0.991905	0.1084	1
CNIH2	0	2	0	0	0	38.6002	0	0	0	0.00608273	0.910077	0.0226565	1	0.833849	0.970643	0.991905	0.108464	1
VTCN1	0	0	0	0	1	0	0	0	36.2266	0.574413	0.861133	0.843967	0.0268651	0.833849	0.970643	0.991905	0.108527	1
PHLPP1	3	3	0	0	2	0.972113	0	0	10.1128	0.971063	0.547159	0.833936	0.0272053	0.977345	0.970643	0.991905	0.108581	1
NR4A1	1	2	0	0	1	3.66545	0	0	18.7593	0.22366	0.785775	0.448378	0.0506183	0.833849	0.970643	0.991905	0.108614	1
NBPF6	0	1	0	1	0	12.4006	106.457	106.457	0	0.126633	0.0121406	0.0227188	1	0.833849	0.970643	0.991905	0.1087	1
ASAP1	0	5	1	0	0	13.1567	21.0664	21.0664	0	0.0111022	0.0719527	0.0228887	1	0.833849	0.970643	0.991905	0.109342	1
SCN3A	0	7	1	0	0	12.1001	17.7789	17.7789	0	0.00903182	0.0863906	0.0229309	1	0.833849	0.970643	0.991905	0.109501	1
BCL9L	0	4	0	0	1	8.42463	0	0	4.96049	0.0513609	0.834441	0.136674	0.167869	0.833849	0.970643	0.991905	0.109548	1
DIDO1	1	4	0	0	2	2.39773	0	0	7.47934	0.322992	0.656016	0.516735	0.0444389	0.833849	0.970643	0.991905	0.109623	1
TMEM19	0	3	0	0	0	22.6756	0	0	0	0.00646034	0.869424	0.0229885	1	0.833849	0.970643	0.991905	0.109719	1
SERTAD2	1	0	0	0	1	0	0	0	25.8996	0.336871	0.848995	0.621984	0.0371803	0.833849	0.970643	0.991905	0.110235	1
SMCHD1	1	3	1	1	1	1.81996	9.44254	9.44254	4.65471	0.528698	0.0439696	0.13082	0.176951	0.833849	0.970643	0.991905	0.110323	1
STX10	0	0	0	0	1	0	0	0	36.6028	0.616785	0.8569	0.870591	0.0265963	0.833849	0.970643	0.991905	0.110344	1
SS18L1	0	1	0	0	1	5.67762	0	0	21.897	0.277238	0.83655	0.530807	0.0436808	0.833849	0.970643	0.991905	0.110463	1
IFT57	0	1	0	0	1	5.33444	0	0	22.7999	0.293989	0.834854	0.552107	0.0420234	0.833849	0.970643	0.991905	0.110521	1
CTC-432M15.3	2	0	0	0	1	0	0	0	6.23888	0.0695894	0.481932	0.168374	0.13821	0.833849	0.970643	0.991905	0.110782	1
PEX2	0	0	0	0	1	0	0	0	37.1868	0.641171	0.882761	0.88889	0.0261895	0.833849	0.970643	0.991905	0.110815	1
ITGB3	0	4	1	0	0	12.5139	32.4247	32.4247	0	0.0183189	0.0449719	0.0232949	1	0.833849	0.970643	0.991905	0.110872	1
MARK3	0	2	0	0	1	7.00387	0	0	11.6182	0.134238	0.794908	0.295545	0.0792732	0.833849	0.970643	0.991905	0.111376	1
NYNRIN	2	0	0	0	1	0	0	0	5.7347	0.0610379	0.555438	0.15799	0.148561	0.833849	0.970643	0.991905	0.111535	1
ACOXL	1	0	0	0	1	0	0	0	17.2584	0.213327	0.635238	0.429423	0.0547802	0.833849	0.970643	0.991905	0.111732	1
SGCZ	0	4	0	0	0	16.9716	0	0	0	0.00749947	0.799423	0.0235711	1	0.833849	0.970643	0.991905	0.111909	1
RIMS2	4	1	0	0	1	0.199616	0	0	6.19285	0.0923057	0.277446	0.169853	0.139095	0.833849	0.970643	0.991905	0.112114	1
CTXN3	0	0	1	0	0	0	156.016	156.016	0	0.675986	0.00797327	0.0236919	1	0.833849	0.970643	0.991905	0.112362	1
AGT	0	0	0	0	1	0	0	0	32.2887	0.505625	0.848822	0.791028	0.0300435	0.833849	0.970643	0.991905	0.112636	1
CCDC30	0	2	2	0	0	5.66208	36.287	36.287	0	0.183871	0.00688112	0.0238066	1	0.833849	0.970643	0.991905	0.112791	1
CD1D	0	0	0	0	1	0	0	0	32.9296	0.536723	0.812621	0.809175	0.0294759	0.833849	0.970643	0.991905	0.112957	1
COL4A3	1	0	0	0	1	0	0	0	8.19197	0.0916578	0.508833	0.219264	0.108832	0.833849	0.970643	0.991905	0.113002	1
ZDHHC11B	0	0	0	0	1	0	0	0	34.1168	0.572076	0.843798	0.839662	0.0284794	0.833849	0.970643	0.991905	0.113188	1
GTF2I	0	2	0	0	1	6.49749	0	0	12.1702	0.150365	0.773499	0.316231	0.0759495	0.833849	0.970643	0.991905	0.113578	1
KRT86	0	4	0	0	0	17.4142	0	0	0	0.00692938	0.860519	0.0240253	1	0.833849	0.970643	0.991905	0.113607	1
LSM12	0	0	0	0	1	0	0	0	36.3627	0.657647	0.885453	0.898439	0.0267673	0.833849	0.970643	0.991905	0.113695	1
ZEB2	1	2	1	0	1	2.10358	16.1752	16.1752	6.78609	0.480198	0.0715374	0.187286	0.128492	0.833849	0.970643	0.991905	0.113754	1
RAPGEF6	2	0	0	0	1	0	0	0	6.41464	0.0744451	0.492689	0.178649	0.134932	0.833849	0.970643	0.991905	0.113906	1
OR7A17	0	0	1	0	0	0	123.358	123.358	0	0.559706	0.0103225	0.0241727	1	0.833849	0.970643	0.991905	0.114156	1
NAA11	0	4	0	0	0	17.4555	0	0	0	0.00687893	0.87349	0.0242252	1	0.833849	0.970643	0.991905	0.114352	1
KIAA0319L	2	0	0	0	1	0	0	0	9.43951	0.113016	0.541509	0.253341	0.0958225	0.833849	0.970643	0.991905	0.11454	1
TNFSF10	0	3	0	0	0	22.0565	0	0	0	0.00694861	0.85962	0.024306	1	0.833849	0.970643	0.991905	0.114652	1
BRI3BP	0	0	1	0	0	0	140.197	140.197	0	0.62664	0.00896728	0.024322	1	0.833849	0.970643	0.991905	0.114712	1
RGPD3	1	3	0	0	1	3.53745	0	0	13.1054	0.18039	0.669309	0.343324	0.0709129	0.833849	0.970643	0.991905	0.114801	1
CD48	0	3	0	0	0	22.1283	0	0	0	0.0068895	0.868805	0.0243486	1	0.833849	0.970643	0.991905	0.11481	1
SLC2A3	0	4	0	0	0	17.186	0	0	0	0.00721638	0.845499	0.0244526	1	0.833849	0.970643	0.991905	0.115197	1
ATXN2L	2	0	0	0	1	0	0	0	6.50345	0.0743998	0.541909	0.183622	0.133334	0.833849	0.970643	0.991905	0.11531	1
HS1BP3	0	2	0	1	0	10.7551	74.1776	74.1776	0	0.0670093	0.0180803	0.0245508	1	0.833849	0.970643	0.991905	0.115561	1
ADAMTS2	1	6	2	0	0	4.16018	18.304	18.304	0	0.0722937	0.0121425	0.0245697	1	0.833849	0.970643	0.991905	0.115631	1
LURAP1L	0	0	0	0	1	0	0	0	33.519	0.581102	0.89942	0.853406	0.0289726	0.833849	0.970643	0.991905	0.116207	1
PPP2R5A	0	1	0	0	1	5.26675	0	0	21.3444	0.297517	0.825358	0.553704	0.0447612	0.833849	0.970643	0.991905	0.116426	1
HDDC2	0	0	0	0	1	0	0	0	34.6006	0.640492	0.864498	0.885739	0.0280923	0.833849	0.970643	0.991905	0.116788	1
C6orf1	0	0	0	0	1	0	0	0	36.5473	0.726545	0.917415	0.936096	0.0266357	0.834891	0.970643	0.991905	0.116977	1
TRIM49B	0	4	0	0	0	16.7982	0	0	0	0.00773869	0.819036	0.0250656	1	0.833849	0.970643	0.991905	0.117464	1
HLA-A	0	1	0	0	1	4.1881	0	0	24.3216	0.366547	0.823935	0.634931	0.0394977	0.833849	0.970643	0.991905	0.117511	1
SAMD10	0	0	1	0	0	0	150.796	150.796	0	0.69656	0.008277	0.0252171	1	0.833849	0.970643	0.991905	0.118022	1
MCPH1	0	2	0	0	1	6.67802	0	0	11.6043	0.144306	0.813841	0.318396	0.0793608	0.833849	0.970643	0.991905	0.11821	1
TMEM143	0	1	0	0	1	4.54062	0	0	23.2807	0.340957	0.850786	0.614239	0.0411912	0.833849	0.970643	0.991905	0.118331	1
CCDC171	0	3	0	0	1	6.395	0	0	8.36581	0.116087	0.727092	0.237095	0.106812	0.833849	0.970643	0.991905	0.118417	1
EEF2	10	3	0	1	1	0.371036	1.75136	1.75136	6.7002	0.100651	0.619526	0.196151	0.129926	0.833849	0.970643	0.991905	0.119007	1
WHSC1	0	3	0	0	1	6.871	0	0	8.02334	0.101436	0.784416	0.229947	0.110867	0.833849	0.970643	0.991905	0.119038	1
PTGIR	0	0	1	0	0	0	119.22	119.22	0	0.570434	0.0107174	0.0255865	1	0.833849	0.970643	0.991905	0.119379	1
GLIPR1L2	0	0	0	0	1	0	0	0	31.7341	0.570784	0.838086	0.83782	0.0305526	0.833849	0.970643	0.991905	0.119419	1
NELFE	0	1	0	0	1	4.7042	0	0	21.8787	0.330179	0.805427	0.586849	0.0437156	0.833849	0.970643	0.991905	0.119628	1
NUBP2	0	0	0	0	1	0	0	0	32.762	0.607577	0.87823	0.868133	0.0296223	0.833849	0.970643	0.991905	0.119853	1
ZNF236	2	0	0	0	1	0	0	0	5.51435	0.067351	0.520071	0.167822	0.153589	0.833849	0.970643	0.991905	0.120071	1
TRHDE	3	6	0	0	1	2.28173	0	0	9.89552	0.2054	0.440091	0.281392	0.0918108	0.833849	0.970643	0.991905	0.120288	1
SLC39A11	0	0	0	0	1	0	0	0	31.4352	0.569742	0.845237	0.838303	0.0308341	0.833849	0.970643	0.991905	0.120337	1
FAM45A	0	0	0	0	1	0	0	0	32.6044	0.618559	0.85311	0.871028	0.0297613	0.833849	0.970643	0.991905	0.12061	1
FBXO45	0	0	0	0	1	0	0	0	32.8956	0.624638	0.879528	0.878774	0.0295055	0.833849	0.970643	0.991905	0.120631	1
INHA	0	0	0	0	1	0	0	0	30.3012	0.532815	0.874439	0.815688	0.0319514	0.833849	0.970643	0.991905	0.121119	1
ZNF233	0	2	0	0	1	5.30547	0	0	14.2723	0.201565	0.777268	0.398148	0.0654933	0.833849	0.970643	0.991905	0.121168	1
HDLBP	0	3	0	0	1	6.24255	0	0	8.9897	0.121363	0.769929	0.261521	0.100139	0.833849	0.970643	0.991905	0.121578	1
GPR179	1	2	0	0	2	0.979834	0	0	9.43208	0.98459	0.584374	0.859082	0.0305442	0.987737	0.970643	0.991905	0.121766	1
HTR5A	4	1	0	0	1	0.47382	0	0	25.4665	0.465194	0.631708	0.695574	0.0377888	0.833849	0.970643	0.991905	0.121929	1
IRF2BP2	5	1	0	0	1	0.256123	0	0	11.2176	0.14791	0.618371	0.321896	0.081873	0.833849	0.970643	0.991905	0.122183	1
DIAPH3	0	3	0	0	1	6.66727	0	0	7.75993	0.10739	0.751894	0.230775	0.114202	0.833849	0.970643	0.991905	0.122184	1
TRPC7	1	0	0	0	1	0	0	0	12.3423	0.161084	0.641005	0.352564	0.0749694	0.833849	0.970643	0.991905	0.122463	1
C9orf41	0	1	0	0	1	5.08679	0	0	20.3724	0.307291	0.825552	0.566018	0.0467972	0.833849	0.970643	0.991905	0.122668	1
HOXA11	1	0	0	0	1	0	0	0	20.5534	0.299119	0.81391	0.571766	0.0464041	0.833849	0.970643	0.991905	0.122828	1
FNDC9	0	0	0	0	1	0	0	0	33.1899	0.668024	0.909509	0.907055	0.0292515	0.833849	0.970643	0.991905	0.12283	1
DACH2	1	0	0	0	1	0	0	0	13.9634	0.187306	0.66813	0.396946	0.0668456	0.833849	0.970643	0.991905	0.122835	1
IRX4	1	4	1	0	0	5.79482	32.1246	32.1246	0	0.0434084	0.0334332	0.026559	1	0.833849	0.970643	0.991905	0.122925	1
COA7	0	1	1	0	0	8.97787	112.915	112.915	0	0.176728	0.0113781	0.0265671	1	0.833849	0.970643	0.991905	0.122955	1
WBP2	0	0	0	0	1	0	0	0	31.6965	0.612017	0.871804	0.869989	0.0305877	0.833849	0.970643	0.991905	0.123114	1
PHPT1	0	0	1	0	0	0	141.536	141.536	0	0.690301	0.008874	0.0266126	1	0.833849	0.970643	0.991905	0.12312	1
MXD3	1	0	0	0	1	0	0	0	22.9158	0.359566	0.773505	0.636463	0.0418197	0.833849	0.970643	0.991905	0.123135	1
USP12	1	0	0	0	1	0	0	0	24.6061	0.404338	0.766246	0.681466	0.0390588	0.833849	0.970643	0.991905	0.123136	1
MSX2	1	0	0	0	1	0	0	0	22.7044	0.346818	0.83057	0.631269	0.0421928	0.833849	0.970643	0.991905	0.123201	1
CD1E	1	1	0	0	1	1.38626	0	0	31.8836	0.799942	0.678942	0.879268	0.0304136	0.861214	0.970643	0.991905	0.123588	1
RWDD2B	0	0	0	0	1	0	0	0	31.8194	0.630079	0.859827	0.878982	0.0304732	0.833849	0.970643	0.991905	0.123746	1
TMEM120B	0	0	0	0	1	0	0	0	31.6068	0.626146	0.843995	0.873923	0.0306719	0.833849	0.970643	0.991905	0.123816	1
GAB4	1	3	0	0	1	2.71879	0	0	17.3546	0.289356	0.679789	0.493119	0.054493	0.833849	0.970643	0.991905	0.124058	1
TUBB	9	2	0	0	1	0.428926	0	0	13.2661	0.235094	0.43115	0.383523	0.0701137	0.833849	0.970643	0.991905	0.124125	1
SPATA22	0	3	1	0	0	13.5107	31.9291	31.9291	0	0.0237216	0.0457375	0.0269001	1	0.833849	0.970643	0.991905	0.124161	1
HSPA9	1	3	0	0	1	3.62499	0	0	11.2206	0.17213	0.663755	0.328985	0.0818529	0.833849	0.970643	0.991905	0.124263	1
SCRT2	0	1	0	1	0	4.49141	155.986	155.986	0	0.344327	0.00797494	0.0269587	1	0.833849	0.970643	0.991905	0.124373	1
LMOD1	2	3	0	0	1	2.39501	0	0	19.1639	0.303951	0.738538	0.543669	0.0496025	0.833849	0.970643	0.991905	0.124404	1
TXNDC2	3	9	1	0	0	4.15763	8.83841	8.83841	0	0.014537	0.122155	0.027021	1	0.833849	0.970643	0.991905	0.124598	1
TRAF5	0	1	0	0	1	4.89358	0	0	20.4805	0.318468	0.831011	0.581482	0.0465616	0.833849	0.970643	0.991905	0.124792	1
SOWAHA	0	1	0	0	1	3.48329	0	0	25.6653	0.429998	0.904594	0.723123	0.037507	0.833849	0.970643	0.991905	0.124963	1
PELP1	2	0	0	0	1	0	0	0	6.92118	0.0869278	0.616843	0.214879	0.1263	0.833849	0.970643	0.991905	0.125024	1
DPP7	1	1	0	0	1	2.61967	0	0	25.9801	0.472201	0.783688	0.735098	0.0370694	0.833849	0.970643	0.991905	0.125422	1
ATF7	0	1	0	0	1	4.93321	0	0	20.3813	0.316114	0.848467	0.583775	0.0467777	0.833849	0.970643	0.991905	0.125631	1
IGFBP5	0	0	0	0	1	0	0	0	31.0796	0.620156	0.901058	0.878799	0.0311759	0.833849	0.970643	0.991905	0.125954	1
POLR3C	0	1	0	0	1	4.87542	0	0	20.1995	0.319557	0.826428	0.581352	0.0471789	0.833849	0.970643	0.991905	0.126063	1
MTMR3	1	4	0	0	1	3.82704	0	0	7.94178	0.124359	0.647182	0.245677	0.111879	0.833849	0.970643	0.991905	0.126273	1
AC018755.1	0	0	0	0	1	0	0	0	30.2583	0.594868	0.882928	0.860627	0.0319952	0.833849	0.970643	0.991905	0.126452	1
SLC25A17	0	0	0	0	1	0	0	0	30.7962	0.627228	0.855798	0.876638	0.0314539	0.833849	0.970643	0.991905	0.126588	1
LRP2	0	6	2	0	1	5.33817	16.4498	16.4498	2.01782	0.115332	0.0315279	0.0831608	0.331715	0.833849	0.970643	0.991905	0.126631	1
RNF213	6	2	1	0	1	0.21639	1.24483	1.24483	2.14307	0.0360224	0.842487	0.08665	0.318486	0.833849	0.970643	0.991905	0.126671	1
PLXDC2	0	4	0	1	0	12.9413	23.7586	23.7586	0	0.0166689	0.0631544	0.027686	1	0.833849	0.970643	0.991905	0.126991	1
VGF	0	2	0	0	1	5.7783	0	0	13.0803	0.178593	0.869241	0.390164	0.0710392	0.833849	0.970643	0.991905	0.127102	1
DDC	0	1	0	0	1	3.54977	0	0	23.7815	0.423164	0.809024	0.68851	0.0403586	0.833849	0.970643	0.991905	0.127354	1
HRNR	5	8	1	0	2	0.744216	1.18018	1.18018	8.88203	0.594939	0.880971	0.824614	0.0337127	0.833849	0.970643	0.991905	0.1274	1
IGSF6	0	1	0	1	0	10.0061	100.197	100.197	0	0.158211	0.0129788	0.0278551	1	0.833849	0.970643	0.991905	0.127597	1
CREB1	0	0	0	0	1	0	0	0	30.0813	0.61255	0.847473	0.866414	0.0321775	0.833849	0.970643	0.991905	0.127683	1
ROBO3	0	3	1	1	0	5.08701	33.6919	33.6919	0	0.173741	0.00797418	0.027881	1	0.833849	0.970643	0.991905	0.12769	1
EID1	0	0	1	0	0	0	103.04	103.04	0	0.545945	0.0125848	0.0279659	1	0.833849	0.970643	0.991905	0.127994	1
TNN	2	11	0	0	0	4.39257	0	0	0	0.0147248	0.50599	0.0280607	1	0.833849	0.970643	0.991905	0.128332	1
ESR2	0	1	0	0	1	3.79432	0	0	23.0161	0.399669	0.83474	0.674038	0.0416451	0.833849	0.970643	0.991905	0.128367	1
CAMKK1	0	1	0	0	1	3.86423	0	0	22.5791	0.393391	0.819322	0.662169	0.042417	0.833849	0.970643	0.991905	0.128427	1
SOX13	1	0	0	0	1	0	0	0	16.551	0.254838	0.699291	0.49716	0.0569885	0.833849	0.970643	0.991905	0.129302	1
NUDT4	0	1	0	1	0	10.7031	93.7673	93.7673	0	0.147606	0.013963	0.0284085	1	0.833849	0.970643	0.991905	0.129573	1
ZC3H15	0	1	0	0	1	5.36494	0	0	18.3462	0.292425	0.836009	0.550442	0.0516993	0.833849	0.970643	0.991905	0.129747	1
NAPEPLD	0	1	0	0	1	4.90307	0	0	19.5885	0.317901	0.851124	0.586707	0.0485793	0.833849	0.970643	0.991905	0.129905	1
OC90	2	4	0	0	1	2.17552	0	0	15.2896	0.32033	0.548269	0.465413	0.0614023	0.833849	0.970643	0.991905	0.130174	1
LPPR4	0	2	0	0	1	4.44033	0	0	15.9843	0.256359	0.800461	0.485523	0.0588904	0.833849	0.970643	0.991905	0.130228	1
PCGF1	1	0	0	0	1	0	0	0	22.226	0.391022	0.747401	0.664033	0.0430619	0.833849	0.970643	0.991905	0.130235	1
OR2J1	0	0	0	0	1	0	0	0	24.3874	0.434623	0.826557	0.726029	0.0393953	0.833849	0.970643	0.991905	0.130262	1
KRT18	4	1	0	0	1	0.352766	0	0	16.1667	0.295883	0.510666	0.491165	0.0582645	0.833849	0.970643	0.991905	0.130316	1
EIF3E	0	1	0	0	1	5.75486	0	0	17.3154	0.27371	0.829677	0.524138	0.0546097	0.833849	0.970643	0.991905	0.130336	1
PPBP	0	1	0	1	0	8.04734	111.789	111.789	0	0.197326	0.0115044	0.0286235	1	0.833849	0.970643	0.991905	0.130338	1
SLC22A2	1	1	2	0	0	0.997938	20.0622	20.0622	0	0.998703	0.0101022	0.0286238	1	0.998902	0.970643	0.991905	0.130339	1
ROMO1	0	2	0	0	0	33.9896	0	0	0	0.00783631	0.92278	0.0286354	1	0.833849	0.970643	0.991905	0.13038	1
RAD23A	0	1	0	0	1	5.24237	0	0	18.5986	0.298807	0.846225	0.561508	0.0510334	0.833849	0.970643	0.991905	0.130452	1
CXCR6	2	4	0	0	0	8.3695	0	0	0	0.00836459	0.792424	0.0287034	1	0.833849	0.970643	0.991905	0.130622	1
LGR6	2	3	0	1	1	1.66643	7.00557	7.00557	11.5911	0.545247	0.16389	0.361862	0.0794439	0.833849	0.970643	0.991905	0.130779	1
NUP93	0	2	0	0	1	6.25292	0	0	10.6395	0.159184	0.785302	0.334737	0.0859404	0.833849	0.970643	0.991905	0.130849	1
SLC46A3	0	2	1	0	0	11.5274	57.1331	57.1331	0	0.0594901	0.0241139	0.0287919	1	0.833849	0.970643	0.991905	0.130936	1
B3GNT8	0	0	0	0	1	0	0	0	26.9102	0.520697	0.863797	0.804994	0.0358338	0.833849	0.970643	0.991905	0.131128	1
GLT8D1	0	0	0	0	1	0	0	0	29.5536	0.635444	0.859088	0.881965	0.0327333	0.833849	0.970643	0.991905	0.131211	1
PAAF1	0	0	0	0	1	0	0	0	28.7509	0.602434	0.84472	0.859673	0.0336165	0.833849	0.970643	0.991905	0.131316	1
UBE2S	0	0	0	0	1	0	0	0	29.9374	0.645552	0.91402	0.895195	0.0323271	0.833849	0.970643	0.991905	0.131458	1
C1R	0	0	0	0	1	0	0	0	29.7416	0.64121	0.888176	0.889654	0.0325331	0.833849	0.970643	0.991905	0.131472	1
GRK5	0	1	0	0	1	4.53893	0	0	19.9923	0.341071	0.828963	0.607727	0.0476447	0.833849	0.970643	0.991905	0.131514	1
IDH3G	0	4	0	0	0	16.1013	0	0	0	0.00880075	0.837806	0.0289585	1	0.833849	0.970643	0.991905	0.131526	1
ISG20L2	2	0	0	0	1	0	0	0	16.6638	0.263269	0.737237	0.511592	0.0566244	0.833849	0.970643	0.991905	0.131562	1
WNT2	0	0	0	0	1	0	0	0	27.4993	0.552204	0.848925	0.826568	0.0350931	0.833849	0.970643	0.991905	0.131697	1
MBD3	0	0	0	0	1	0	0	0	28.7816	0.601147	0.885841	0.86506	0.0335819	0.833849	0.970643	0.991905	0.131851	1
GLYR1	1	0	0	0	1	0	0	0	17.7999	0.294121	0.699369	0.546662	0.0532019	0.833849	0.970643	0.991905	0.131969	1
DDX59	1	2	0	0	1	3.36369	0	0	15.4492	0.25449	0.742909	0.478387	0.0608067	0.833849	0.970643	0.991905	0.131989	1
SRMS	0	0	0	0	1	0	0	0	25.8715	0.499554	0.839967	0.784863	0.0372192	0.833849	0.970643	0.991905	0.132423	1
DEAF1	1	0	0	0	1	0	0	0	18.9289	0.314763	0.758907	0.58275	0.0501875	0.833849	0.970643	0.991905	0.132546	1
CNTN3	0	3	0	0	1	5.3946	0	0	9.33958	0.157283	0.724177	0.302858	0.0967489	0.833849	0.970643	0.991905	0.132738	1
MOS	0	0	1	0	0	0	82.6054	82.6054	0	0.480352	0.0160569	0.0293088	1	0.833849	0.970643	0.991905	0.132765	1
TFAP2D	1	0	0	0	1	0	0	0	15.4526	0.241074	0.722473	0.482465	0.0607939	0.833849	0.970643	0.991905	0.132843	1
BNC2	3	0	1	0	0	0	5.28603	5.28603	0	0.0341989	0.213496	0.0294129	1	0.833849	0.970643	0.991905	0.133132	1
IP6K1	0	0	0	0	1	0	0	0	26.9955	0.55058	0.874497	0.828961	0.0357247	0.833849	0.970643	0.991905	0.133842	1
EIF4G1	0	4	0	0	1	6.97066	0	0	4.83644	0.0795779	0.738326	0.172866	0.171438	0.833849	0.970643	0.991905	0.133918	1
UNC13D	1	1	0	1	1	0.966501	8.01857	8.01857	10.3211	0.97856	0.153638	0.33566	0.0883583	0.983356	0.970643	0.991905	0.133997	1
CIRBP	0	1	0	0	1	4.42901	0	0	19.9806	0.348691	0.849994	0.622998	0.0476712	0.833849	0.970643	0.991905	0.13414	1
TDRKH	2	2	1	1	0	2.11707	19.315	19.315	0	0.436627	0.00831009	0.0297002	1	0.833849	0.970643	0.991905	0.134144	1
CCL5	0	2	0	0	0	33.2691	0	0	0	0.00817617	0.920827	0.0297187	1	0.833849	0.970643	0.991905	0.134209	1
JAG2	0	3	0	0	1	5.57557	0	0	9.27844	0.148548	0.764357	0.305725	0.0973246	0.833849	0.970643	0.991905	0.134335	1
TSSK2	0	0	0	0	1	0	0	0	27.875	0.588715	0.91839	0.860406	0.0346363	0.833849	0.970643	0.991905	0.134499	1
TCHH	7	17	0	0	1	1.59925	0	0	4.56234	0.268693	0.191892	0.165682	0.179892	0.833849	0.970643	0.991905	0.134512	1
FAM43B	0	0	0	0	1	0	0	0	28.3328	0.61004	0.920676	0.874502	0.0340958	0.833849	0.970643	0.991905	0.134554	1
GABPB1	0	0	0	0	1	0	0	0	27.4921	0.588263	0.839322	0.849673	0.0351019	0.833849	0.970643	0.991905	0.134583	1
TRIM61	0	0	1	0	0	0	117.313	117.313	0	0.644971	0.0109094	0.0298935	1	0.833849	0.970643	0.991905	0.134823	1
NTN3	0	1	0	0	1	4.19905	0	0	20.7007	0.365699	0.875534	0.649111	0.0460892	0.833849	0.970643	0.991905	0.134906	1
SPDYE1	0	0	0	1	0	0	129.894	129.894	0	0.715922	0.00975246	0.0299443	1	0.834174	0.970643	0.991905	0.135001	1
DDX53	0	1	0	0	1	2.86525	0	0	24.6436	0.504826	0.825024	0.768525	0.0390016	0.833849	0.970643	0.991905	0.135105	1
ARV1	0	0	0	0	1	0	0	0	29.5045	0.688254	0.886577	0.914425	0.0327859	0.833849	0.970643	0.991905	0.135128	1
SNRNP70	1	0	0	0	1	0	0	0	17.1282	0.285326	0.739872	0.543438	0.0551738	0.833849	0.970643	0.991905	0.135139	1
TAS2R8	0	0	0	0	1	0	0	0	27.0126	0.566712	0.871719	0.840131	0.0357028	0.833849	0.970643	0.991905	0.135179	1
MEIOB	0	0	0	0	1	0	0	0	26.2391	0.54528	0.825603	0.817747	0.0367168	0.833849	0.970643	0.991905	0.135284	1
GPR52	0	0	0	0	1	0	0	0	26.6284	0.55441	0.875264	0.83184	0.0361994	0.833849	0.970643	0.991905	0.13559	1
TAS2R42	0	0	1	0	0	0	98.7049	98.7049	0	0.560571	0.0131952	0.0301485	1	0.833849	0.970643	0.991905	0.135717	1
FZD2	0	0	1	0	0	0	86.2562	86.2562	0	0.506382	0.0153092	0.0301874	1	0.833849	0.970643	0.991905	0.135853	1
TANGO2	0	3	0	0	0	20.0523	0	0	0	0.00890513	0.854132	0.0302152	1	0.833849	0.970643	0.991905	0.13595	1
DEPDC1B	0	1	0	0	1	4.21542	0	0	19.7367	0.364437	0.809962	0.62762	0.048232	0.833849	0.970643	0.991905	0.136147	1
FAM120B	2	8	0	0	0	5.05058	0	0	0	0.0124466	0.587873	0.0302856	1	0.833849	0.970643	0.991905	0.136197	1
CLIP3	0	1	0	0	1	4.40794	0	0	19.5254	0.350189	0.843154	0.622706	0.0487286	0.833849	0.970643	0.991905	0.1364	1
ECM1	2	2	0	0	1	2.2788	0	0	19.488	0.394733	0.679152	0.621581	0.0488178	0.833849	0.970643	0.991905	0.136402	1
RP5-850E9.3	0	0	0	1	0	0	125.907	125.907	0	0.702411	0.0100928	0.0303473	1	0.833849	0.970643	0.991905	0.136413	1
KNOP1	0	1	0	0	1	5.38692	0	0	17.3883	0.291307	0.873909	0.558815	0.0543929	0.833849	0.970643	0.991905	0.136581	1
TNNC2	0	0	0	1	0	0	123.456	123.456	0	0.691649	0.0103135	0.0304956	1	0.833849	0.970643	0.991905	0.136931	1
ZNF425	1	0	0	0	1	0	0	0	15.1022	0.245495	0.739949	0.491128	0.0621171	0.833849	0.970643	0.991905	0.136972	1
MED8	0	0	0	0	1	0	0	0	26.7879	0.587169	0.835248	0.848235	0.0359916	0.833849	0.970643	0.991905	0.137048	1
PPFIBP2	0	2	0	0	1	5.24776	0	0	11.8434	0.20466	0.753415	0.392881	0.0778825	0.833849	0.970643	0.991905	0.13729	1
PIM1	0	1	0	0	1	4.30252	0	0	19.6212	0.35786	0.842069	0.63111	0.0485023	0.833849	0.970643	0.991905	0.137331	1
ELAC1	0	1	1	0	0	6.64252	115.363	115.363	0	0.238462	0.0111126	0.0307798	1	0.833849	0.970643	0.991905	0.137921	1
AMBRA1	1	1	1	0	1	0.877716	10.1632	10.1632	7.55553	0.91777	0.119006	0.263732	0.116932	0.936452	0.970643	0.991905	0.138126	1
COL20A1	1	5	0	0	1	3.07245	0	0	8.68439	0.179233	0.58747	0.298789	0.103297	0.833849	0.970643	0.991905	0.138214	1
CNTN5	0	8	1	0	0	11.3776	11.4343	11.4343	0	0.00963005	0.137828	0.0308944	1	0.833849	0.970643	0.991905	0.13832	1
SFRP4	2	2	0	0	1	1.88579	0	0	22.1534	0.508247	0.672508	0.717892	0.043197	0.833849	0.970643	0.991905	0.138724	1
MAGEA3	0	3	0	0	0	20.0863	0	0	0	0.00886625	0.887912	0.0310887	1	0.833849	0.970643	0.991905	0.138995	1
ZNF528	0	2	0	0	1	4.45325	0	0	14.0467	0.255388	0.762244	0.467801	0.0664755	0.833849	0.970643	0.991905	0.139025	1
NOC4L	0	1	0	0	1	4.38094	0	0	18.9316	0.352124	0.829571	0.620646	0.0501807	0.833849	0.970643	0.991905	0.139188	1
C6orf57	0	0	1	0	0	0	126.703	126.703	0	0.72967	0.010023	0.0311979	1	0.835508	0.970643	0.991905	0.139373	1
DDX27	0	2	0	0	1	5.75745	0	0	10.7354	0.179523	0.782225	0.366273	0.0852384	0.833849	0.970643	0.991905	0.139452	1
RB1	0	2	0	0	1	5.68844	0	0	10.4872	0.182654	0.750088	0.358655	0.0870807	0.833849	0.970643	0.991905	0.139491	1
BPIFC	0	1	0	0	1	3.19844	0	0	21.8995	0.461748	0.785858	0.715247	0.0436761	0.833849	0.970643	0.991905	0.139517	1
BID	0	0	0	1	0	0	115.697	115.697	0	0.664968	0.0110773	0.0312736	1	0.833849	0.970643	0.991905	0.139636	1
RP11-1035H13.3	0	3	0	0	0	19.6066	0	0	0	0.0094362	0.842741	0.0314214	1	0.833849	0.970643	0.991905	0.140148	1
ZNF74	0	4	0	0	0	15.7368	0	0	0	0.00942819	0.855517	0.0315336	1	0.833849	0.970643	0.991905	0.140536	1
UBA5	0	0	0	0	1	0	0	0	26.4212	0.611233	0.850738	0.866172	0.0364729	0.833849	0.970643	0.991905	0.140737	1
CIC	3	2	0	0	2	0.510997	0	0	6.96325	0.434855	0.53352	0.636606	0.0497091	0.833849	0.970643	0.991905	0.140921	1
TIMM44	0	1	0	0	1	4.60523	0	0	18.0507	0.336623	0.830409	0.602995	0.0525014	0.833849	0.970643	0.991905	0.140966	1
ZSCAN25	0	4	0	0	0	15.5729	0	0	0	0.00972844	0.837566	0.0316899	1	0.833849	0.970643	0.991905	0.141076	1
ZNF418	0	2	0	0	1	4.26242	0	0	13.9347	0.270291	0.73488	0.473731	0.0669745	0.833849	0.970643	0.991905	0.141207	1
RUFY3	1	0	0	0	1	0	0	0	17.8682	0.339263	0.706447	0.600178	0.0530094	0.833849	0.970643	0.991905	0.141508	1
GNB1	0	3	0	0	0	19.561	0	0	0	0.00949285	0.849459	0.0318359	1	0.833849	0.970643	0.991905	0.141579	1
ZNF730	0	3	0	0	0	19.7371	0	0	0	0.00927647	0.870152	0.0318643	1	0.833849	0.970643	0.991905	0.141677	1
FAM195B	0	0	0	1	0	0	118.758	118.758	0	0.696245	0.0107634	0.0318772	1	0.833849	0.970643	0.991905	0.141722	1
ZNF704	0	0	0	0	1	0	0	0	24.0544	0.519074	0.82837	0.798605	0.0399189	0.833849	0.970643	0.991905	0.141729	1
TGDS	0	0	0	0	1	0	0	0	25.8886	0.602549	0.832332	0.857491	0.0371956	0.833849	0.970643	0.991905	0.141783	1
GPR110	1	0	0	0	1	0	0	0	11.195	0.186007	0.62905	0.389138	0.0820246	0.833849	0.970643	0.991905	0.141865	1
SPAST	0	1	0	0	1	3.88381	0	0	19.5737	0.391665	0.810891	0.657257	0.0486144	0.833849	0.970643	0.991905	0.14198	1
KIAA0226L	0	1	0	0	1	3.3457	0	0	21.1897	0.444812	0.808897	0.709278	0.0450732	0.833849	0.970643	0.991905	0.142039	1
STK39	0	1	0	0	1	4.70613	0	0	17.4223	0.330056	0.815016	0.590115	0.0542928	0.833849	0.970643	0.991905	0.142279	1
IFIH1	2	3	1	0	1	1.87238	5.76221	5.76221	11.3934	0.458192	0.202068	0.397011	0.0807111	0.833849	0.970643	0.991905	0.142293	1
SF3B14	0	2	0	0	0	31.6367	0	0	0	0.00903089	0.897299	0.0320703	1	0.833849	0.970643	0.991905	0.142386	1
C12orf45	0	0	0	1	0	0	111.972	111.972	0	0.660857	0.0114837	0.0320914	1	0.833849	0.970643	0.991905	0.142459	1
NEB	1	11	0	0	1	3.61866	0	0	1.39482	0.075094	0.409724	0.07686	0.418094	0.833849	0.970643	0.991905	0.142608	1
C18orf42	0	2	0	0	0	31.5942	0	0	0	0.00905487	0.898227	0.0321647	1	0.833849	0.970643	0.991905	0.142711	1
PEX26	0	0	0	0	1	0	0	0	25.5615	0.589982	0.862225	0.854538	0.0376536	0.833849	0.970643	0.991905	0.142751	1
ZBTB20	1	0	0	0	1	0	0	0	14.9742	0.257595	0.788891	0.51421	0.0626152	0.833849	0.970643	0.991905	0.142823	1
TPT1	2	1	0	0	1	1.47933	0	0	26.3834	0.746594	0.715476	0.882205	0.0365234	0.840321	0.970643	0.991905	0.142905	1
MACC1	1	3	0	0	1	3.30177	0	0	10.9941	0.205333	0.689515	0.38724	0.0833992	0.833849	0.970643	0.991905	0.14316	1
SHH	0	4	0	0	0	15.7918	0	0	0	0.00932996	0.886873	0.0323151	1	0.833849	0.970643	0.991905	0.143228	1
DOCK2	0	4	1	1	0	6.78173	27.0768	27.0768	0	0.0845336	0.0122527	0.0323443	1	0.833849	0.970643	0.991905	0.143328	1
CIR1	0	0	0	0	1	0	0	0	24.1018	0.540864	0.815332	0.812699	0.0398435	0.833849	0.970643	0.991905	0.143453	1
UGT1A9	0	0	0	0	1	0	0	0	22.2675	0.465037	0.824711	0.753455	0.0429851	0.833849	0.970643	0.991905	0.143475	1
TMCO2	0	2	0	0	0	31.4968	0	0	0	0.00911017	0.901215	0.0323985	1	0.833849	0.970643	0.991905	0.143514	1
WBP1	1	1	0	0	1	2.0348	0	0	24.1783	0.589756	0.76218	0.81686	0.0397225	0.833849	0.970643	0.991905	0.143683	1
ARL6IP6	1	2	0	1	0	6.07595	42.2113	42.2113	0	0.0977341	0.0246828	0.0324768	1	0.833849	0.970643	0.991905	0.143782	1
CCDC181	0	1	0	0	1	3.2527	0	0	20.9632	0.455371	0.794721	0.71329	0.0455382	0.833849	0.970643	0.991905	0.1438	1
ZCCHC7	0	1	0	0	1	4.71943	0	0	17.2294	0.329208	0.825762	0.592727	0.0548673	0.833849	0.970643	0.991905	0.143935	1
RAVER1	1	3	0	0	1	3.26219	0	0	11.5781	0.209951	0.731857	0.409388	0.079526	0.833849	0.970643	0.991905	0.144057	1
RBM4B	0	1	1	0	0	6.8846	106.812	106.812	0	0.230279	0.0120961	0.0325697	1	0.833849	0.970643	0.991905	0.1441	1
IRF7	1	0	0	0	1	0	0	0	18.9493	0.371191	0.792379	0.652447	0.0501361	0.833849	0.970643	0.991905	0.144585	1
TMEM246	0	0	1	0	0	0	87.2868	87.2868	0	0.54344	0.01511	0.0327124	1	0.833849	0.970643	0.991905	0.144589	1
NLRX1	1	0	0	0	1	0	0	0	11.6025	0.194744	0.704764	0.413137	0.0793717	0.833849	0.970643	0.991905	0.144859	1
GFAP	0	0	0	0	1	0	0	0	23.8164	0.536406	0.846207	0.814572	0.0403018	0.833849	0.970643	0.991905	0.144986	1
GLTSCR1	5	1	0	0	1	0.224346	0	0	6.42996	0.108458	0.542636	0.243899	0.134654	0.833849	0.970643	0.991905	0.145031	1
SAPCD2	0	0	1	0	0	0	92.5272	92.5272	0	0.570882	0.0141694	0.032842	1	0.833849	0.970643	0.991905	0.145032	1
PPP1CA	4	1	0	0	1	0.742211	0	0	25.3719	0.780247	0.638132	0.866431	0.0379243	0.852463	0.970643	0.991905	0.145089	1
RNF169	0	3	1	0	0	9.52628	49.5079	49.5079	0	0.052286	0.0282392	0.0329036	1	0.833849	0.970643	0.991905	0.145242	1
FBXO15	0	1	0	0	1	3.45085	0	0	20.1836	0.433408	0.805823	0.697215	0.0472143	0.833849	0.970643	0.991905	0.145293	1
POU3F3	0	0	0	0	1	0	0	0	24.8965	0.576301	0.923538	0.852374	0.0386207	0.833849	0.970643	0.991905	0.145296	1
LMBRD2	1	2	0	0	1	2.66065	0	0	15.7155	0.354946	0.639311	0.550528	0.0598376	0.833849	0.970643	0.991905	0.145374	1
PRPH	0	0	0	0	1	0	0	0	23.1862	0.51382	0.846206	0.797208	0.0413521	0.833849	0.970643	0.991905	0.145456	1
HNF1A	0	0	0	0	1	0	0	0	21.4511	0.451377	0.819992	0.740614	0.0445485	0.833849	0.970643	0.991905	0.145548	1
TRIM38	1	1	0	0	1	2.12406	0	0	23.2859	0.568528	0.762805	0.802726	0.0411823	0.833849	0.970643	0.991905	0.145769	1
FAM98A	1	0	0	0	1	0	0	0	15.161	0.285789	0.702378	0.53712	0.061891	0.833849	0.970643	0.991905	0.146399	1
SLC52A1	1	1	0	0	1	1.67985	0	0	25.7063	0.690432	0.795588	0.887751	0.0374495	0.833849	0.970643	0.991905	0.146409	1
URGCP	0	2	0	0	1	6.00755	0	0	9.95603	0.168811	0.82983	0.364211	0.0913036	0.833849	0.970643	0.991905	0.146436	1
SMAD3	0	3	0	0	0	19.3367	0	0	0	0.00977814	0.867618	0.0333228	1	0.833849	0.970643	0.991905	0.146671	1
GHR	0	5	0	0	0	12.9088	0	0	0	0.0118084	0.773459	0.0333411	1	0.833849	0.970643	0.991905	0.146733	1
TACC3	0	2	0	0	1	4.86034	0	0	12.3179	0.227356	0.800261	0.444825	0.075107	0.833849	0.970643	0.991905	0.146965	1
MSANTD4	0	0	0	0	1	0	0	0	24.696	0.596595	0.862506	0.858872	0.038922	0.833849	0.970643	0.991905	0.147032	1
NADK2	0	0	0	0	1	0	0	0	23.7818	0.560439	0.824788	0.82835	0.0403581	0.833849	0.970643	0.991905	0.147037	1
TMEM194B	0	0	0	0	1	0	0	0	24.3214	0.585019	0.835479	0.846872	0.039498	0.833849	0.970643	0.991905	0.147102	1
LRRC8C	0	4	0	0	0	15.3582	0	0	0	0.0101399	0.850646	0.0334651	1	0.833849	0.970643	0.991905	0.147154	1
TRIM13	0	0	0	0	1	0	0	0	24.9031	0.606234	0.886802	0.868422	0.0386109	0.833849	0.970643	0.991905	0.147377	1
RUVBL2	0	1	0	0	1	4.33227	0	0	17.67	0.355664	0.833664	0.625992	0.0535722	0.833849	0.970643	0.991905	0.147395	1
ELL2	1	0	0	0	1	0	0	0	14.189	0.265328	0.691259	0.509292	0.0658528	0.833849	0.970643	0.991905	0.147403	1
SLC16A10	0	0	0	0	1	0	0	0	22.6418	0.507447	0.854867	0.793309	0.0423045	0.833849	0.970643	0.991905	0.147478	1
TRPM1	1	5	1	0	1	3.14968	6.14735	6.14735	6.78318	0.169325	0.203544	0.261222	0.12854	0.833849	0.970643	0.991905	0.147536	1
ULK2	2	1	0	1	1	0.590228	5.09994	5.09994	10.0566	0.641951	0.229932	0.371203	0.0904729	0.833849	0.970643	0.991905	0.147558	1
BEST4	0	2	1	0	0	9.94433	58.4955	58.4955	0	0.0764991	0.0234953	0.0335856	1	0.833849	0.970643	0.991905	0.147564	1
SP9	1	0	0	0	1	0	0	0	14.9015	0.268398	0.840112	0.534471	0.0629012	0.833849	0.970643	0.991905	0.147677	1
SRCAP	3	4	2	0	1	0.840276	6.05374	6.05374	3.234	0.810592	0.0717558	0.142252	0.23637	0.866386	0.970643	0.991905	0.147695	1
SLC27A3	1	0	0	0	1	0	0	0	11.5727	0.203086	0.683945	0.42274	0.0795602	0.833849	0.970643	0.991905	0.147725	1
GPRC5C	0	0	0	0	1	0	0	0	22.4598	0.506254	0.851973	0.791962	0.0426328	0.833849	0.970643	0.991905	0.148167	1
NXPH3	0	0	0	0	1	0	0	0	22.6345	0.515526	0.85125	0.799262	0.0423175	0.833849	0.970643	0.991905	0.148368	1
TNP2	0	0	1	0	0	0	101.212	101.212	0	0.632467	0.0128355	0.0338339	1	0.833849	0.970643	0.991905	0.148405	1
RGMA	1	2	0	0	1	2.83047	0	0	16.1086	0.326059	0.777467	0.580147	0.0584626	0.833849	0.970643	0.991905	0.148686	1
ENDOD1	0	0	1	0	0	0	88.5445	88.5445	0	0.565923	0.0148736	0.0339248	1	0.833849	0.970643	0.991905	0.148713	1
PSMD1	0	2	0	0	1	5.81948	0	0	9.54179	0.176776	0.774657	0.359199	0.0948926	0.833849	0.970643	0.991905	0.149256	1
GSTA2	0	3	0	0	0	19.0394	0	0	0	0.0101739	0.85521	0.0340923	1	0.833849	0.970643	0.991905	0.149279	1
SYNC	0	0	0	0	1	0	0	0	23.8567	0.579655	0.860001	0.847349	0.0402365	0.833849	0.970643	0.991905	0.149286	1
CDK2	1	1	0	0	1	2.25587	0	0	21.8065	0.539608	0.752852	0.777872	0.043854	0.833849	0.970643	0.991905	0.149349	1
OR5H6	0	1	0	0	1	3.6595	0	0	19.3696	0.412313	0.868618	0.697137	0.0491014	0.833849	0.970643	0.991905	0.149746	1
PAPPA	2	10	0	0	0	4.39608	0	0	0	0.0167036	0.532468	0.0342646	1	0.833849	0.970643	0.991905	0.149861	1
BAP1	0	2	0	0	1	5.23285	0	0	11.0191	0.205471	0.799397	0.412303	0.0832255	0.833849	0.970643	0.991905	0.150028	1
UNC5B	1	7	0	0	0	6.43575	0	0	0	0.013276	0.663491	0.0344009	1	0.833849	0.970643	0.991905	0.150321	1
LTBP3	0	5	0	0	0	13.0533	0	0	0	0.0113906	0.806438	0.0344114	1	0.833849	0.970643	0.991905	0.150356	1
DGKE	0	1	0	0	1	5.09973	0	0	15.4382	0.306568	0.830871	0.566784	0.0608472	0.833849	0.970643	0.991905	0.150611	1
KMT2D	6	10	1	0	3	0.941508	1.28314	1.28314	6.06998	0.90439	0.82169	0.958199	0.036063	0.926762	0.970643	0.991905	0.150841	1
SLFN14	1	0	0	0	1	0	0	0	12.1572	0.222424	0.710987	0.454662	0.0760249	0.833849	0.970643	0.991905	0.150875	1
SMIM21	0	0	0	1	0	0	109.444	109.444	0	0.697122	0.0117762	0.0345749	1	0.833849	0.970643	0.991905	0.150906	1
PFKFB1	0	0	0	0	1	0	0	0	20.8494	0.479253	0.768771	0.755988	0.0457755	0.833849	0.970643	0.991905	0.15101	1
SOX10	1	1	0	0	1	1.89883	0	0	23.7125	0.624994	0.815543	0.858394	0.0404713	0.833849	0.970643	0.991905	0.151463	1
LCP2	0	0	0	0	1	0	0	0	20.3465	0.461914	0.770891	0.741838	0.0468541	0.833849	0.970643	0.991905	0.151523	1
SRP54	0	0	0	0	1	0	0	0	23.1007	0.574494	0.828825	0.838689	0.0414988	0.833849	0.970643	0.991905	0.151679	1
MNT	0	0	1	0	0	0	76.0205	76.0205	0	0.513731	0.0175975	0.034816	1	0.833849	0.970643	0.991905	0.151717	1
FBXL3	0	0	0	0	1	0	0	0	23.4243	0.584945	0.857546	0.850507	0.040949	0.833849	0.970643	0.991905	0.151755	1
HOXD9	0	1	0	0	1	3.27817	0	0	20.1817	0.452433	0.879959	0.739212	0.0472185	0.833849	0.970643	0.991905	0.152014	1
RGS5	0	1	0	1	0	10.1003	78.589	78.589	0	0.156695	0.0169643	0.0349579	1	0.833849	0.970643	0.991905	0.152193	1
PTPN23	1	1	1	0	1	0.728908	9.45861	9.45861	6.28095	0.801228	0.128635	0.254926	0.137411	0.862072	0.970643	0.991905	0.152433	1
NANP	0	0	1	0	0	0	99.276	99.276	0	0.642622	0.0131116	0.0350719	1	0.833849	0.970643	0.991905	0.152575	1
GMNN	0	0	1	0	0	0	108.018	108.018	0	0.698371	0.0119475	0.03508	1	0.833849	0.970643	0.991905	0.152602	1
RNF146	0	0	0	0	1	0	0	0	21.672	0.514247	0.838464	0.796413	0.0441143	0.833849	0.970643	0.991905	0.152781	1
SAC3D1	0	0	0	0	1	0	0	0	23.2556	0.579084	0.904879	0.852597	0.0412338	0.833849	0.970643	0.991905	0.152856	1
RSF1	0	6	0	0	0	11.5312	0	0	0	0.0132002	0.758848	0.0352153	1	0.833849	0.970643	0.991905	0.153056	1
CSNK1D	0	2	0	1	0	9.18445	61.0265	61.0265	0	0.0872884	0.0224229	0.0352846	1	0.833849	0.970643	0.991905	0.153287	1
UAP1	0	0	0	0	1	0	0	0	22.4562	0.558738	0.828302	0.827796	0.0426392	0.833849	0.970643	0.991905	0.153327	1
OLFM4	0	0	0	0	1	0	0	0	19.8025	0.448798	0.81252	0.73721	0.0480795	0.833849	0.970643	0.991905	0.153822	1
PRKDC	8	5	0	0	1	0.426473	0	0	2.42488	0.120559	0.108595	0.12192	0.292259	0.833849	0.970643	0.991905	0.154448	1
PLA2R1	0	5	2	0	0	7.93888	21.8641	21.8641	0	0.0489355	0.0185018	0.0356542	1	0.833849	0.970643	0.991905	0.154521	1
LZTR1	1	3	0	0	1	3.1642	0	0	10.2778	0.221976	0.669561	0.402185	0.088698	0.833849	0.970643	0.991905	0.154584	1
GRASP	0	0	1	0	0	0	94.1808	94.1808	0	0.622896	0.0138954	0.0357044	1	0.833849	0.970643	0.991905	0.154689	1
UGP2	10	0	0	0	0	0	0	0	0	0.0131666	0.407636	0.0357529	1	0.833849	0.970643	0.991905	0.15485	1
ITFG3	0	0	0	0	1	0	0	0	21.1388	0.509344	0.839355	0.792665	0.0451769	0.833849	0.970643	0.991905	0.155041	1
ZNF284	0	1	0	0	1	3.56673	0	0	18.2584	0.421452	0.816247	0.689575	0.0519352	0.833849	0.970643	0.991905	0.155051	1
CATSPER4	0	0	0	0	1	0	0	0	21.0337	0.510843	0.81432	0.789853	0.0453925	0.833849	0.970643	0.991905	0.155185	1
IL1RL1	2	1	0	0	1	0.81408	0	0	23.089	0.858928	0.599839	0.863858	0.0415189	0.897624	0.970643	0.991905	0.155228	1
SLC8A1	0	4	0	1	0	10.1145	32.4727	32.4727	0	0.0325136	0.0448991	0.0358957	1	0.833849	0.970643	0.991905	0.155326	1
GBP1	0	3	1	0	0	11.3089	32.8082	32.8082	0	0.0358241	0.044396	0.0359625	1	0.833849	0.970643	0.991905	0.155548	1
GALNT8	1	2	0	0	1	2.38782	0	0	16.3888	0.409593	0.676462	0.625535	0.0575203	0.833849	0.970643	0.991905	0.155609	1
BAIAP2L1	0	0	0	0	1	0	0	0	20.5536	0.494383	0.80746	0.775546	0.0464038	0.833849	0.970643	0.991905	0.155634	1
SLC28A1	0	1	0	0	1	3.22624	0	0	18.813	0.45846	0.790031	0.714098	0.0504811	0.833849	0.970643	0.991905	0.155833	1
AK9	0	1	2	0	0	1.58978	25.5346	25.5346	0	0.769808	0.0137307	0.0360752	1	0.848672	0.970643	0.991905	0.155922	1
SLC6A20	2	1	0	0	1	0.727794	0	0	22.4471	0.782071	0.597606	0.847292	0.0426557	0.853713	0.970643	0.991905	0.156144	1
ABCD2	1	0	0	0	1	0	0	0	10.5666	0.203486	0.649198	0.417928	0.0864824	0.833849	0.970643	0.991905	0.156149	1
PRRC2C	0	5	1	0	1	6.07523	11.2383	11.2383	3.67239	0.0939978	0.140327	0.168863	0.214178	0.833849	0.970643	0.991905	0.156227	1
C1orf100	0	1	1	0	0	12.8012	63.8527	63.8527	0	0.122479	0.0213308	0.0361971	1	0.833849	0.970643	0.991905	0.156327	1
ENTPD3	0	4	0	0	0	14.6302	0	0	0	0.0117054	0.814873	0.0362141	1	0.833849	0.970643	0.991905	0.156384	1
COL8A1	0	0	0	0	1	0	0	0	18.1924	0.401901	0.84009	0.695519	0.0521138	0.833849	0.970643	0.991905	0.15649	1
STK10	1	0	0	0	1	0	0	0	11.3843	0.222975	0.669317	0.448858	0.0807705	0.833849	0.970643	0.991905	0.156518	1
TAF3	0	2	0	0	1	5.19655	0	0	10.5507	0.207465	0.811533	0.419536	0.0866014	0.833849	0.970643	0.991905	0.156776	1
LRRC73	0	0	1	0	0	0	88.0907	88.0907	0	0.597184	0.0149581	0.0363445	1	0.833849	0.970643	0.991905	0.156816	1
MRM1	0	0	0	0	1	0	0	0	22.2237	0.571183	0.877943	0.84406	0.0430662	0.833849	0.970643	0.991905	0.156836	1
SLC35G5	0	4	0	0	0	15.0505	0	0	0	0.0107678	0.876237	0.0363622	1	0.833849	0.970643	0.991905	0.156875	1
RILP	0	0	0	1	0	0	89.4759	89.4759	0	0.606008	0.014703	0.0364014	1	0.833849	0.970643	0.991905	0.157005	1
TRAPPC9	1	4	0	0	1	3.03856	0	0	8.84655	0.20557	0.630153	0.35843	0.101595	0.833849	0.970643	0.991905	0.157049	1
ZNF516	2	0	0	1	0	0	12.1172	12.1172	0	0.0951844	0.0899952	0.0364323	1	0.833849	0.970643	0.991905	0.157107	1
MAGI2	0	7	0	0	0	10.6924	0	0	0	0.0141861	0.750835	0.0364432	1	0.833849	0.970643	0.991905	0.157143	1
HRG	1	2	0	0	1	1.88027	0	0	19.7445	0.548362	0.70225	0.75622	0.0482139	0.833849	0.970643	0.991905	0.1572	1
LSM4	0	0	1	0	0	0	104.383	104.383	0	0.702545	0.0124065	0.0364755	1	0.833849	0.970643	0.991905	0.15725	1
THOC1	1	0	0	0	1	0	0	0	13.3088	0.284237	0.651131	0.524133	0.0699044	0.833849	0.970643	0.991905	0.157792	1
ZDHHC17	1	1	1	1	0	1.52283	19.5734	19.5734	0	0.745405	0.0106156	0.0366521	1	0.840165	0.970643	0.991905	0.157834	1
PIK3CB	1	0	0	0	1	0	0	0	10.407	0.208863	0.607695	0.41804	0.0876925	0.833849	0.970643	0.991905	0.157857	1
KRTAP9-8	0	2	0	0	0	29.4945	0	0	0	0.0103665	0.918237	0.0366927	1	0.833849	0.970643	0.991905	0.157969	1
MORF4L1	1	1	0	0	1	2.25634	0	0	19.8819	0.53951	0.726366	0.766301	0.0478968	0.833849	0.970643	0.991905	0.158004	1
KIAA0930	0	0	0	0	1	0	0	0	22.073	0.579115	0.86157	0.84722	0.0433476	0.833849	0.970643	0.991905	0.158075	1
CDC27	0	4	0	0	0	14.3371	0	0	0	0.0124197	0.791489	0.036745	1	0.833849	0.970643	0.991905	0.158141	1
FANCM	3	0	1	0	0	0	2.93772	2.93772	0	0.0265532	0.392167	0.0367611	1	0.833849	0.970643	0.991905	0.158195	1
TSTD2	0	0	0	0	1	0	0	0	21.5457	0.558887	0.836276	0.829281	0.0443616	0.833849	0.970643	0.991905	0.158284	1
NF2	0	1	0	0	1	4.37303	0	0	15.7063	0.352695	0.810609	0.614735	0.0598707	0.833849	0.970643	0.991905	0.158338	1
RP11-793H13.10	0	0	0	0	1	0	0	0	21.5172	0.557613	0.840535	0.829093	0.0444176	0.833849	0.970643	0.991905	0.15841	1
GYPC	0	2	0	0	0	29.4011	0	0	0	0.0104311	0.91493	0.036836	1	0.833849	0.970643	0.991905	0.158442	1
PRPF31	1	1	0	0	1	1.7089	0	0	22.4959	0.681056	0.750805	0.865399	0.0425672	0.833849	0.970643	0.991905	0.158447	1
RAPGEF4	0	2	0	0	1	4.46146	0	0	11.1628	0.254774	0.725375	0.448614	0.082242	0.833849	0.970643	0.991905	0.158637	1
SOCS4	0	0	1	0	0	0	90.4847	90.4847	0	0.619738	0.0145224	0.0369213	1	0.833849	0.970643	0.991905	0.158724	1
VGLL2	0	0	0	1	0	0	73.863	73.863	0	0.526313	0.0181653	0.0369597	1	0.833849	0.970643	0.991905	0.15885	1
ARHGEF37	0	1	0	0	1	3.33979	0	0	18.191	0.445469	0.814778	0.712174	0.0521176	0.833849	0.970643	0.991905	0.159368	1
AGPAT4	1	4	0	0	0	8.94735	0	0	0	0.0120106	0.74911	0.0371222	1	0.833849	0.970643	0.991905	0.159386	1
SUCO	0	3	0	0	1	6.19414	0	0	5.9703	0.123105	0.753586	0.258872	0.143538	0.833849	0.970643	0.991905	0.159503	1
ZNF526	0	0	1	0	0	0	62.8659	62.8659	0	0.470445	0.0217004	0.0371691	1	0.833849	0.970643	0.991905	0.15954	1
DYNC1LI2	0	1	0	0	1	4.27991	0	0	15.8543	0.359546	0.823311	0.62693	0.0593448	0.833849	0.970643	0.991905	0.159658	1
PDE3A	1	4	0	0	1	3.08446	0	0	8.63737	0.199335	0.649931	0.359032	0.103801	0.833849	0.970643	0.991905	0.159865	1
YWHAB	0	0	1	0	0	0	94.316	94.316	0	0.650142	0.0138735	0.0373271	1	0.833849	0.970643	0.991905	0.16006	1
HTR1B	0	0	1	0	0	0	65.2406	65.2406	0	0.484355	0.0208308	0.0373298	1	0.833849	0.970643	0.991905	0.160069	1
POTEM	0	2	0	0	0	29.052	0	0	0	0.0106782	0.903341	0.0373776	1	0.833849	0.970643	0.991905	0.160226	1
SLFNL1	0	0	1	0	0	0	80.4669	80.4669	0	0.567624	0.0165281	0.0373837	1	0.833849	0.970643	0.991905	0.160246	1
PTCHD2	4	2	1	0	1	0.429999	2.64268	2.64268	8.03685	0.297579	0.428709	0.338378	0.110701	0.833849	0.970643	0.991905	0.160493	1
UBQLN2	0	2	0	0	1	4.44978	0	0	12.3002	0.255648	0.838929	0.498261	0.0752071	0.833849	0.970643	0.991905	0.160539	1
B3GNT4	1	1	0	0	1	2.13558	0	0	20.8318	0.565888	0.813281	0.818879	0.0458123	0.833849	0.970643	0.991905	0.160676	1
THAP11	0	0	0	0	1	0	0	0	21.1249	0.548817	0.894335	0.829961	0.0452052	0.833849	0.970643	0.991905	0.160689	1
INA	0	1	0	0	1	4.024	0	0	16.7624	0.379708	0.884325	0.666671	0.05631	0.833849	0.970643	0.991905	0.16076	1
PDHA1	0	0	0	0	1	0	0	0	19.5075	0.490549	0.795382	0.770302	0.0487713	0.833849	0.970643	0.991905	0.160853	1
ACOX3	0	4	0	0	0	14.4188	0	0	0	0.0122154	0.815361	0.0376608	1	0.833849	0.970643	0.991905	0.161156	1
VANGL2	0	4	0	0	0	14.5949	0	0	0	0.0117888	0.839275	0.0377562	1	0.833849	0.970643	0.991905	0.161468	1
SLC1A3	0	4	0	0	0	14.5777	0	0	0	0.0118297	0.837052	0.0377605	1	0.833849	0.970643	0.991905	0.161482	1
EPS8L1	0	5	0	0	0	12.5076	0	0	0	0.0130678	0.789722	0.0377884	1	0.833849	0.970643	0.991905	0.161574	1
STK16	0	0	0	0	1	0	0	0	21.5223	0.588151	0.853607	0.852	0.0444075	0.833849	0.970643	0.991905	0.161727	1
DNM3	0	5	0	0	0	12.3207	0	0	0	0.0137093	0.771056	0.0380111	1	0.833849	0.970643	0.991905	0.162303	1
APCDD1L	0	1	0	0	1	2.74866	0	0	19.7864	0.521701	0.847617	0.790055	0.0481167	0.833849	0.970643	0.991905	0.162315	1
ADA	0	0	0	0	1	0	0	0	21.4358	0.593157	0.84587	0.853975	0.0445789	0.833849	0.970643	0.991905	0.162493	1
MAP3K15	4	0	0	0	0	0	0	0	0	0.0137386	0.351545	0.0381521	1	0.833849	0.970643	0.991905	0.162763	1
APOA1	1	2	1	0	0	5.76923	37.9259	37.9259	0	0.106902	0.0278005	0.0382584	1	0.833849	0.970643	0.991905	0.163111	1
HARS2	0	1	0	0	1	4.25822	0	0	15.3256	0.361178	0.811193	0.62446	0.0612668	0.833849	0.970643	0.991905	0.163111	1
ADH5	0	0	0	0	1	0	0	0	21.048	0.578242	0.841926	0.843511	0.0453629	0.833849	0.970643	0.991905	0.163129	1
ZNF841	0	4	0	0	1	5.26164	0	0	6.21431	0.142291	0.725223	0.276037	0.138681	0.833849	0.970643	0.991905	0.163184	1
ODC1	0	0	0	0	1	0	0	0	20.6424	0.554578	0.852101	0.828754	0.0462134	0.833849	0.970643	0.991905	0.163245	1
ANXA1	0	0	0	0	1	0	0	0	20.9637	0.576854	0.834943	0.841372	0.0455372	0.833849	0.970643	0.991905	0.163291	1
TRIM35	0	1	0	0	1	3.48764	0	0	17.4549	0.429545	0.846352	0.707873	0.0541966	0.833849	0.970643	0.991905	0.163456	1
ZBTB46	0	0	0	0	1	0	0	0	20.0694	0.523977	0.876043	0.809057	0.0474704	0.833849	0.970643	0.991905	0.163593	1
MMP11	0	3	0	0	0	18.1549	0	0	0	0.0114839	0.867703	0.0384798	1	0.833849	0.970643	0.991905	0.163833	1
GOT2	0	0	0	0	1	0	0	0	20.3264	0.545612	0.842366	0.820776	0.0468982	0.833849	0.970643	0.991905	0.163875	1
N6AMT1	0	0	1	0	0	0	91.7243	91.7243	0	0.653897	0.0143062	0.0385865	1	0.833849	0.970643	0.991905	0.16418	1
ZNF384	0	0	0	0	1	0	0	0	19.3128	0.503586	0.823333	0.785601	0.0492388	0.833849	0.970643	0.991905	0.164491	1
COL10A1	0	0	0	0	1	0	0	0	18.855	0.477954	0.867425	0.770153	0.0503742	0.833849	0.970643	0.991905	0.164861	1
TBX3	2	0	1	0	0	0	11.1524	11.1524	0	0.0940311	0.0986277	0.0388425	1	0.833849	0.970643	0.991905	0.165012	1
KMT2B	1	4	0	0	2	1.82166	0	0	6.11224	0.50303	0.589539	0.64157	0.0606978	0.833849	0.970643	0.991905	0.165335	1
SAMD14	0	0	0	0	1	0	0	0	20.2603	0.55297	0.854944	0.828023	0.0470441	0.833849	0.970643	0.991905	0.165373	1
AIFM3	0	1	0	0	1	3.44797	0	0	16.8235	0.433714	0.798927	0.69472	0.056117	0.833849	0.970643	0.991905	0.165477	1
MAGEH1	0	0	1	0	0	0	68.558	68.558	0	0.520711	0.0197218	0.0391936	1	0.833849	0.970643	0.991905	0.166151	1
SELL	2	1	2	0	0	1.21897	16.4633	16.4633	0	0.86815	0.0114964	0.0392025	1	0.903169	0.970643	0.991905	0.16618	1
ALG10B	1	0	0	0	1	0	0	0	15.4489	0.368386	0.768018	0.64493	0.0608076	0.833849	0.970643	0.991905	0.166226	1
MARCO	0	1	0	0	1	2.34117	0	0	19.3695	0.589807	0.749959	0.798708	0.0491017	0.833849	0.970643	0.991905	0.16623	1
SLC5A2	0	1	0	0	1	3.99563	0	0	15.7068	0.382073	0.836811	0.656139	0.0598687	0.833849	0.970643	0.991905	0.166438	1
HOXA5	1	0	1	0	0	0	40.1936	40.1936	0	0.328029	0.0260632	0.0392875	1	0.833849	0.970643	0.991905	0.166455	1
PPAPDC1B	0	0	0	1	0	0	87.1278	87.1278	0	0.635288	0.0151404	0.0393582	1	0.833849	0.970643	0.991905	0.166684	1
CDADC1	0	0	0	0	1	0	0	0	19.7771	0.544862	0.829124	0.818053	0.0481383	0.833849	0.970643	0.991905	0.166754	1
NONO	0	0	0	0	1	0	0	0	19.4697	0.532344	0.819918	0.807253	0.0488614	0.833849	0.970643	0.991905	0.16696	1
MYH15	3	3	2	0	1	0.848323	4.30271	4.30271	5.46508	0.832643	0.133402	0.255745	0.15476	0.879714	0.970643	0.991905	0.167398	1
TMEM174	1	4	0	0	0	8.95203	0	0	0	0.0119909	0.81616	0.0395814	1	0.833849	0.970643	0.991905	0.167405	1
TMEM151B	0	4	0	0	0	14.5645	0	0	0	0.011861	0.87908	0.039759	1	0.833849	0.970643	0.991905	0.167978	1
MAP2K1	0	3	0	0	0	17.7885	0	0	0	0.0120915	0.856426	0.0398366	1	0.833849	0.970643	0.991905	0.168229	1
AC079354.1	0	0	0	0	1	0	0	0	17.834	0.46898	0.787313	0.750888	0.0531057	0.833849	0.970643	0.991905	0.168357	1
PTPRE	1	2	0	0	1	2.15985	0	0	15.1736	0.464921	0.62529	0.645003	0.061843	0.833849	0.970643	0.991905	0.168397	1
RORC	0	1	0	0	1	3.08877	0	0	17.392	0.475153	0.802345	0.734281	0.0543821	0.833849	0.970643	0.991905	0.168535	1
C1orf180	0	2	0	0	0	27.9912	0	0	0	0.0114842	0.907514	0.0399709	1	0.833849	0.970643	0.991905	0.168661	1
ANPEP	1	1	0	2	0	0.757576	14.6841	14.6841	0	0.825246	0.0188007	0.0400221	1	0.875454	0.970643	0.991905	0.168826	1
PIK3R3	0	0	0	0	1	0	0	0	19.3526	0.542744	0.817401	0.814444	0.0491425	0.833849	0.970643	0.991905	0.168832	1
PPIL3	0	2	0	0	0	27.7801	0	0	0	0.0116552	0.88897	0.0400488	1	0.833849	0.970643	0.991905	0.168912	1
FAM155B	0	0	0	0	1	0	0	0	17.8718	0.466779	0.845525	0.757779	0.0529993	0.833849	0.970643	0.991905	0.169275	1
OR5D13	1	0	1	0	0	0	25.9179	25.9179	0	0.22672	0.0424391	0.0401755	1	0.833849	0.970643	0.991905	0.16932	1
C1QA	0	0	1	0	0	0	68.4242	68.4242	0	0.53006	0.0197643	0.0401845	1	0.833849	0.970643	0.991905	0.169349	1
CCDC150	0	2	0	0	1	4.77111	0	0	9.42083	0.233102	0.723624	0.418833	0.0959943	0.833849	0.970643	0.991905	0.169416	1
CD14	0	1	1	0	0	3.88358	108.019	108.019	0	0.391685	0.0119473	0.0402302	1	0.833849	0.970643	0.991905	0.169495	1
C6orf136	0	0	0	0	1	0	0	0	18.1702	0.483089	0.840785	0.771279	0.052174	0.833849	0.970643	0.991905	0.169529	1
NFE2L3	0	4	0	0	0	14.3647	0	0	0	0.0123502	0.858849	0.0403355	1	0.833849	0.970643	0.991905	0.169834	1
CAPN12	0	1	0	0	1	3.69788	0	0	15.7332	0.408639	0.812141	0.675213	0.0597741	0.833849	0.970643	0.991905	0.169913	1
CCDC8	1	0	0	0	1	0	0	0	11.1953	0.24517	0.750044	0.492108	0.0820228	0.833849	0.970643	0.991905	0.169925	1
CACNA1F	0	2	2	0	0	2.85596	27.5597	27.5597	0	0.432859	0.0118377	0.0404345	1	0.833849	0.970643	0.991905	0.170151	1
SLC4A8	0	2	0	0	1	5.06055	0	0	9.27546	0.215193	0.770927	0.415655	0.0973529	0.833849	0.970643	0.991905	0.17025	1
ANKRD31	0	4	0	0	1	5.386	0	0	5.33991	0.136013	0.704473	0.256474	0.157817	0.833849	0.970643	0.991905	0.170284	1
RNMT	0	0	0	0	1	0	0	0	18.8564	0.528298	0.820968	0.804406	0.0503707	0.833849	0.970643	0.991905	0.170421	1
APP	1	0	0	0	1	0	0	0	10.897	0.247966	0.665988	0.481964	0.0840801	0.833849	0.970643	0.991905	0.170437	1
EIF3B	1	0	0	0	1	0	0	0	9.31127	0.20327	0.651802	0.418045	0.0970147	0.833849	0.970643	0.991905	0.170543	1
MAP3K10	0	3	1	0	0	8.19795	49.6942	49.6942	0	0.0715931	0.0281225	0.0405683	1	0.833849	0.970643	0.991905	0.17058	1
ZNF449	0	0	0	0	1	0	0	0	18.7311	0.521454	0.827732	0.800337	0.0506907	0.833849	0.970643	0.991905	0.170585	1
NUDCD3	0	3	0	0	0	17.6296	0	0	0	0.0123681	0.856335	0.0406449	1	0.833849	0.970643	0.991905	0.170826	1
ZNF358	0	1	0	0	1	3.97658	0	0	15.6326	0.383677	0.915985	0.677245	0.0601359	0.833849	0.970643	0.991905	0.171088	1
MATN4	0	0	0	0	1	0	0	0	16.791	0.434678	0.820809	0.725332	0.0562197	0.833849	0.970643	0.991905	0.171252	1
OR2T2	1	3	0	0	0	11.489	0	0	0	0.011659	0.902523	0.040789	1	0.833849	0.970643	0.991905	0.171287	1
PRSS56	0	0	0	0	1	0	0	0	17.7825	0.482005	0.816651	0.766829	0.0532512	0.833849	0.970643	0.991905	0.171433	1
JAKMIP1	0	6	0	0	0	10.658	0	0	0	0.0171778	0.722342	0.0408853	1	0.833849	0.970643	0.991905	0.171595	1
MME	0	1	0	0	1	2.78452	0	0	17.0213	0.516401	0.736655	0.737096	0.0555011	0.833849	0.970643	0.991905	0.171673	1
BAZ2B	0	7	0	0	0	9.80468	0	0	0	0.0191496	0.695559	0.0411195	1	0.833849	0.970643	0.991905	0.172343	1
SMG9	0	0	0	0	1	0	0	0	18.7124	0.535643	0.831586	0.811697	0.0507388	0.833849	0.970643	0.991905	0.17255	1
CHD7	1	4	0	0	2	1.75802	0	0	5.64052	0.529411	0.519956	0.602227	0.0684331	0.833849	0.970643	0.991905	0.172639	1
GPR180	0	0	0	0	1	0	0	0	19.4431	0.578229	0.838106	0.842846	0.0489248	0.833849	0.970643	0.991905	0.172715	1
ISPD	1	1	0	0	1	1.36629	0	0	20.4558	0.808512	0.684105	0.884944	0.0466152	0.865628	0.970643	0.991905	0.172765	1
LCE1C	0	2	0	0	0	27.6947	0	0	0	0.0117254	0.939655	0.0413102	1	0.833849	0.970643	0.991905	0.172951	1
DDX49	0	0	0	0	1	0	0	0	18.711	0.541451	0.833133	0.816241	0.0507423	0.833849	0.970643	0.991905	0.173295	1
KCNA6	1	1	0	0	1	1.6734	0	0	20.6081	0.692546	0.821618	0.897418	0.0462868	0.833849	0.970643	0.991905	0.173678	1
KL	1	3	0	0	1	2.54515	0	0	11.8415	0.322682	0.682083	0.533278	0.0778943	0.833849	0.970643	0.991905	0.173681	1
NLRP3	3	5	0	0	1	1.79704	0	0	11.3814	0.391167	0.509404	0.514628	0.0807897	0.833849	0.970643	0.991905	0.173799	1
FDPS	0	0	0	0	1	0	0	0	19.1647	0.573088	0.833792	0.838635	0.0496004	0.833849	0.970643	0.991905	0.173863	1
JAK1	1	3	0	0	1	2.90727	0	0	9.5617	0.258014	0.648252	0.439215	0.0947136	0.833849	0.970643	0.991905	0.173872	1
KIFC2	1	2	2	0	0	1.68112	18.338	18.338	0	0.621178	0.0120975	0.0416407	1	0.833849	0.970643	0.991905	0.174003	1
COMMD2	0	0	1	0	0	0	83.6952	83.6952	0	0.646599	0.0158265	0.0417037	1	0.833849	0.970643	0.991905	0.174203	1
DNAH8	4	19	0	0	0	2.19712	0	0	0	0.102176	0.164259	0.0417495	1	0.833849	0.970643	0.991905	0.174349	1
LAPTM4B	0	0	1	0	0	0	76.8716	76.8716	0	0.602351	0.0173827	0.0419208	1	0.833849	0.970643	0.991905	0.174893	1
ARID4B	0	5	0	0	0	11.7976	0	0	0	0.0157137	0.759161	0.0419524	1	0.833849	0.970643	0.991905	0.174993	1
HCK	1	1	0	0	1	1.20717	0	0	20.4001	0.883063	0.671877	0.897937	0.0467367	0.912701	0.970643	0.991905	0.175038	1
PPP1R14A	0	2	0	0	0	27.2243	0	0	0	0.0121237	0.91204	0.0420431	1	0.833849	0.970643	0.991905	0.17528	1
PIP4K2B	0	0	1	0	0	0	70.775	70.775	0	0.564426	0.0190414	0.0420716	1	0.833849	0.970643	0.991905	0.17537	1
DNAAF2	0	2	0	0	1	5.10917	0	0	9.43833	0.212383	0.85165	0.439247	0.0958334	0.833849	0.970643	0.991905	0.175443	1
PSMD10	0	0	1	0	0	0	79.3178	79.3178	0	0.621763	0.0167924	0.0421339	1	0.833849	0.970643	0.991905	0.175568	1
VPS9D1	0	1	0	0	1	4.44171	0	0	13.6893	0.347795	0.839398	0.618812	0.0680932	0.833849	0.970643	0.991905	0.175577	1
RNF150	0	0	1	0	0	0	64.8979	64.8979	0	0.52875	0.0209522	0.0421711	1	0.833849	0.970643	0.991905	0.175686	1
GABRA2	0	4	1	0	0	11.0283	21.3719	21.3719	0	0.0258877	0.0708404	0.0422143	1	0.833849	0.970643	0.991905	0.175822	1
FRMD3	0	0	0	0	1	0	0	0	16.4454	0.453418	0.785487	0.737066	0.0573335	0.833849	0.970643	0.991905	0.175962	1
RBFOX1	1	7	0	0	0	5.86887	0	0	0	0.0190708	0.604749	0.0422723	1	0.833849	0.970643	0.991905	0.176006	1
LSM14A	0	0	0	0	1	0	0	0	18.5806	0.556231	0.842212	0.828388	0.0510803	0.833849	0.970643	0.991905	0.176139	1
BEND5	0	0	0	1	0	0	70.0741	70.0741	0	0.562857	0.0192516	0.0423366	1	0.833849	0.970643	0.991905	0.176209	1
PARP14	0	3	0	0	1	5.22405	0	0	6.82751	0.166142	0.757518	0.331355	0.127812	0.833849	0.970643	0.991905	0.176255	1
SHC3	0	1	0	0	1	2.98013	0	0	16.7436	0.48916	0.825782	0.755577	0.0563698	0.833849	0.970643	0.991905	0.177015	1
FAM166A	0	1	0	1	0	7.46732	77.2869	77.2869	0	0.21258	0.0172797	0.0425938	1	0.833849	0.970643	0.991905	0.177022	1
USP34	0	5	0	0	1	5.89448	0	0	2.99076	0.100603	0.644232	0.169862	0.250787	0.833849	0.970643	0.991905	0.177039	1
CALCOCO2	0	3	0	0	0	16.8904	0	0	0	0.0137708	0.81572	0.0426066	1	0.833849	0.970643	0.991905	0.177062	1
TSPAN8	0	3	0	0	0	16.9436	0	0	0	0.0136631	0.821258	0.0426224	1	0.833849	0.970643	0.991905	0.177112	1
FURIN	4	3	1	0	1	1.09188	4.01198	4.01198	12.0452	0.905886	0.279984	0.556231	0.0766777	0.927867	0.970643	0.991905	0.177201	1
GDF11	1	0	1	0	0	0	45.6054	45.6054	0	0.402944	0.0226509	0.0426572	1	0.833849	0.970643	0.991905	0.177222	1
C1orf94	0	0	0	0	1	0	0	0	15.3233	0.408323	0.793271	0.696213	0.0612756	0.833849	0.970643	0.991905	0.177233	1
ASH1L	2	0	0	1	0	0	3.59864	3.59864	0	0.0412574	0.329457	0.0426738	1	0.833849	0.970643	0.991905	0.177274	1
BTN3A3	0	2	1	0	0	9.46334	47.8229	47.8229	0	0.0830842	0.0293375	0.0427493	1	0.833849	0.970643	0.991905	0.177512	1
FRMD4A	1	0	0	0	1	0	0	0	8.37549	0.192215	0.644721	0.400797	0.106701	0.833849	0.970643	0.991905	0.177564	1
CCDC79	2	2	0	0	1	1.46612	0	0	16.4654	0.686749	0.549197	0.747057	0.057268	0.833849	0.970643	0.991905	0.177617	1
TERF1	0	0	0	0	1	0	0	0	18.2068	0.553291	0.82661	0.82366	0.0520746	0.833849	0.970643	0.991905	0.177961	1
ATP11B	1	0	0	0	1	0	0	0	8.71027	0.209528	0.595042	0.416428	0.103021	0.833849	0.970643	0.991905	0.17799	1
FAM129B	1	0	0	0	1	0	0	0	10.56	0.253116	0.705454	0.49596	0.0865315	0.833849	0.970643	0.991905	0.178038	1
OR4D2	0	1	1	0	0	4.43245	97.1805	97.1805	0	0.348448	0.0134235	0.0429454	1	0.833849	0.970643	0.991905	0.17813	1
FAM19A5	0	0	0	1	0	0	75.1799	75.1799	0	0.604025	0.0178146	0.0429742	1	0.833849	0.970643	0.991905	0.178221	1
LRRC31	0	3	1	0	0	10.7588	29.266	29.266	0	0.0400676	0.0503125	0.0429984	1	0.833849	0.970643	0.991905	0.178297	1
GDPD2	0	4	0	0	0	13.3939	0	0	0	0.0151172	0.780837	0.0430465	1	0.833849	0.970643	0.991905	0.178448	1
SBDS	0	0	1	0	0	0	77.8925	77.8925	0	0.624385	0.0171316	0.0430827	1	0.833849	0.970643	0.991905	0.178562	1
FADS1	0	0	0	0	1	0	0	0	17.268	0.510382	0.80933	0.788622	0.0547514	0.833849	0.970643	0.991905	0.178862	1
GIT2	1	2	0	0	1	2.47613	0	0	13.081	0.390665	0.679918	0.608853	0.0710357	0.833849	0.970643	0.991905	0.179089	1
LRRC32	0	1	0	0	1	3.01618	0	0	16.7086	0.484429	0.873699	0.766525	0.0564812	0.833849	0.970643	0.991905	0.179227	1
DPEP2	0	2	1	0	0	8.93669	50.4806	50.4806	0	0.0912894	0.0276401	0.0433146	1	0.833849	0.970643	0.991905	0.179291	1
TGM1	0	3	1	0	0	9.5724	36.0057	36.0057	0	0.0517465	0.0400893	0.0433231	1	0.833849	0.970643	0.991905	0.179317	1
VAC14	1	0	0	0	1	0	0	0	11.4823	0.28522	0.726885	0.541036	0.0801363	0.833849	0.970643	0.991905	0.179423	1
RFTN2	2	1	0	0	1	1.03258	0	0	19.8022	0.978278	0.653949	0.902808	0.0480803	0.983221	0.970643	0.991905	0.179581	1
CACNB3	0	3	0	0	0	17.0672	0	0	0	0.0134171	0.850195	0.0434182	1	0.833849	0.970643	0.991905	0.179616	1
CARD14	5	0	0	0	0	0	0	0	0	0.0155905	0.400894	0.0434187	1	0.833849	0.970643	0.991905	0.179617	1
SPOCD1	1	0	0	0	1	0	0	0	7.28137	0.163594	0.665346	0.359634	0.120804	0.833849	0.970643	0.991905	0.179701	1
KLHDC4	1	1	0	0	1	1.58025	0	0	19.2206	0.724423	0.734081	0.878518	0.0494635	0.83441	0.970643	0.991905	0.17973	1
CD163	0	6	0	0	0	10.4602	0	0	0	0.018263	0.723978	0.0434656	1	0.833849	0.970643	0.991905	0.179764	1
WDR70	0	4	0	0	0	13.3991	0	0	0	0.0151006	0.787257	0.0435049	1	0.833849	0.970643	0.991905	0.179888	1
C9orf129	0	1	0	1	0	5.81013	86.0204	86.0204	0	0.271237	0.0153555	0.0435571	1	0.833849	0.970643	0.991905	0.180051	1
DMRTA1	0	0	1	0	0	0	42.6413	42.6413	0	0.405297	0.0332864	0.0435944	1	0.833849	0.970643	0.991905	0.180168	1
WNK2	3	0	0	0	0	0	0	0	0	0.0142227	0.449923	0.0435972	1	0.833849	0.970643	0.991905	0.180177	1
PXT1	0	0	1	0	0	0	86.9381	86.9381	0	0.702788	0.0151769	0.0436185	1	0.833849	0.970643	0.991905	0.180244	1
C1orf168	1	2	0	0	1	1.80302	0	0	15.2092	0.575111	0.596308	0.707402	0.0617071	0.833849	0.970643	0.991905	0.180348	1
SGSM3	0	1	0	0	1	3.218	0	0	15.4174	0.459429	0.793853	0.716628	0.0609243	0.833849	0.970643	0.991905	0.180374	1
GABRG3	0	1	0	0	1	2.42982	0	0	17.0083	0.573635	0.748008	0.78644	0.055541	0.833849	0.970643	0.991905	0.180435	1
GIMAP7	1	3	1	0	0	5.00554	30.8743	30.8743	0	0.0886518	0.0349412	0.0437309	1	0.833849	0.970643	0.991905	0.180595	1
MAD1L1	0	4	0	0	0	13.496	0	0	0	0.0147924	0.801265	0.0437406	1	0.833849	0.970643	0.991905	0.180626	1
OR51B2	1	4	0	0	0	8.71911	0	0	0	0.0130247	0.856399	0.0438494	1	0.833849	0.970643	0.991905	0.180966	1
CDC16	0	1	0	0	1	4.01264	0	0	13.5941	0.380652	0.797198	0.640304	0.0685377	0.833849	0.970643	0.991905	0.181078	1
FAM189B	0	2	1	0	0	7.89747	56.9743	56.9743	0	0.111364	0.024188	0.0439866	1	0.833849	0.970643	0.991905	0.181395	1
CNBD1	1	6	1	0	0	6.31272	7.90541	7.90541	0	0.0182188	0.155991	0.0440783	1	0.833849	0.970643	0.991905	0.181681	1
PLN	0	1	0	0	0	103.644	0	0	0	0.012504	0.969412	0.0441198	1	0.833849	0.974412	0.991905	0.181811	1
GUF1	1	2	0	0	1	2.74393	0	0	11.5569	0.340341	0.677829	0.555245	0.0796604	0.833849	0.970643	0.991905	0.182158	1
BCL2L13	0	0	1	0	0	0	69.0791	69.0791	0	0.577195	0.0195578	0.0442527	1	0.833849	0.970643	0.991905	0.182226	1
FST	0	0	0	0	1	0	0	0	17.1047	0.523257	0.832917	0.802556	0.0552452	0.833849	0.970643	0.991905	0.18249	1
GRIA2	3	1	0	0	1	0.346737	0	0	9.82777	0.307016	0.444646	0.480412	0.0923855	0.833849	0.970643	0.991905	0.182632	1
ZNF397	0	1	0	0	1	3.08494	0	0	15.4472	0.475634	0.79222	0.730424	0.0608141	0.833849	0.970643	0.991905	0.182747	1
DPYSL4	0	0	0	0	1	0	0	0	16.6687	0.503281	0.828565	0.786182	0.0566087	0.833849	0.970643	0.991905	0.183011	1
HM13	2	1	0	0	1	1.26178	0	0	19.3279	0.845854	0.698199	0.905845	0.0492021	0.888346	0.970643	0.991905	0.183212	1
RXRA	0	0	0	1	0	0	61.4761	61.4761	0	0.530712	0.0222421	0.0446598	1	0.833849	0.970643	0.991905	0.183493	1
LINC00935	0	2	0	0	0	26.1364	0	0	0	0.0131243	0.894724	0.0446633	1	0.833849	0.970643	0.991905	0.183504	1
MED15	1	0	0	0	1	0	0	0	10.4642	0.269749	0.676031	0.511881	0.0872556	0.833849	0.970643	0.991905	0.183507	1
NR4A2	0	0	0	0	1	0	0	0	16.505	0.495077	0.849609	0.782511	0.0571383	0.833849	0.970643	0.991905	0.183653	1
MOB1A	0	0	1	0	0	0	80.2549	80.2549	0	0.665809	0.0165763	0.044766	1	0.833849	0.970643	0.991905	0.183823	1
ZNF205	0	0	0	0	1	0	0	0	16.3775	0.490078	0.848832	0.778245	0.0575575	0.833849	0.970643	0.991905	0.183909	1
NPDC1	0	0	1	0	0	0	65.0321	65.0321	0	0.556853	0.0209045	0.0449262	1	0.833849	0.970643	0.991905	0.18432	1
ATP13A1	0	5	0	0	0	11.7754	0	0	0	0.0158063	0.790648	0.0449731	1	0.833849	0.970643	0.991905	0.184466	1
FDFT1	1	1	0	0	1	1.94181	0	0	17.3819	0.61345	0.751231	0.827452	0.0544121	0.833849	0.970643	0.991905	0.184622	1
DPH1	0	0	0	0	1	0	0	0	17.3975	0.557801	0.843934	0.829777	0.0543659	0.833849	0.970643	0.991905	0.184895	1
CD70	0	0	0	1	0	0	71.7141	71.7141	0	0.606068	0.0187666	0.0451644	1	0.833849	0.970643	0.991905	0.185059	1
FXR1	0	0	0	0	1	0	0	0	16.2926	0.504189	0.797879	0.781686	0.0578402	0.833849	0.970643	0.991905	0.185209	1
RSPH4A	0	1	0	0	1	3.23315	0	0	14.9898	0.457649	0.814951	0.72355	0.0625538	0.833849	0.970643	0.991905	0.185357	1
LRRC25	0	1	1	0	0	6.02077	81.2671	81.2671	0	0.26218	0.0163488	0.0452661	1	0.833849	0.970643	0.991905	0.185374	1
PRKAA2	1	1	0	0	1	1.30598	0	0	18.9545	0.835417	0.704229	0.903731	0.0501231	0.881208	0.970643	0.991905	0.185472	1
TMEM45B	0	0	1	0	0	0	71.3742	71.3742	0	0.605705	0.0188652	0.0453426	1	0.833849	0.970643	0.991905	0.18561	1
SLC8A2	1	0	1	0	0	0	15.4451	15.4451	0	0.164607	0.0752746	0.0453483	1	0.833849	0.970643	0.991905	0.185628	1
ZNF197	2	4	0	0	1	2.26663	0	0	9.03486	0.295423	0.575253	0.455236	0.0996878	0.833849	0.970643	0.991905	0.185731	1
CSTF2	0	0	0	0	1	0	0	0	15.4573	0.466295	0.789122	0.748909	0.0607765	0.833849	0.970643	0.991905	0.186147	1
TTBK1	3	3	1	0	1	1.05185	5.63419	5.63419	8.45998	0.948376	0.199401	0.430564	0.105748	0.960084	0.970643	0.991905	0.186194	1
NPAS1	0	0	0	0	1	0	0	0	16.3452	0.504024	0.85729	0.790853	0.0576648	0.833849	0.970643	0.991905	0.186419	1
PITPNM2	0	2	0	0	1	4.57699	0	0	9.32517	0.246358	0.800192	0.471667	0.096884	0.833849	0.970643	0.991905	0.186705	1
CAPN3	0	1	0	0	1	2.97935	0	0	15.016	0.489265	0.774271	0.734085	0.0624517	0.833849	0.970643	0.991905	0.187161	1
ZNF222	0	0	0	0	1	0	0	0	15.1716	0.456555	0.801986	0.742556	0.0618505	0.833849	0.970643	0.991905	0.187416	1
MAMSTR	0	0	0	0	1	0	0	0	16.5601	0.526481	0.851236	0.807787	0.0569588	0.833849	0.970643	0.991905	0.187672	1
PLK4	1	0	0	0	1	0	0	0	8.82968	0.226627	0.660564	0.452369	0.101769	0.833849	0.970643	0.991905	0.187754	1
PRR12	1	6	0	0	1	3.51925	0	0	4.3596	0.115795	0.706953	0.246599	0.1867	0.833849	0.970643	0.991905	0.187763	1
KIAA1024	0	0	0	0	1	0	0	0	13.896	0.395042	0.81619	0.685846	0.0671483	0.833849	0.970643	0.991905	0.187804	1
FNDC3B	1	1	1	1	0	0.833868	14.2653	14.2653	0	0.885454	0.0199005	0.0460554	1	0.914259	0.970643	0.991905	0.18781	1
KCNQ2	0	5	0	0	0	11.7825	0	0	0	0.0157767	0.805148	0.0460851	1	0.833849	0.970643	0.991905	0.187901	1
HHLA1	0	1	0	0	1	2.56236	0	0	15.7948	0.550933	0.756717	0.774562	0.0595549	0.833849	0.970643	0.991905	0.188036	1
ADAM22	0	5	0	0	0	11.1093	0	0	0	0.0189117	0.727589	0.0461329	1	0.833849	0.970643	0.991905	0.188048	1
ADAMTS10	0	4	0	1	0	9.583	27.0185	27.0185	0	0.0373427	0.0549017	0.046193	1	0.833849	0.970643	0.991905	0.188233	1
LRRC17	0	0	0	0	1	0	0	0	18.0937	0.629447	0.885942	0.882514	0.0523831	0.833849	0.970643	0.991905	0.188343	1
ZNF347	4	0	0	0	0	0	0	0	0	0.0168852	0.377388	0.0464842	1	0.833849	0.970643	0.991905	0.189128	1
GJD2	0	1	1	0	0	5.58382	81.7149	81.7149	0	0.281637	0.01625	0.0465641	1	0.833849	0.970643	0.991905	0.189373	1
KRTAP10-11	1	4	0	0	0	8.48612	0	0	0	0.0141713	0.834402	0.0465655	1	0.833849	0.970643	0.991905	0.189377	1
MBD5	0	6	0	0	0	10.7603	0	0	0	0.0166461	0.79008	0.0465875	1	0.833849	0.970643	0.991905	0.189444	1
TMEM161B	0	0	0	0	1	0	0	0	16.8399	0.567632	0.819371	0.832286	0.0560655	0.833849	0.970643	0.991905	0.189675	1
TMEM175	0	0	1	0	0	0	60.1447	60.1447	0	0.540252	0.0227858	0.0466648	1	0.833849	0.970643	0.991905	0.189681	1
ASNS	0	0	0	0	1	0	0	0	16.1705	0.524237	0.820272	0.801214	0.0582515	0.833849	0.970643	0.991905	0.189703	1
SNTB2	0	0	1	0	0	0	59.8713	59.8713	0	0.538828	0.0229006	0.0467149	1	0.833849	0.970643	0.991905	0.189835	1
OR10A3	0	0	1	0	0	0	51.0295	51.0295	0	0.479965	0.0273126	0.0467884	1	0.833849	0.970643	0.991905	0.19006	1
PRDM2	0	3	0	0	1	6.06935	0	0	5.03131	0.127747	0.799598	0.282312	0.165897	0.833849	0.970643	0.991905	0.190201	1
OR5T2	0	4	0	0	0	13.7139	0	0	0	0.0141272	0.887769	0.0468389	1	0.833849	0.970643	0.991905	0.190215	1
RNF8	0	0	0	0	1	0	0	0	16.4834	0.54867	0.819679	0.819123	0.0572088	0.833849	0.970643	0.991905	0.190283	1
KRTAP5-3	0	2	0	0	0	25.6935	0	0	0	0.0135667	0.933167	0.0468949	1	0.833849	0.970643	0.991905	0.190386	1
USP7	0	2	0	0	1	4.9346	0	0	7.76946	0.22273	0.737038	0.411217	0.114078	0.833849	0.970643	0.991905	0.190435	1
SLC1A5	0	0	0	0	1	0	0	0	16.4043	0.534028	0.871868	0.816298	0.0574691	0.833849	0.970643	0.991905	0.190438	1
RNF138	0	0	1	0	0	0	74.8439	74.8439	0	0.652352	0.0179029	0.046924	1	0.833849	0.970643	0.991905	0.190475	1
STK4	0	0	0	0	1	0	0	0	16.5272	0.555058	0.820988	0.823892	0.0570658	0.833849	0.970643	0.991905	0.190757	1
SRM	0	0	1	0	0	0	69.3151	69.3151	0	0.610487	0.0194843	0.0470651	1	0.833849	0.970643	0.991905	0.190907	1
PTPRT	5	13	1	1	1	1.90954	2.77792	2.77792	5.55567	0.183958	0.257038	0.308722	0.15262	0.833849	0.970643	0.991905	0.191066	1
EPYC	0	0	1	0	0	0	68.884	68.884	0	0.608162	0.0196188	0.0471481	1	0.833849	0.970643	0.991905	0.19116	1
CHM	0	1	0	0	1	3.51962	0	0	13.5043	0.426239	0.791621	0.684442	0.0689622	0.833849	0.970643	0.991905	0.191321	1
PTPRK	1	0	0	0	1	0	0	0	6.35772	0.163823	0.576037	0.347311	0.135976	0.833849	0.970643	0.991905	0.191398	1
NCOA6	2	0	1	0	0	0	5.0817	5.0817	0	0.0590183	0.2308	0.0473338	1	0.833849	0.970643	0.991905	0.191727	1
MOCS1	0	0	0	0	1	0	0	0	15.1741	0.480279	0.82233	0.766248	0.0618412	0.833849	0.970643	0.991905	0.191885	1
LARP4B	0	0	0	0	1	0	0	0	15.0438	0.47768	0.798579	0.760222	0.0623433	0.833849	0.970643	0.991905	0.191913	1
ZNF579	0	0	0	0	1	0	0	0	16.1113	0.523622	0.899703	0.811272	0.0584533	0.833849	0.970643	0.991905	0.191995	1
RBM15	1	0	0	0	1	0	0	0	6.37864	0.156405	0.685256	0.350195	0.135591	0.833849	0.970643	0.991905	0.192182	1
ZNF804A	0	6	0	0	0	10.5572	0	0	0	0.0177209	0.771925	0.0474967	1	0.833849	0.970643	0.991905	0.192224	1
TJP2	1	0	0	0	1	0	0	0	6.63084	0.168651	0.625563	0.36233	0.131107	0.833849	0.970643	0.991905	0.192246	1
GAS2L1	0	0	0	0	1	0	0	0	15.4528	0.491464	0.870774	0.782077	0.0607931	0.833849	0.970643	0.991905	0.19237	1
ZNF613	0	0	0	0	1	0	0	0	13.4047	0.400835	0.770167	0.685415	0.0694389	0.833849	0.970643	0.991905	0.192521	1
FIGNL1	0	0	1	0	0	0	54.3494	54.3494	0	0.509	0.0254793	0.0476541	1	0.833849	0.970643	0.991905	0.192703	1
POLR2H	0	0	0	1	0	0	77.1516	77.1516	0	0.682616	0.0173132	0.0476686	1	0.833849	0.970643	0.991905	0.192747	1
UNC13B	0	3	1	1	0	4.73119	24.9914	24.9914	0	0.195728	0.014314	0.0476806	1	0.833849	0.970643	0.991905	0.192784	1
ZNF638	2	1	0	2	0	0.394214	8.14255	8.14255	0	0.40226	0.0460655	0.0477705	1	0.833849	0.970643	0.991905	0.193057	1
DCP1A	1	1	0	0	1	1.64316	0	0	17.1233	0.702615	0.729963	0.866585	0.0551886	0.833849	0.970643	0.991905	0.193225	1
TEX33	0	3	0	0	0	16.2909	0	0	0	0.0150661	0.845079	0.0478636	1	0.833849	0.970643	0.991905	0.19334	1
SYBU	0	4	0	0	0	13.2778	0	0	0	0.0154974	0.83376	0.0478732	1	0.833849	0.970643	0.991905	0.193369	1
GSG1	0	0	1	0	0	0	70.1529	70.1529	0	0.626845	0.0192278	0.0478988	1	0.833849	0.970643	0.991905	0.193447	1
NSMF	0	0	0	0	1	0	0	0	15.9933	0.541028	0.827839	0.81504	0.0588592	0.833849	0.970643	0.991905	0.193671	1
KRT9	2	2	0	0	1	0.966796	0	0	16.851	0.971257	0.579032	0.857061	0.0560305	0.977436	0.970643	0.991905	0.19382	1
TTC22	0	0	1	0	0	0	44.525	44.525	0	0.445331	0.0317395	0.0480344	1	0.833849	0.970643	0.991905	0.193859	1
ZNF19	0	0	1	0	0	0	61.7597	61.7597	0	0.564807	0.0221295	0.0480591	1	0.833849	0.970643	0.991905	0.193934	1
ENSA	0	0	1	0	0	0	72.3135	72.3135	0	0.646663	0.0185951	0.0480782	1	0.833849	0.970643	0.991905	0.193992	1
PENK	0	3	0	0	0	16.474	0	0	0	0.0146542	0.876151	0.0481731	1	0.833849	0.970643	0.991905	0.19428	1
NLRP8	1	9	0	0	0	5.1825	0	0	0	0.0228473	0.600107	0.0481744	1	0.833849	0.970643	0.991905	0.194284	1
NFKBIE	0	0	0	0	1	0	0	0	15.7389	0.523797	0.856632	0.806465	0.0597538	0.833849	0.970643	0.991905	0.194329	1
EFHC1	0	0	0	0	1	0	0	0	15.0825	0.493793	0.807729	0.775113	0.0621931	0.833849	0.970643	0.991905	0.194382	1
IBA57	0	3	0	0	0	16.5029	0	0	0	0.0145905	0.882486	0.0482499	1	0.833849	0.970643	0.991905	0.194513	1
ENG	0	0	0	0	1	0	0	0	15.1587	0.496805	0.823162	0.780097	0.0618999	0.833849	0.970643	0.991905	0.194628	1
PABPC4L	0	4	0	0	0	13.3999	0	0	0	0.015098	0.860122	0.0483193	1	0.833849	0.970643	0.991905	0.194723	1
DCTN4	0	2	1	0	0	9.74867	40.2355	40.2355	0	0.0790824	0.0354826	0.0483329	1	0.833849	0.970643	0.991905	0.194764	1
GOLGA6C	0	2	0	0	0	24.8291	0	0	0	0.0144954	0.881953	0.0483613	1	0.833849	0.970643	0.991905	0.19485	1
APPL1	0	0	0	0	1	0	0	0	14.9962	0.499618	0.779833	0.774601	0.0625289	0.833849	0.970643	0.991905	0.195074	1
CPAMD8	3	1	0	0	1	0.248056	0	0	5.39615	0.170744	0.385278	0.309661	0.156429	0.833849	0.970643	0.991905	0.195088	1
DNAH6	2	10	0	0	1	2.23585	0	0	2.67208	0.212525	0.316096	0.178201	0.272569	0.833849	0.970643	0.991905	0.195489	1
ATP5O	0	0	0	1	0	0	71.5371	71.5371	0	0.647252	0.0188178	0.0486305	1	0.833849	0.970643	0.991905	0.195665	1
PRKD3	1	2	0	0	1	2.5427	0	0	11.257	0.37721	0.682001	0.59634	0.0816099	0.833849	0.970643	0.991905	0.195776	1
AKAP3	0	0	1	0	0	0	39.8529	39.8529	0	0.417761	0.0358574	0.048687	1	0.833849	0.970643	0.991905	0.195836	1
ATG9B	2	3	0	0	1	2.15391	0	0	10.634	0.365332	0.63586	0.566815	0.0859809	0.833849	0.970643	0.991905	0.195982	1
TRIM32	0	1	0	0	1	3.31722	0	0	14.0063	0.447997	0.868029	0.731945	0.0666548	0.833849	0.970643	0.991905	0.19614	1
PLXNB1	1	9	0	0	0	5.18301	0	0	0	0.0228382	0.605721	0.0488251	1	0.833849	0.970643	0.991905	0.196253	1
FAM183A	0	2	0	0	0	24.7495	0	0	0	0.0145855	0.888395	0.048839	1	0.833849	0.970643	0.991905	0.196295	1
VDAC1	0	0	1	0	0	0	71.0326	71.0326	0	0.6466	0.0189653	0.048914	1	0.833849	0.970643	0.991905	0.196521	1
EPHB3	0	2	0	0	1	5.546	0	0	7.02236	0.189372	0.816625	0.393384	0.124706	0.833849	0.970643	0.991905	0.196954	1
SPEG	1	8	1	1	0	3.60696	13.2134	13.2134	0	0.0906374	0.0231158	0.0490707	1	0.833849	0.970643	0.991905	0.196994	1
EIF3L	0	0	0	0	1	0	0	0	15.5477	0.539821	0.819895	0.812767	0.0604444	0.833849	0.970643	0.991905	0.197164	1
ORC6	0	0	0	1	0	0	69.5655	69.5655	0	0.637252	0.019407	0.0491538	1	0.833849	0.970643	0.991905	0.197245	1
PDLIM1	0	0	1	0	0	0	63.1215	63.1215	0	0.586163	0.0216035	0.0491862	1	0.833849	0.970643	0.991905	0.197342	1
TANC2	0	6	1	0	0	9.63425	17.1644	17.1644	0	0.0237455	0.0897116	0.0492893	1	0.833849	0.970643	0.991905	0.197653	1
PPARG	0	0	1	0	0	0	51.5216	51.5216	0	0.502344	0.0270252	0.0493097	1	0.833849	0.970643	0.991905	0.197714	1
TBRG4	0	1	0	0	1	3.73476	0	0	12.7015	0.405165	0.82253	0.675497	0.073004	0.833849	0.970643	0.991905	0.197727	1
PIK3R6	0	1	0	0	1	2.48454	0	0	15.0945	0.564055	0.777745	0.794602	0.062147	0.833849	0.970643	0.991905	0.197932	1
TCEA3	0	0	1	0	0	0	69.6529	69.6529	0	0.640817	0.0193801	0.0493853	1	0.833849	0.970643	0.991905	0.197941	1
TMEM182	0	1	0	1	0	7.85981	64.1923	64.1923	0	0.202029	0.0212064	0.049393	1	0.833849	0.970643	0.991905	0.197965	1
SRPK1	0	0	0	0	1	0	0	0	14.278	0.476968	0.77166	0.754676	0.0654692	0.833849	0.970643	0.991905	0.19801	1
RASGRF1	0	5	0	0	0	11.2637	0	0	0	0.0181313	0.775479	0.049439	1	0.833849	0.970643	0.991905	0.198103	1
GGN	0	0	0	0	1	0	0	0	15.4151	0.527441	0.895018	0.813811	0.0609327	0.833849	0.970643	0.991905	0.19855	1
KIAA1468	1	2	0	1	1	1.69173	7.03155	7.03155	7.00786	0.616966	0.176694	0.397556	0.124932	0.833849	0.970643	0.991905	0.198789	1
PKP4	0	2	0	0	1	4.15753	0	0	8.90274	0.279028	0.749634	0.492514	0.101018	0.833849	0.970643	0.991905	0.199046	1
MUC21	0	4	0	0	0	13.4673	0	0	0	0.0148829	0.905314	0.0497671	1	0.833849	0.970643	0.991905	0.199088	1
TMEM199	0	3	0	0	0	16.1364	0	0	0	0.0154257	0.863313	0.0498162	1	0.833849	0.970643	0.991905	0.199236	1
SYDE1	0	0	1	0	0	0	42.6672	42.6672	0	0.444166	0.0332642	0.0498602	1	0.833849	0.970643	0.991905	0.199368	1
ZNF83	1	2	0	0	1	2.09764	0	0	13.2533	0.481853	0.715166	0.710671	0.0701768	0.833849	0.970643	0.991905	0.199405	1
DLAT	0	0	0	0	1	0	0	0	14.6085	0.495779	0.818805	0.778568	0.0640823	0.833849	0.970643	0.991905	0.199464	1
OTOP2	0	4	0	0	0	13.0595	0	0	0	0.0162452	0.833727	0.0499254	1	0.833849	0.970643	0.991905	0.199563	1
ANK3	2	11	0	0	1	2.66061	0	0	2.10523	0.118831	0.43101	0.15513	0.32237	0.833849	0.970643	0.991905	0.199814	1
TMX2	0	0	1	0	0	0	67.3877	67.3877	0	0.629793	0.0200999	0.0500568	1	0.833849	0.970643	0.991905	0.199957	1
CAB39L	0	0	0	1	0	0	67.2779	67.2779	0	0.62908	0.0201361	0.0500747	1	0.833849	0.970643	0.991905	0.20001	1
GFM2	0	4	0	0	0	12.563	0	0	0	0.0181197	0.775281	0.0501588	1	0.833849	0.970643	0.991905	0.200262	1
ASTN2	1	3	2	0	0	2.14872	16.7644	16.7644	0	0.419289	0.0144673	0.0502281	1	0.833849	0.970643	0.991905	0.200469	1
NT5C3A	0	0	0	1	0	0	66.4257	66.4257	0	0.623752	0.0204213	0.0502303	1	0.833849	0.970643	0.991905	0.200476	1
TANC1	1	3	0	1	1	2.16293	8.52535	8.52535	5.23592	0.415237	0.14387	0.313211	0.16045	0.833849	0.970643	0.991905	0.200549	1
SLC17A9	1	4	0	0	0	7.92643	0	0	0	0.0174798	0.72265	0.0502661	1	0.833849	0.970643	0.991905	0.200583	1
CRYM	0	0	0	1	0	0	60.637	60.637	0	0.578121	0.0225818	0.0503088	1	0.833849	0.970643	0.991905	0.200711	1
TRIM3	0	0	0	1	0	0	46.3289	46.3289	0	0.473038	0.0303813	0.0503417	1	0.833849	0.970643	0.991905	0.200809	1
CDK5RAP3	0	0	0	0	1	0	0	0	14.7545	0.517755	0.80344	0.793256	0.0634884	0.833849	0.970643	0.991905	0.200871	1
MROH2B	6	13	0	1	1	1.81865	0.979507	0.979507	7.05993	0.198407	0.984561	0.405798	0.124125	0.833849	0.984806	0.991905	0.200892	1
FARSA	1	1	0	0	1	1.24252	0	0	16.7486	0.865478	0.672748	0.894446	0.0563538	0.901697	0.970643	0.991905	0.201	1
BIRC2	0	0	0	0	1	0	0	0	15.2467	0.545138	0.841126	0.820234	0.0615645	0.833849	0.970643	0.991905	0.201274	1
PMS1	1	5	1	0	0	5.93034	11.0356	11.0356	0	0.0296225	0.108814	0.0505862	1	0.833849	0.970643	0.991905	0.201539	1
MYH8	3	3	3	0	0	0.69845	5.93017	5.93017	0	0.644443	0.0354355	0.0506319	1	0.833849	0.970643	0.991905	0.201676	1
ACTRT1	1	0	1	0	0	0	15.1734	15.1734	0	0.178427	0.076761	0.0507151	1	0.833849	0.970643	0.991905	0.201924	1
ZNF493	4	5	0	0	1	1.67554	0	0	9.61629	0.424495	0.492779	0.538304	0.0942264	0.833849	0.970643	0.991905	0.201946	1
PLEKHA5	3	5	0	0	1	1.90451	0	0	6.67501	0.345921	0.40094	0.390394	0.130353	0.833849	0.970643	0.991905	0.202442	1
ITLN1	0	2	1	0	0	9.57496	38.8358	38.8358	0	0.0814843	0.0368913	0.050913	1	0.833849	0.970643	0.991905	0.202513	1
PIGT	0	0	0	0	1	0	0	0	14.4049	0.504105	0.813335	0.784365	0.0649296	0.833849	0.970643	0.991905	0.20256	1
LGALS9C	0	2	0	0	0	24.1902	0	0	0	0.0152429	0.895361	0.0510024	1	0.833849	0.970643	0.991905	0.20278	1
PDE7B	0	3	0	0	0	15.5971	0	0	0	0.0167731	0.819452	0.0510461	1	0.833849	0.970643	0.991905	0.20291	1
ZNF319	0	0	0	0	1	0	0	0	14.038	0.474008	0.876888	0.767708	0.0665143	0.833849	0.970643	0.991905	0.202961	1
DOLPP1	0	0	1	0	0	0	66.7088	66.7088	0	0.635791	0.0203257	0.0510669	1	0.833849	0.970643	0.991905	0.202971	1
DDX39B	0	0	0	0	1	0	0	0	14.8465	0.531945	0.833839	0.809301	0.0631197	0.833849	0.970643	0.991905	0.203019	1
EIF5	0	0	0	0	1	0	0	0	15.022	0.544684	0.833489	0.818661	0.0624281	0.833849	0.970643	0.991905	0.203092	1
DPP6	0	2	0	0	1	3.32877	0	0	10.1727	0.365216	0.711872	0.571668	0.0895322	0.833849	0.970643	0.991905	0.203316	1
SCN9A	3	1	0	0	1	0.250583	0	0	5.18031	0.174089	0.393348	0.31635	0.161895	0.833849	0.970643	0.991905	0.203413	1
BAIAP2	0	0	0	0	1	0	0	0	14.7267	0.526089	0.839586	0.805767	0.0636009	0.833849	0.970643	0.991905	0.203508	1
MUCL1	1	0	1	0	0	0	50.3049	50.3049	0	0.554289	0.020314	0.0512542	1	0.833849	0.970643	0.991905	0.203528	1
POM121L2	5	7	0	0	1	1.49868	0	0	10.5221	0.472982	0.512055	0.592569	0.0868165	0.833849	0.970643	0.991905	0.204094	1
RAB24	0	0	0	1	0	0	69.7551	69.7551	0	0.669402	0.0193488	0.0515694	1	0.833849	0.970643	0.991905	0.204464	1
USH1C	2	3	0	0	1	1.36198	0	0	12.6512	0.714074	0.490315	0.704733	0.0732728	0.834174	0.970643	0.991905	0.204666	1
ZFHX3	1	7	0	0	1	3.63348	0	0	2.72278	0.096212	0.642593	0.192169	0.268854	0.833849	0.970643	0.991905	0.204748	1
ARHGEF7	0	4	0	0	0	12.6346	0	0	0	0.0178332	0.800686	0.0516737	1	0.833849	0.970643	0.991905	0.204773	1
ST6GAL1	0	0	1	0	0	0	56.3505	56.3505	0	0.558084	0.0244835	0.051752	1	0.833849	0.970643	0.991905	0.205005	1
TRMT44	0	1	0	0	1	3.10171	0	0	13.1651	0.473534	0.80368	0.733398	0.0706141	0.833849	0.970643	0.991905	0.205112	1
CKB	5	0	1	0	0	0	7.15253	7.15253	0	0.0683871	0.148039	0.0517969	1	0.833849	0.970643	0.991905	0.205138	1
PXDNL	6	10	0	0	1	1.31573	0	0	6.39188	0.580769	0.246229	0.383119	0.135348	0.833849	0.970643	0.991905	0.205307	1
ATXN1	1	2	0	0	1	2.52789	0	0	11.4556	0.380146	0.792	0.645715	0.0803079	0.833849	0.970643	0.991905	0.205313	1
NIF3L1	0	1	1	0	0	6.52106	67.6656	67.6656	0	0.242775	0.0200089	0.0519038	1	0.833849	0.970643	0.991905	0.205454	1
SEC22A	0	0	0	1	0	0	63.5169	63.5169	0	0.618281	0.0214552	0.0519501	1	0.833849	0.970643	0.991905	0.205591	1
GAPDH	0	0	1	0	0	0	50.159	50.159	0	0.512766	0.0278355	0.0519957	1	0.833849	0.970643	0.991905	0.205726	1
LZTFL1	1	2	0	1	0	7.15373	20.0962	20.0962	0	0.0732171	0.0562755	0.0520015	1	0.833849	0.970643	0.991905	0.205743	1
HOOK1	0	1	0	0	1	2.57126	0	0	13.6395	0.549467	0.734727	0.76156	0.0683252	0.833849	0.970643	0.991905	0.205838	1
CEP76	0	0	0	0	1	0	0	0	14.0684	0.508597	0.794965	0.784593	0.0663797	0.833849	0.970643	0.991905	0.205978	1
SRSF4	1	1	0	0	1	1.50679	0	0	16.1837	0.751463	0.745653	0.89517	0.0582069	0.8413	0.970643	0.991905	0.206049	1
NOTCH1	4	2	0	1	1	0.411778	3.22354	3.22354	4.20952	0.272782	0.351133	0.271542	0.192082	0.833849	0.970643	0.991905	0.206207	1
LRWD1	0	0	0	0	1	0	0	0	14.1334	0.508151	0.825715	0.789622	0.0660948	0.833849	0.970643	0.991905	0.2063	1
C1orf123	0	2	0	0	0	23.5135	0	0	0	0.016098	0.865125	0.0523945	1	0.833849	0.970643	0.991905	0.206903	1
KIAA0947	2	1	1	0	1	0.35915	4.12118	4.12118	4.10272	0.355057	0.286983	0.267197	0.196105	0.833849	0.970643	0.991905	0.206916	1
SPRYD7	0	2	0	0	0	23.7342	0	0	0	0.0158115	0.889329	0.0524773	1	0.833849	0.970643	0.991905	0.207148	1
DCAF15	0	0	0	0	1	0	0	0	13.7785	0.491069	0.826404	0.775894	0.0676822	0.833849	0.970643	0.991905	0.207256	1
OGFOD1	0	0	0	0	1	0	0	0	14.5026	0.542729	0.821739	0.815215	0.0645202	0.833849	0.970643	0.991905	0.207503	1
SPTBN1	0	2	1	0	1	3.16641	15.4676	15.4676	3.71813	0.386587	0.100261	0.248492	0.2121	0.833849	0.970643	0.991905	0.207819	1
MAB21L1	1	1	0	0	1	1.55925	0	0	16.17	0.731974	0.790965	0.905344	0.0582532	0.836593	0.970643	0.991905	0.207919	1
MEGT1	0	0	1	0	0	0	56.3516	56.3516	0	0.568133	0.0244829	0.0528868	1	0.833849	0.970643	0.991905	0.208353	1
BNIP1	0	0	1	0	0	0	63.9787	63.9787	0	0.633096	0.0212845	0.0529333	1	0.833849	0.970643	0.991905	0.208489	1
PSG11	0	0	1	0	0	0	59.607	59.607	0	0.596904	0.0230126	0.0530949	1	0.833849	0.970643	0.991905	0.208964	1
WDR46	0	0	0	0	1	0	0	0	13.3265	0.480633	0.790291	0.761229	0.0698181	0.833849	0.970643	0.991905	0.209119	1
SLC9A2	0	1	0	0	1	2.33026	0	0	14.2292	0.591855	0.770324	0.810501	0.0656786	0.833849	0.970643	0.991905	0.209368	1
CDCP1	2	3	0	0	1	1.80689	0	0	11.5862	0.483883	0.630378	0.671512	0.0794744	0.833849	0.970643	0.991905	0.209765	1
MAPK6	0	0	1	0	0	0	49.0861	49.0861	0	0.514816	0.0285067	0.0533689	1	0.833849	0.970643	0.991905	0.209768	1
NUP62CL	0	2	0	0	0	23.3397	0	0	0	0.016329	0.877602	0.0535587	1	0.833849	0.970643	0.991905	0.210324	1
THBD	0	0	0	0	1	0	0	0	13.3853	0.47614	0.884096	0.77029	0.0695328	0.833849	0.970643	0.991905	0.210329	1
PCNXL3	1	0	0	0	1	0	0	0	4.64121	0.132645	0.611567	0.302258	0.177375	0.833849	0.970643	0.991905	0.210483	1
DKKL1	0	3	0	0	0	15.5729	0	0	0	0.0168372	0.859621	0.0536352	1	0.833849	0.970643	0.991905	0.210548	1
UBE2J1	0	0	1	0	0	0	63.1648	63.1648	0	0.634332	0.0215872	0.0537045	1	0.833849	0.970643	0.991905	0.21075	1
ABCB1	1	3	0	0	1	2.67943	0	0	7.76796	0.29651	0.622325	0.471374	0.114098	0.833849	0.970643	0.991905	0.210979	1
TAB1	0	0	1	0	0	0	50.1722	50.1722	0	0.526662	0.0278274	0.0538206	1	0.833849	0.970643	0.991905	0.21109	1
GPR89A	0	0	1	0	0	0	65.9193	65.9193	0	0.661865	0.0205943	0.053858	1	0.833849	0.970643	0.991905	0.211199	1
C5orf42	0	8	1	0	0	9.65106	10.0322	10.0322	0	0.0177479	0.157789	0.053917	1	0.833849	0.970643	0.991905	0.211371	1
MMP20	0	2	1	0	0	8.26324	43.4444	43.4444	0	0.103622	0.0326098	0.0539247	1	0.833849	0.970643	0.991905	0.211394	1
LY6G6F	0	0	1	0	0	0	54.55	54.55	0	0.562572	0.025376	0.0539248	1	0.833849	0.970643	0.991905	0.211394	1
XK	0	0	1	0	0	0	49.6461	49.6461	0	0.523355	0.0281526	0.0539303	1	0.833849	0.970643	0.991905	0.21141	1
TRNT1	0	0	1	0	0	0	56.4665	56.4665	0	0.578923	0.024428	0.0539832	1	0.833849	0.970643	0.991905	0.211565	1
PEG3	1	7	0	0	1	2.58582	0	0	5.26852	0.232148	0.548748	0.338327	0.159615	0.833849	0.970643	0.991905	0.21162	1
FDXACB1	0	0	0	0	1	0	0	0	13.5255	0.50111	0.828068	0.784355	0.0688614	0.833849	0.970643	0.991905	0.211648	1
FGA	1	2	0	0	1	1.34907	0	0	14.3267	0.775749	0.618646	0.828922	0.0652609	0.850704	0.970643	0.991905	0.211894	1
KCNB1	4	2	0	0	1	0.569804	0	0	11.7061	0.492504	0.561451	0.688017	0.0787243	0.833849	0.970643	0.991905	0.212091	1
UBAC1	0	0	0	1	0	0	52.8852	52.8852	0	0.551255	0.0262581	0.0541917	1	0.833849	0.970643	0.991905	0.212173	1
TBC1D7	0	1	1	0	0	7.10853	61.6686	61.6686	0	0.223163	0.0221656	0.0542215	1	0.833849	0.970643	0.991905	0.21226	1
CLMP	0	3	0	0	0	15.3149	0	0	0	0.0175403	0.837498	0.054304	1	0.833849	0.970643	0.991905	0.2125	1
CPEB4	0	1	0	0	1	3.18069	0	0	12.3586	0.463869	0.804858	0.725235	0.0748782	0.833849	0.970643	0.991905	0.212501	1
SREK1	0	0	0	0	1	0	0	0	13.2031	0.488629	0.814762	0.772049	0.0704252	0.833849	0.970643	0.991905	0.212697	1
DDX41	0	0	0	0	1	0	0	0	12.7107	0.459674	0.807011	0.746099	0.0729549	0.833849	0.970643	0.991905	0.212872	1
CLPX	1	1	0	0	1	1.49138	0	0	15.006	0.757368	0.692693	0.871453	0.0624908	0.843239	0.970643	0.991905	0.212948	1
COMP	0	1	0	0	1	2.84664	0	0	12.9684	0.507452	0.801725	0.761552	0.0716086	0.833849	0.970643	0.991905	0.213169	1
TRPM6	0	5	1	1	0	6.22164	20.1013	20.1013	0	0.0890244	0.0217004	0.054584	1	0.833849	0.970643	0.991905	0.213315	1
ERBB2	2	4	1	0	1	1.94823	4.84601	4.84601	6.81361	0.394071	0.242591	0.426976	0.128039	0.833849	0.970643	0.991905	0.213564	1
SELPLG	0	3	0	0	0	15.6525	0	0	0	0.0166277	0.894417	0.0546704	1	0.833849	0.970643	0.991905	0.213566	1
KCNK17	0	0	1	0	0	0	51.2351	51.2351	0	0.542061	0.0271919	0.0547127	1	0.833849	0.970643	0.991905	0.213689	1
WDR54	0	0	1	0	0	0	60.7846	60.7846	0	0.623716	0.0225214	0.0547285	1	0.833849	0.970643	0.991905	0.213735	1
ERF	0	1	0	0	1	3.20559	0	0	12.5091	0.460898	0.860272	0.741767	0.0740437	0.833849	0.970643	0.991905	0.2143	1
CDKN1B	1	0	1	0	0	0	32.8361	32.8361	0	0.376858	0.0326291	0.054932	1	0.833849	0.970643	0.991905	0.214326	1
ATG9A	0	1	0	0	1	2.89841	0	0	12.7847	0.50021	0.806523	0.757519	0.0725632	0.833849	0.970643	0.991905	0.21443	1
TOX4	1	1	0	0	1	1.51965	0	0	15.0696	0.746602	0.727221	0.884715	0.0622431	0.840321	0.970643	0.991905	0.214719	1
ST18	0	4	1	0	0	9.17005	23.9516	23.9516	0	0.0417208	0.0626014	0.0550927	1	0.833849	0.970643	0.991905	0.214792	1
SIPA1L1	1	3	1	0	1	1.94643	8.3737	8.3737	5.04017	0.482797	0.146669	0.3327	0.165653	0.833849	0.970643	0.991905	0.21485	1
KLC4	0	2	0	1	0	8.7404	39.7281	39.7281	0	0.0946523	0.0359813	0.0551302	1	0.833849	0.970643	0.991905	0.214901	1
ZNF862	1	0	0	0	1	0	0	0	6.94099	0.209456	0.723945	0.437624	0.125985	0.833849	0.970643	0.991905	0.214911	1
MOCOS	2	1	0	0	1	0.487984	0	0	11.7673	0.522645	0.542985	0.704615	0.0783468	0.833849	0.970643	0.991905	0.215115	1
GOLIM4	1	1	0	0	1	1.41638	0	0	14.5172	0.787318	0.647904	0.856511	0.0644597	0.855314	0.970643	0.991905	0.215133	1
MROH8	0	0	0	0	1	0	0	0	12.3472	0.454741	0.776856	0.736718	0.0749423	0.833849	0.970643	0.991905	0.215136	1
FAM178B	0	0	0	0	1	0	0	0	12.0486	0.440567	0.762626	0.721568	0.0766574	0.833849	0.970643	0.991905	0.215432	1
IL18BP	0	2	0	0	0	23.0211	0	0	0	0.0167652	0.89259	0.05537	1	0.833849	0.970643	0.991905	0.215595	1
CDKN2AIP	0	0	0	0	1	0	0	0	12.0486	0.433372	0.809424	0.722548	0.0766578	0.833849	0.970643	0.991905	0.21565	1
PELI1	0	3	0	0	0	15.2753	0	0	0	0.0176516	0.850844	0.0554214	1	0.833849	0.970643	0.991905	0.215744	1
CT45A3	0	1	0	0	0	81.7786	0	0	0	0.016236	0.959911	0.0554787	1	0.833849	0.971508	0.991905	0.215909	1
SACS	4	9	0	0	2	1.25891	0	0	3.99193	0.683787	0.312965	0.500704	0.111337	0.833849	0.970643	0.991905	0.216685	1
GPR137C	0	0	1	0	0	0	49.1886	49.1886	0	0.534376	0.0284412	0.0558855	1	0.833849	0.970643	0.991905	0.217084	1
RSRC2	0	3	0	0	0	14.924	0	0	0	0.0186809	0.816251	0.0559325	1	0.833849	0.970643	0.991905	0.21722	1
PPP1CC	0	1	1	0	0	7.17708	59.3459	59.3459	0	0.221066	0.0231243	0.0559374	1	0.833849	0.970643	0.991905	0.217234	1
GLYATL1	0	2	1	0	0	9.56123	34.9498	34.9498	0	0.0816786	0.041421	0.0559923	1	0.833849	0.970643	0.991905	0.217392	1
CRYZ	0	0	0	1	0	0	57.8122	57.8122	0	0.609759	0.0238017	0.0560225	1	0.833849	0.970643	0.991905	0.217479	1
RNF144A	0	0	0	1	0	0	56.1685	56.1685	0	0.59673	0.024571	0.0562095	1	0.833849	0.970643	0.991905	0.218018	1
DFNA5	0	3	0	0	0	15.1863	0	0	0	0.017905	0.853928	0.0563048	1	0.833849	0.970643	0.991905	0.218292	1
CABP2	0	0	0	1	0	0	51.5133	51.5133	0	0.557293	0.02703	0.0563327	1	0.833849	0.970643	0.991905	0.218373	1
FUS	0	0	0	0	1	0	0	0	12.1949	0.463334	0.774851	0.743797	0.0758073	0.833849	0.970643	0.991905	0.218524	1
BRAT1	3	1	0	0	1	0.564641	0	0	12.5638	0.594529	0.590416	0.765936	0.0737451	0.833849	0.970643	0.991905	0.218808	1
DLX2	1	0	1	0	0	0	24.7557	24.7557	0	0.297344	0.0446568	0.0565279	1	0.833849	0.970643	0.991905	0.218934	1
TRIM64B	0	3	0	0	0	14.9947	0	0	0	0.0184674	0.83559	0.0567104	1	0.833849	0.970643	0.991905	0.219458	1
DARS2	1	1	0	0	1	1.68563	0	0	13.8454	0.68855	0.694488	0.84188	0.067377	0.833849	0.970643	0.991905	0.219495	1
ALOX15B	1	1	0	0	1	1.18911	0	0	14.9327	0.892291	0.68124	0.905076	0.0627781	0.918569	0.970643	0.991905	0.219769	1
WDR91	0	1	0	0	1	3.43271	0	0	11.285	0.435337	0.804775	0.698649	0.0814241	0.833849	0.970643	0.991905	0.219964	1
OR2W3	0	3	0	0	0	15.427	0	0	0	0.0172301	0.908518	0.0569619	1	0.833849	0.970643	0.991905	0.220179	1
LAMA2	3	7	1	0	2	1.27938	1.62691	1.62691	5.88371	0.699764	0.681221	0.886719	0.0642718	0.833849	0.970643	0.991905	0.220262	1
EMILIN1	1	0	1	0	0	0	17.1525	17.1525	0	0.218558	0.0670514	0.0570959	1	0.833849	0.970643	0.991905	0.220563	1
NDUFAF2	0	0	1	0	0	0	63.9086	63.9086	0	0.682159	0.0213102	0.0571685	1	0.833849	0.970643	0.991905	0.22077	1
FAM53B	1	0	1	0	0	0	28.8261	28.8261	0	0.346614	0.0377105	0.0572762	1	0.833849	0.970643	0.991905	0.221079	1
ZNF786	3	1	0	0	1	0.48957	0	0	11.5252	0.50122	0.61181	0.71751	0.0798616	0.833849	0.970643	0.991905	0.221151	1
KDELR3	0	2	0	0	0	22.5148	0	0	0	0.0174944	0.892798	0.0574901	1	0.833849	0.970643	0.991905	0.22169	1
ZNF329	0	0	1	0	0	0	30.1919	30.1919	0	0.390985	0.048627	0.0575076	1	0.833849	0.970643	0.991905	0.22174	1
ERV3-1	2	1	0	0	1	0.614429	0	0	13.0093	0.668268	0.591067	0.805584	0.0713993	0.833849	0.970643	0.991905	0.22177	1
WFDC1	0	1	1	0	0	6.48985	60.7044	60.7044	0	0.243907	0.0225542	0.0576724	1	0.833849	0.970643	0.991905	0.22221	1
FEM1B	0	1	0	0	1	3.6308	0	0	11.1169	0.415101	0.86761	0.699695	0.0825535	0.833849	0.970643	0.991905	0.222467	1
DMD	1	3	0	0	2	1.13177	0	0	4.7504	0.898101	0.400098	0.658946	0.0876961	0.92234	0.970643	0.991905	0.222537	1
LMF2	0	0	0	0	1	0	0	0	12.7547	0.517109	0.816324	0.795072	0.0727214	0.833849	0.970643	0.991905	0.222628	1
C1orf51	1	4	0	0	0	7.7178	0	0	0	0.0189535	0.785911	0.0578608	1	0.833849	0.970643	0.991905	0.222748	1
SHANK1	2	2	1	0	1	0.718082	6.35735	6.35735	4.58655	0.722595	0.181933	0.323205	0.179112	0.834294	0.970643	0.991905	0.22283	1
RFC2	0	0	1	0	0	0	54.741	54.741	0	0.599283	0.0252785	0.0579033	1	0.833849	0.970643	0.991905	0.222869	1
ZNF600	0	0	1	0	0	0	28.3798	28.3798	0	0.378192	0.0520322	0.0579739	1	0.833849	0.970643	0.991905	0.22307	1
MLXIPL	0	0	1	0	0	0	33.5983	33.5983	0	0.420905	0.0432525	0.0579852	1	0.833849	0.970643	0.991905	0.223102	1
GAS6	0	0	0	0	1	0	0	0	11.6615	0.445961	0.809653	0.734212	0.0790019	0.833849	0.970643	0.991905	0.223156	1
HOXD12	0	3	0	0	0	15.2246	0	0	0	0.0177954	0.89503	0.0580648	1	0.833849	0.970643	0.991905	0.223328	1
NRG3	0	0	0	0	1	0	0	0	10.4483	0.380835	0.776152	0.66605	0.087376	0.833849	0.970643	0.991905	0.223704	1
DHX30	0	2	0	0	1	4.43355	0	0	7.31595	0.256871	0.794415	0.483803	0.120302	0.833849	0.970643	0.991905	0.22372	1
IL1RAPL1	0	1	0	0	1	2.58782	0	0	12.3621	0.54676	0.769204	0.777732	0.0748585	0.833849	0.970643	0.991905	0.22377	1
NOTCH2	1	1	1	0	1	0.574675	6.66479	6.66479	4.0158	0.657449	0.186982	0.291898	0.199505	0.833849	0.970643	0.991905	0.223813	1
NSA2	0	0	0	1	0	0	57.8042	57.8042	0	0.631644	0.0238054	0.0582384	1	0.833849	0.970643	0.991905	0.223822	1
CREB3L1	0	0	0	1	0	0	44.8779	44.8779	0	0.515381	0.0314649	0.0582562	1	0.833849	0.970643	0.991905	0.223873	1
ABCB4	1	2	1	1	0	1.82421	15.3197	15.3197	0	0.567597	0.0172947	0.0582691	1	0.833849	0.970643	0.991905	0.22391	1
PDCD6	0	2	0	0	0	22.2168	0	0	0	0.0179456	0.87981	0.0582889	1	0.833849	0.970643	0.991905	0.223966	1
AC069368.3	0	0	0	1	0	0	60.7853	60.7853	0	0.662476	0.0225211	0.0582989	1	0.833849	0.970643	0.991905	0.223994	1
TIPARP	0	0	0	1	0	0	45.0118	45.0118	0	0.516924	0.0313618	0.0583165	1	0.833849	0.970643	0.991905	0.224044	1
SRC	0	0	1	0	0	0	46.5684	46.5684	0	0.530667	0.0302093	0.0583852	1	0.833849	0.970643	0.991905	0.22424	1
THRB	0	0	0	1	0	0	44.9389	44.9389	0	0.516967	0.0314178	0.0584137	1	0.833849	0.970643	0.991905	0.22432	1
SERINC4	0	0	0	0	1	0	0	0	13.5174	0.584631	0.845156	0.8483	0.0688998	0.833849	0.970643	0.991905	0.224417	1
MRS2	0	2	1	0	0	9.01514	35.8239	35.8239	0	0.0899941	0.0403128	0.0584743	1	0.833849	0.970643	0.991905	0.224493	1
CSDE1	0	0	0	0	1	0	0	0	11.8732	0.469072	0.797465	0.752723	0.0777022	0.833849	0.970643	0.991905	0.224532	1
PIWIL1	0	0	0	0	1	0	0	0	9.8344	0.360389	0.705401	0.633666	0.0923289	0.833849	0.970643	0.991905	0.224582	1
ASL	0	2	0	1	0	9.23841	34.655	34.655	0	0.0864511	0.0418079	0.0586182	1	0.833849	0.970643	0.991905	0.224901	1
RIN3	1	2	0	0	1	1.94042	0	0	11.9715	0.528724	0.740365	0.760502	0.0771136	0.833849	0.970643	0.991905	0.224977	1
CES4A	0	2	1	0	0	8.74473	37.0421	37.0421	0	0.0945762	0.0388591	0.0586575	1	0.833849	0.970643	0.991905	0.225012	1
MYT1L	5	4	0	0	1	0.831503	0	0	10.5008	0.776793	0.385029	0.674654	0.0869776	0.850957	0.970643	0.991905	0.225076	1
COL6A6	3	2	0	1	1	0.411856	2.31671	2.31671	5.07757	0.300382	0.494088	0.356461	0.164633	0.833849	0.970643	0.991905	0.225091	1
USP46	0	1	0	1	0	6.88128	57.7215	57.7215	0	0.230388	0.023843	0.0587109	1	0.833849	0.970643	0.991905	0.225164	1
ZNF22	0	3	0	0	0	14.7712	0	0	0	0.0191534	0.839615	0.0588396	1	0.833849	0.970643	0.991905	0.225529	1
HECTD2	0	0	0	0	1	0	0	0	11.8989	0.481962	0.779371	0.760293	0.0775473	0.833849	0.970643	0.991905	0.225866	1
DSEL	1	0	0	0	1	0	0	0	5.89821	0.194231	0.665362	0.406929	0.145038	0.833849	0.970643	0.991905	0.226041	1
DPYSL2	1	1	0	0	1	1.65178	0	0	13.7146	0.699719	0.739028	0.869405	0.0679761	0.833849	0.970643	0.991905	0.226262	1
ATXN2	0	5	0	0	0	10.5551	0	0	0	0.0220628	0.777838	0.0592802	1	0.833849	0.970643	0.991905	0.226775	1
L2HGDH	0	0	1	0	0	0	48.7776	48.7776	0	0.556978	0.0287054	0.0593269	1	0.833849	0.970643	0.991905	0.226907	1
VWA8	2	1	0	1	1	0.406638	3.32057	3.32057	5.16686	0.41874	0.357107	0.366281	0.162248	0.833849	0.970643	0.991905	0.227194	1
FOLR2	0	0	1	0	0	0	55.4898	55.4898	0	0.620734	0.0249026	0.0594429	1	0.833849	0.970643	0.991905	0.227235	1
GYS1	0	0	0	0	1	0	0	0	11.5509	0.460818	0.79982	0.745961	0.0796985	0.833849	0.970643	0.991905	0.22726	1
FZD3	0	0	0	0	1	0	0	0	11.6878	0.471365	0.808609	0.756517	0.0788381	0.833849	0.970643	0.991905	0.227798	1
POFUT1	0	3	0	0	0	14.7104	0	0	0	0.0193457	0.844433	0.05968	1	0.833849	0.970643	0.991905	0.227904	1
HBS1L	0	0	0	0	1	0	0	0	12.0818	0.502668	0.798616	0.780621	0.0764628	0.833849	0.970643	0.991905	0.227927	1
CAPZB	1	3	0	0	0	9.422	0	0	0	0.0195917	0.77971	0.0597872	1	0.833849	0.970643	0.991905	0.228205	1
LRRFIP1	0	0	1	0	0	0	38.4913	38.4913	0	0.471335	0.0372544	0.0598487	1	0.833849	0.970643	0.991905	0.228379	1
SLC30A6	0	2	0	1	0	9.67197	31.7912	31.7912	0	0.08013	0.0459549	0.0600418	1	0.833849	0.970643	0.991905	0.228922	1
ADAM19	2	1	0	0	1	0.635994	0	0	12.2827	0.691105	0.568184	0.8015	0.075306	0.833849	0.970643	0.991905	0.22981	1
MVB12B	0	0	1	0	0	0	51.0713	51.0713	0	0.586629	0.027288	0.0603957	1	0.833849	0.970643	0.991905	0.229917	1
BACE2	0	0	0	1	0	0	38.2948	38.2948	0	0.472786	0.0374646	0.0603986	1	0.833849	0.970643	0.991905	0.229925	1
ARMC12	0	3	0	0	0	14.652	0	0	0	0.0195329	0.848713	0.0604673	1	0.833849	0.970643	0.991905	0.230118	1
RRBP1	0	5	0	0	0	10.2952	0	0	0	0.0237542	0.755115	0.060509	1	0.833849	0.970643	0.991905	0.230234	1
EDRF1	0	5	0	0	0	10.0743	0	0	0	0.0253155	0.729684	0.0605264	1	0.833849	0.970643	0.991905	0.230283	1
PROP1	0	3	0	0	0	14.7187	0	0	0	0.0193194	0.859452	0.0605456	1	0.833849	0.970643	0.991905	0.230337	1
TPCN1	0	0	0	0	1	0	0	0	11.4905	0.475391	0.786333	0.756135	0.0800836	0.833849	0.970643	0.991905	0.230361	1
CEBPG	1	2	0	0	0	14.9003	0	0	0	0.0182677	0.892986	0.0605827	1	0.833849	0.970643	0.991905	0.230441	1
NELL2	1	5	1	1	0	3.85488	11.5012	11.5012	0	0.103163	0.0302362	0.0606942	1	0.833849	0.970643	0.991905	0.230754	1
ZNF385B	0	0	1	0	0	0	39.6294	39.6294	0	0.486125	0.0360799	0.0607197	1	0.833849	0.970643	0.991905	0.230825	1
CHGB	0	4	0	0	0	11.9075	0	0	0	0.0210241	0.810265	0.0607425	1	0.833849	0.970643	0.991905	0.230889	1
MAGEE1	2	9	0	0	0	4.24336	0	0	0	0.0226121	0.685583	0.0607539	1	0.833849	0.970643	0.991905	0.230921	1
2022-03-02	0	1	1	0	0	5.33873	63.0528	63.0528	0	0.293768	0.0216295	0.0607925	1	0.833849	0.970643	0.991905	0.231029	1
CC2D1A	0	1	0	0	1	2.64105	0	0	11.7321	0.538225	0.777235	0.775114	0.0785638	0.833849	0.970643	0.991905	0.231318	1
IGSF8	1	1	0	0	1	1.38916	0	0	13.9859	0.79871	0.746389	0.912726	0.0667452	0.860501	0.970643	0.991905	0.231386	1
KHDC1L	0	2	0	0	0	21.6936	0	0	0	0.0187798	0.886375	0.0609318	1	0.833849	0.970643	0.991905	0.231419	1
NEIL1	0	3	0	0	0	14.5354	0	0	0	0.0199137	0.840223	0.0609375	1	0.833849	0.970643	0.991905	0.231435	1
YIPF7	0	0	1	0	0	0	45.3576	45.3576	0	0.53855	0.0310986	0.0610099	1	0.833849	0.970643	0.991905	0.231637	1
SMO	0	0	1	0	0	0	37.6247	37.6247	0	0.470656	0.0381985	0.0610445	1	0.833849	0.970643	0.991905	0.231734	1
LRRCC1	0	4	0	0	0	11.5737	0	0	0	0.0227251	0.77166	0.0610459	1	0.833849	0.970643	0.991905	0.231738	1
ARHGAP44	0	5	0	0	0	10.1407	0	0	0	0.0248333	0.741462	0.061129	1	0.833849	0.970643	0.991905	0.23197	1
ALPK3	0	7	0	0	0	9.08661	0	0	0	0.0246423	0.755073	0.0611501	1	0.833849	0.970643	0.991905	0.232029	1
ANKRD44	0	1	0	0	1	2.7698	0	0	11.4607	0.518564	0.78368	0.76269	0.0802755	0.833849	0.970643	0.991905	0.232239	1
NIPBL	3	8	2	0	1	1.88196	4.06425	4.06425	3.81329	0.3018	0.147383	0.29458	0.207904	0.833849	0.970643	0.991905	0.232293	1
PGAM4	0	3	0	0	0	14.7124	0	0	0	0.0193393	0.871653	0.0612984	1	0.833849	0.970643	0.991905	0.232444	1
HEXA	0	2	1	0	0	8.75144	35.208	35.208	0	0.0944583	0.0410877	0.0613098	1	0.833849	0.970643	0.991905	0.232475	1
IMPDH1	0	0	0	1	0	0	42.3808	42.3808	0	0.514123	0.0335116	0.0613473	1	0.833849	0.970643	0.991905	0.23258	1
CAPN15	2	2	0	0	1	1.33854	0	0	12.9337	0.757841	0.659737	0.854664	0.0717868	0.843487	0.970643	0.991905	0.232598	1
DHX8	3	1	0	0	1	0.384688	0	0	7.6675	0.360103	0.454807	0.532734	0.115421	0.833849	0.970643	0.991905	0.232974	1
COLEC11	0	3	0	0	0	14.6024	0	0	0	0.0196937	0.858634	0.0615278	1	0.833849	0.970643	0.991905	0.233084	1
MLLT6	0	4	0	0	0	11.9523	0	0	0	0.0208081	0.825887	0.061553	1	0.833849	0.970643	0.991905	0.233154	1
CTTNBP2	0	6	0	0	0	9.39864	0	0	0	0.0256455	0.738983	0.0616944	1	0.833849	0.970643	0.991905	0.233548	1
TUBB4B	7	0	0	0	0	0	0	0	0	0.0209022	0.565487	0.0617735	1	0.833849	0.970643	0.991905	0.233768	1
GAREM	0	0	0	0	1	0	0	0	10.3881	0.414017	0.814762	0.7047	0.0878385	0.833849	0.970643	0.991905	0.23412	1
LPAR4	0	3	0	0	0	14.7504	0	0	0	0.0192188	0.890247	0.0619071	1	0.833849	0.970643	0.991905	0.23414	1
PCDHA4	1	4	0	0	1	2.33682	0	0	8.00592	0.337911	0.705071	0.559267	0.111082	0.833849	0.970643	0.991905	0.234744	1
TTC16	2	2	0	0	1	1.37715	0	0	11.8865	0.735321	0.590897	0.800464	0.0776221	0.83733	0.970643	0.991905	0.23477	1
SFXN1	0	0	1	0	0	0	50.7173	50.7173	0	0.597928	0.027498	0.0621534	1	0.833849	0.970643	0.991905	0.234825	1
CRTC3	0	0	1	0	0	0	46.232	46.232	0	0.554903	0.0304514	0.0621734	1	0.833849	0.970643	0.991905	0.23488	1
AFTPH	0	0	0	0	1	0	0	0	11.2134	0.473456	0.820398	0.760138	0.081901	0.833849	0.970643	0.991905	0.23511	1
IQCA1	1	1	0	0	1	0.787614	0	0	12.6935	0.849579	0.580691	0.852834	0.0730462	0.890545	0.970643	0.991905	0.235222	1
PGAP1	1	2	0	0	1	2.09628	0	0	9.34532	0.482233	0.603233	0.644408	0.0966953	0.833849	0.970643	0.991905	0.235263	1
CCBL1	0	3	0	0	0	14.2979	0	0	0	0.0207204	0.831056	0.0624442	1	0.833849	0.970643	0.991905	0.235632	1
CASP12	0	1	1	0	0	6.78363	54.4432	54.4432	0	0.233628	0.0254309	0.0624926	1	0.833849	0.970643	0.991905	0.235766	1
CTBP2	0	0	0	0	1	0	0	0	10.4435	0.423402	0.824854	0.715111	0.087413	0.833849	0.970643	0.991905	0.235815	1
CLCN6	0	0	0	0	1	0	0	0	10.6238	0.441952	0.786625	0.72699	0.086057	0.833849	0.970643	0.991905	0.23596	1
GDPD1	0	0	1	0	0	0	54.695	54.695	0	0.643388	0.0253019	0.062631	1	0.833849	0.970643	0.991905	0.23615	1
PCNT	1	0	0	0	1	0	0	0	2.96461	0.10554	0.547701	0.248216	0.252443	0.833849	0.970643	0.991905	0.236231	1
CXorf30	0	0	0	0	1	0	0	0	9.26466	0.366085	0.7281	0.643445	0.0974553	0.833849	0.970643	0.991905	0.236361	1
CSDC2	0	2	0	0	0	21.4824	0	0	0	0.0191329	0.910006	0.0627994	1	0.833849	0.970643	0.991905	0.236616	1
ZNF280D	0	1	0	0	1	2.51538	0	0	11.4848	0.558787	0.764904	0.784525	0.0801206	0.833849	0.970643	0.991905	0.236775	1
CD93	1	4	1	0	0	4.57226	20.2277	20.2277	0	0.0810009	0.0558704	0.0629105	1	0.833849	0.970643	0.991905	0.236924	1
MUM1	0	0	1	0	0	0	39.0264	39.0264	0	0.493951	0.0366933	0.062958	1	0.833849	0.970643	0.991905	0.237055	1
SNRNP200	1	1	0	1	1	0.592431	5.55556	5.55556	4.52305	0.67533	0.226156	0.347573	0.181172	0.833849	0.970643	0.991905	0.237089	1
ARHGEF5	0	0	0	0	1	0	0	0	9.39022	0.370283	0.769314	0.654054	0.0962773	0.833849	0.970643	0.991905	0.23709	1
FBXW2	0	1	1	0	0	5.97559	57.6578	57.6578	0	0.264074	0.023872	0.0629905	1	0.833849	0.970643	0.991905	0.237145	1
DACT2	0	0	0	0	1	0	0	0	10.1736	0.412738	0.824365	0.704631	0.0895252	0.833849	0.970643	0.991905	0.237398	1
DST	6	5	0	0	1	0.406187	0	0	1.12442	0.126524	0.10835	0.134005	0.471363	0.833849	0.970643	0.991905	0.237626	1
MAL	0	2	0	0	0	21.2539	0	0	0	0.0195257	0.889705	0.0631839	1	0.833849	0.970643	0.991905	0.237679	1
AGR3	0	2	0	0	0	20.9499	0	0	0	0.0200672	0.858144	0.0632436	1	0.833849	0.970643	0.991905	0.237844	1
DMXL1	2	1	0	1	1	0.285729	2.63346	2.63346	3.33694	0.254328	0.44774	0.274358	0.230756	0.833849	0.970643	0.991905	0.238027	1
CCNE2	0	0	1	0	0	0	52.7942	52.7942	0	0.629821	0.026308	0.0633491	1	0.833849	0.970643	0.991905	0.238135	1
YEATS4	0	2	0	0	0	21.0895	0	0	0	0.0198159	0.874773	0.0633592	1	0.833849	0.970643	0.991905	0.238163	1
OR8D1	0	3	0	0	0	14.6688	0	0	0	0.0194789	0.906808	0.0633727	1	0.833849	0.970643	0.991905	0.2382	1
ROBO1	0	3	0	0	1	4.49112	0	0	4.91721	0.212666	0.706202	0.375106	0.169097	0.833849	0.970643	0.991905	0.238356	1
DIAPH1	3	1	0	0	1	0.354787	0	0	6.90203	0.318317	0.467425	0.501303	0.126606	0.833849	0.970643	0.991905	0.238463	1
SUPV3L1	0	1	0	0	1	2.77698	0	0	11.0622	0.517507	0.79355	0.766246	0.082928	0.833849	0.970643	0.991905	0.238671	1
GGT7	2	1	0	0	1	0.917641	0	0	13.4162	0.941296	0.676739	0.915821	0.0693839	0.954841	0.970643	0.991905	0.238671	1
TG	0	7	1	0	0	9.09219	12.0496	12.0496	0	0.0245932	0.130496	0.0636064	1	0.833849	0.970643	0.991905	0.238845	1
ENDOU	0	0	1	0	0	0	48.3362	48.3362	0	0.586631	0.0289944	0.0636729	1	0.833849	0.970643	0.991905	0.239028	1
JADE1	0	0	0	0	1	0	0	0	11.03	0.480187	0.822089	0.766134	0.0831503	0.833849	0.970643	0.991905	0.239114	1
RAB37	0	0	0	1	0	0	50.7037	50.7037	0	0.611626	0.0275061	0.0637768	1	0.833849	0.970643	0.991905	0.239314	1
SLC19A3	0	0	1	0	0	0	36.3085	36.3085	0	0.474129	0.0397224	0.0637997	1	0.833849	0.970643	0.991905	0.239377	1
CASP10	0	2	1	0	0	7.6296	39.224	39.224	0	0.117582	0.03649	0.0640234	1	0.833849	0.970643	0.991905	0.239992	1
AGL	0	2	0	0	1	3.7164	0	0	7.13311	0.320679	0.71009	0.52091	0.123007	0.833849	0.970643	0.991905	0.240136	1
PTPRA	2	1	0	0	1	0.805801	0	0	12.3737	0.851894	0.590166	0.856721	0.0747934	0.89231	0.970643	0.991905	0.24014	1
FABP4	0	2	0	0	0	20.9528	0	0	0	0.020062	0.879263	0.0642523	1	0.833849	0.970643	0.991905	0.240621	1
NLRP4	1	8	0	0	0	5.05325	0	0	0	0.0286561	0.631942	0.0643446	1	0.833849	0.970643	0.991905	0.240874	1
PCYT2	0	0	1	0	0	0	45.9898	45.9898	0	0.568958	0.0306282	0.0644124	1	0.833849	0.970643	0.991905	0.24106	1
DNAJA1	0	0	0	1	0	0	46.8671	46.8671	0	0.579071	0.0299973	0.0645958	1	0.833849	0.970643	0.991905	0.241563	1
ARID1B	1	0	0	0	1	0	0	0	3.58309	0.127736	0.636877	0.296516	0.218354	0.833849	0.970643	0.991905	0.241973	1
LRRC39	0	1	1	0	0	7.22129	50.6071	50.6071	0	0.219733	0.027564	0.0647504	1	0.833849	0.970643	0.991905	0.241986	1
KIF15	3	0	0	1	0	0	2.45188	2.45188	0	0.0402105	0.468032	0.0647905	1	0.833849	0.970643	0.991905	0.242096	1
PDE4DIP	1	5	0	0	1	3.0586	0	0	3.19755	0.18108	0.531906	0.271797	0.238424	0.833849	0.970643	0.991905	0.24213	1
GJB6	1	0	1	0	0	0	22.5806	22.5806	0	0.311665	0.0494547	0.0648225	1	0.833849	0.970643	0.991905	0.242184	1
EDNRB	0	2	1	0	0	7.44831	39.6166	39.6166	0	0.122083	0.0360927	0.0649303	1	0.833849	0.970643	0.991905	0.242478	1
AAGAB	0	0	1	0	0	0	49.9955	49.9955	0	0.61472	0.0279358	0.065006	1	0.833849	0.970643	0.991905	0.242685	1
ZCCHC16	0	2	1	0	0	7.20128	40.91	40.91	0	0.12863	0.0348397	0.0650954	1	0.833849	0.970643	0.991905	0.24293	1
SMC6	1	2	0	0	1	2.01903	0	0	9.19661	0.504522	0.605737	0.663675	0.0981059	0.833849	0.970643	0.991905	0.242971	1
VWA3A	1	2	0	0	1	1.42043	0	0	10.75	0.738413	0.556021	0.765007	0.0851321	0.838398	0.970643	0.991905	0.243015	1
GABBR2	1	1	0	0	1	0.895065	0	0	12.8053	0.930124	0.645394	0.89894	0.0724547	0.946054	0.970643	0.991905	0.243031	1
FBXL12	0	3	0	0	0	14.2377	0	0	0	0.0209316	0.862311	0.0651476	1	0.833849	0.970643	0.991905	0.243072	1
DNAJC18	0	1	0	1	0	7.15168	50.5581	50.5581	0	0.221839	0.0275934	0.0651476	1	0.833849	0.970643	0.991905	0.243072	1
CCDC88B	0	2	0	0	1	4.29676	0	0	6.45542	0.267517	0.766002	0.485613	0.134194	0.833849	0.970643	0.991905	0.243123	1
CEP164	0	5	0	0	0	9.91904	0	0	0	0.0264857	0.744606	0.0652561	1	0.833849	0.970643	0.991905	0.243369	1
POTEH	1	4	0	0	0	7.23151	0	0	0	0.0230315	0.738198	0.0653791	1	0.833849	0.970643	0.991905	0.243704	1
TLE3	0	0	0	0	1	0	0	0	10.4328	0.463118	0.799754	0.747958	0.0874946	0.833849	0.970643	0.991905	0.243876	1
SOX5	0	1	0	0	1	2.58553	0	0	10.931	0.547134	0.776085	0.781335	0.0838406	0.833849	0.970643	0.991905	0.244054	1
EZR	0	2	0	1	0	7.96601	36.4597	36.4597	0	0.109851	0.0395415	0.0655116	1	0.833849	0.970643	0.991905	0.244065	1
RIOK2	0	2	0	1	0	7.943	36.5626	36.5626	0	0.110356	0.0394193	0.0655365	1	0.833849	0.970643	0.991905	0.244133	1
APOBEC3F	0	0	1	0	0	0	48.3485	48.3485	0	0.603172	0.0289863	0.0657196	1	0.833849	0.970643	0.991905	0.244632	1
TROVE2	0	0	1	0	0	0	42.7585	42.7585	0	0.546347	0.033186	0.0657273	1	0.833849	0.970643	0.991905	0.244653	1
GGA3	2	1	0	0	1	0.816765	0	0	12.4597	0.861195	0.635301	0.885208	0.0743158	0.899098	0.970643	0.991905	0.24481	1
ZFHX2	2	5	1	0	1	1.72092	6.77005	6.77005	4.47031	0.46582	0.170045	0.359822	0.18292	0.833849	0.970643	0.991905	0.244901	1
ITGB8	0	3	1	0	0	8.89553	24.9341	24.9341	0	0.0604664	0.0599225	0.0658507	1	0.833849	0.970643	0.991905	0.244989	1
RP11-830F9.6	1	2	0	1	0	3.54295	36.1421	36.1421	0	0.235489	0.0293294	0.0658622	1	0.833849	0.970643	0.991905	0.24502	1
SLC12A7	3	3	0	0	1	1.34623	0	0	10.3494	0.704937	0.535277	0.74726	0.0881384	0.833855	0.970643	0.991905	0.24502	1
DCC	1	9	0	0	0	4.40865	0	0	0	0.0426226	0.505735	0.0658758	1	0.833849	0.970643	0.991905	0.245057	1
AMACR	1	0	1	0	0	0	25.6088	25.6088	0	0.356157	0.0430081	0.0659041	1	0.833849	0.970643	0.991905	0.245134	1
TRIM16	1	0	1	0	0	0	25.9968	25.9968	0	0.361538	0.042296	0.0659436	1	0.833849	0.970643	0.991905	0.245241	1
NELL1	3	0	0	0	0	0	0	0	0	0.0254754	0.353223	0.0659483	1	0.833849	0.970643	0.991905	0.245254	1
ATP1A2	4	0	0	0	0	0	0	0	0	0.0244868	0.422624	0.065949	1	0.833849	0.970643	0.991905	0.245256	1
CENPC	0	0	0	0	1	0	0	0	9.83378	0.43227	0.763767	0.714255	0.0923342	0.833849	0.970643	0.991905	0.245259	1
MAGEB10	0	1	1	0	0	3.97358	64.3031	64.3031	0	0.38393	0.021166	0.0659608	1	0.833849	0.970643	0.991905	0.245288	1
RET	0	5	0	0	0	10.1403	0	0	0	0.0248363	0.779176	0.0660913	1	0.833849	0.970643	0.991905	0.245643	1
KIAA0100	0	6	0	0	0	8.82631	0	0	0	0.0310448	0.698394	0.0661508	1	0.833849	0.970643	0.991905	0.245804	1
OGFOD2	1	0	0	1	0	0	24.8475	24.8475	0	0.347534	0.0444736	0.0661794	1	0.833849	0.970643	0.991905	0.245882	1
ZNF518B	0	2	0	0	1	3.46487	0	0	8.00881	0.348604	0.789865	0.596013	0.111046	0.833849	0.970643	0.991905	0.245897	1
CEACAM8	0	0	1	0	0	0	36.3661	36.3661	0	0.487996	0.0396532	0.0662558	1	0.833849	0.970643	0.991905	0.246089	1
ATP6V1D	0	0	1	0	0	0	52.4329	52.4329	0	0.653794	0.0265079	0.0663131	1	0.833849	0.970643	0.991905	0.246245	1
THRAP3	0	0	0	0	1	0	0	0	9.78262	0.42942	0.788175	0.715691	0.0927724	0.833849	0.970643	0.991905	0.246471	1
ZNF287	0	1	0	0	1	2.24117	0	0	11.2422	0.609086	0.752978	0.813137	0.0817085	0.833849	0.970643	0.991905	0.24659	1
ISG20	0	2	0	0	0	20.7557	0	0	0	0.0204246	0.909883	0.0664887	1	0.833849	0.970643	0.991905	0.246721	1
VTI1A	0	2	0	0	0	20.4052	0	0	0	0.0210938	0.866775	0.0665239	1	0.833849	0.970643	0.991905	0.246817	1
CCDC67	0	4	0	0	0	10.8521	0	0	0	0.027025	0.73716	0.0666019	1	0.833849	0.970643	0.991905	0.247028	1
PPP1R12B	0	1	0	0	1	2.72976	0	0	10.4213	0.524534	0.769017	0.760505	0.087583	0.833849	0.970643	0.991905	0.247042	1
CLEC12B	0	0	0	1	0	0	48.1835	48.1835	0	0.608861	0.0290956	0.0666338	1	0.833849	0.970643	0.991905	0.247114	1
LRRC27	0	0	1	0	0	0	41.4276	41.4276	0	0.539538	0.0343611	0.0666912	1	0.833849	0.970643	0.991905	0.24727	1
THADA	2	1	1	1	0	0.411945	6.98448	6.98448	0	0.425735	0.0615287	0.0667465	1	0.833849	0.970643	0.991905	0.24742	1
ETS1	0	0	1	0	0	0	41.9587	41.9587	0	0.545322	0.0338828	0.0667681	1	0.833849	0.970643	0.991905	0.247478	1
TBX18	0	1	0	0	1	2.34492	0	0	11.3536	0.589105	0.806931	0.82505	0.0809717	0.833849	0.970643	0.991905	0.24758	1
ADM5	0	2	0	0	0	20.6558	0	0	0	0.0206121	0.904018	0.066813	1	0.833849	0.970643	0.991905	0.247599	1
RBM14	0	2	1	0	0	5.56167	50.0725	50.0725	0	0.188616	0.0278885	0.0668133	1	0.833849	0.970643	0.991905	0.2476	1
VEZT	1	1	0	0	1	1.57459	0	0	11.9474	0.726443	0.706191	0.865732	0.0772571	0.834891	0.970643	0.991905	0.247791	1
CLEC1A	0	0	1	0	0	0	44.4172	44.4172	0	0.572193	0.0318244	0.0670457	1	0.833849	0.970643	0.991905	0.248229	1
ZNF521	0	3	1	0	0	7.22006	33.9056	33.9056	0	0.0922039	0.0428228	0.0670994	1	0.833849	0.970643	0.991905	0.248374	1
COL21A1	2	3	1	0	1	1.10516	2.87305	2.87305	9.55234	0.905651	0.411748	0.708405	0.0947976	0.927714	0.970643	0.991905	0.248524	1
ARID3B	1	0	1	0	0	0	22.6965	22.6965	0	0.324166	0.0491745	0.0671897	1	0.833849	0.970643	0.991905	0.248618	1
UTP14C	1	0	1	0	0	0	13.9583	13.9583	0	0.212863	0.0841437	0.0672063	1	0.833849	0.970643	0.991905	0.248663	1
DHX32	0	0	1	0	0	0	36.1939	36.1939	0	0.491804	0.0398604	0.0672559	1	0.833849	0.970643	0.991905	0.248797	1
GRIK4	1	2	0	0	1	1.57481	0	0	10.838	0.665645	0.645465	0.796386	0.0844994	0.833849	0.970643	0.991905	0.2489	1
TNIK	0	2	0	0	1	4.06684	0	0	6.25669	0.286918	0.726132	0.489914	0.13787	0.833849	0.970643	0.991905	0.249575	1
ABCC6	2	0	0	1	0	0	4.3916	4.3916	0	0.0730402	0.268777	0.0676409	1	0.833849	0.970643	0.991905	0.249835	1
2022-03-03	1	1	1	0	0	3.27669	42.2863	42.2863	0	0.383181	0.0246341	0.0676726	1	0.833849	0.970643	0.991905	0.24992	1
FMN2	11	13	0	0	1	1.0129	0	0	5.7549	0.974666	0.216351	0.456966	0.148117	0.980375	0.970643	0.991905	0.249952	1
PTGER4	1	2	1	0	0	3.52716	35.2048	35.2048	0	0.237079	0.0301985	0.0677609	1	0.833849	0.970643	0.991905	0.250158	1
RAI14	0	0	0	0	1	0	0	0	9.97166	0.460566	0.787371	0.743654	0.0911735	0.833849	0.970643	0.991905	0.250267	1
SMARCD3	0	1	0	1	0	5.54394	55.254	55.254	0	0.283547	0.0250198	0.0678016	1	0.833849	0.970643	0.991905	0.250267	1
UBR5	2	7	0	0	1	2.21023	0	0	3.00724	0.248846	0.389402	0.271528	0.249756	0.833849	0.970643	0.991905	0.250305	1
PCLO	8	22	0	0	1	1.28631	0	0	1.5569	0.523514	0.115049	0.173227	0.391569	0.833849	0.970643	0.991905	0.250345	1
CD300LF	0	0	1	0	0	0	41.9074	41.9074	0	0.552528	0.0339284	0.0679397	1	0.833849	0.970643	0.991905	0.250639	1
PLXNA2	1	4	0	0	1	2.73587	0	0	5.15395	0.253159	0.626213	0.41794	0.162589	0.833849	0.970643	0.991905	0.250673	1
CELSR3	1	5	0	1	1	2.45467	7.66178	7.66178	3.4171	0.288064	0.161291	0.300077	0.226565	0.833849	0.970643	0.991905	0.250766	1
PSME4	1	4	0	1	1	2.7231	4.73536	4.73536	4.64079	0.255446	0.266406	0.383607	0.177388	0.833849	0.970643	0.991905	0.250928	1
WDR77	0	0	0	1	0	0	42.3055	42.3055	0	0.557599	0.0335773	0.0680864	1	0.833849	0.970643	0.991905	0.251033	1
LRTM2	0	1	1	0	0	3.93254	62.2728	62.2728	0	0.387431	0.0219285	0.0681961	1	0.833849	0.970643	0.991905	0.251328	1
RASAL3	0	0	1	0	0	0	29.3277	29.3277	0	0.430646	0.0501967	0.0682336	1	0.833849	0.970643	0.991905	0.251428	1
ST3GAL1	2	0	1	0	0	0	20.154	20.154	0	0.282835	0.0511477	0.068283	1	0.833849	0.970643	0.991905	0.251561	1
SMARCC1	1	2	0	0	1	1.90604	0	0	9.17707	0.539825	0.613887	0.695654	0.0982944	0.833849	0.970643	0.991905	0.251818	1
ABCE1	0	3	0	0	0	13.4648	0	0	0	0.0239136	0.804441	0.0684804	1	0.833849	0.970643	0.991905	0.252091	1
CSAD	0	1	0	1	0	6.11069	52.0765	52.0765	0	0.258482	0.026708	0.0686052	1	0.833849	0.970643	0.991905	0.252425	1
KAT6A	0	5	1	0	0	8.37889	19.0526	19.0526	0	0.0424223	0.0801965	0.0686659	1	0.833849	0.970643	0.991905	0.252588	1
IGSF3	0	0	1	0	0	0	22.3506	22.3506	0	0.364933	0.0674851	0.0687872	1	0.833849	0.970643	0.991905	0.252912	1
BICD1	0	1	0	0	1	3.05458	0	0	9.84943	0.479481	0.824166	0.746587	0.0922009	0.833849	0.970643	0.991905	0.253043	1
DLST	0	3	0	0	0	13.6747	0	0	0	0.0230514	0.834495	0.0688632	1	0.833849	0.970643	0.991905	0.253116	1
ZNF724P	0	0	1	0	0	0	27.2898	27.2898	0	0.414266	0.0543061	0.0690273	1	0.833849	0.970643	0.991905	0.253555	1
MAML2	0	0	1	0	0	0	31.8155	31.8155	0	0.458545	0.0459164	0.0690667	1	0.833849	0.970643	0.991905	0.25366	1
CADPS2	2	5	0	0	1	1.78011	0	0	5.60835	0.438039	0.413808	0.456408	0.151403	0.833849	0.970643	0.991905	0.253754	1
ARHGEF26	0	1	0	0	1	2.40932	0	0	10.7104	0.577301	0.788646	0.809055	0.0854204	0.833849	0.970643	0.991905	0.253775	1
ADH1B	0	3	0	0	0	13.7612	0	0	0	0.0227075	0.850087	0.0691281	1	0.833849	0.970643	0.991905	0.253824	1
PKN3	0	0	1	0	0	0	35.6253	35.6253	0	0.496738	0.0405596	0.0691947	1	0.833849	0.970643	0.991905	0.254002	1
PHC2	0	1	0	0	1	3.60821	0	0	8.95694	0.41732	0.828019	0.689719	0.100468	0.833849	0.970643	0.991905	0.254269	1
PDGFC	0	1	1	0	0	5.43416	54.4588	54.4588	0	0.288931	0.0254229	0.0693212	1	0.833849	0.970643	0.991905	0.25434	1
SEPSECS	0	0	0	1	0	0	38.9363	38.9363	0	0.532268	0.0367866	0.069556	1	0.833849	0.970643	0.991905	0.254966	1
HCCS	0	0	1	0	0	0	45.3991	45.3991	0	0.602049	0.0310673	0.0696522	1	0.833849	0.970643	0.991905	0.255222	1
ARSA	0	3	0	0	0	13.8075	0	0	0	0.0225265	0.864992	0.0696566	1	0.833849	0.970643	0.991905	0.255234	1
TMEM241	0	0	0	1	0	0	49.0636	49.0636	0	0.645072	0.0285211	0.0696989	1	0.833849	0.970643	0.991905	0.255347	1
DALRD3	0	1	1	0	0	4.84195	56.8047	56.8047	0	0.321584	0.0242677	0.069712	1	0.833849	0.970643	0.991905	0.255382	1
UHMK1	0	1	1	0	0	5.1819	55.2641	55.2641	0	0.302052	0.0250148	0.0697131	1	0.833849	0.970643	0.991905	0.255385	1
EML2	0	1	0	0	1	2.8199	0	0	9.9094	0.511269	0.791904	0.760474	0.091694	0.833849	0.970643	0.991905	0.255432	1
SRCIN1	0	5	0	0	0	10.0849	0	0	0	0.0252376	0.802047	0.0698011	1	0.833849	0.970643	0.991905	0.255619	1
ABCA5	0	2	0	0	1	3.78705	0	0	6.34918	0.313423	0.711291	0.513194	0.136134	0.833849	0.970643	0.991905	0.255785	1
ZNF729	1	9	0	0	0	4.68202	0	0	0	0.0340513	0.602817	0.0699531	1	0.833849	0.970643	0.991905	0.256023	1
ERP44	0	0	0	1	0	0	42.3847	42.3847	0	0.572563	0.0335082	0.0701671	1	0.833849	0.970643	0.991905	0.256592	1
RECQL5	0	4	0	0	0	11.1415	0	0	0	0.0251885	0.799958	0.0701887	1	0.833849	0.970643	0.991905	0.25665	1
BTBD9	0	0	1	0	0	0	36.9248	36.9248	0	0.515502	0.0389947	0.0702175	1	0.833849	0.970643	0.991905	0.256726	1
LCE2C	0	2	0	0	0	20.2087	0	0	0	0.021483	0.93629	0.0702941	1	0.833849	0.970643	0.991905	0.25693	1
CCAR2	0	0	0	0	1	0	0	0	9.30026	0.441444	0.78625	0.726467	0.0971184	0.833849	0.970643	0.991905	0.257617	1
PSMD2	0	0	0	0	1	0	0	0	8.91345	0.4151	0.770856	0.699391	0.100909	0.833849	0.970643	0.991905	0.257675	1
PROK1	0	2	0	0	0	19.8839	0	0	0	0.0221501	0.891552	0.0706284	1	0.833849	0.970643	0.991905	0.257817	1
CEBPZ	0	4	1	0	0	8.49499	20.6521	20.6521	0	0.0503404	0.0735149	0.0706364	1	0.833849	0.970643	0.991905	0.257838	1
C10orf71	2	5	0	0	1	1.63993	0	0	8.24179	0.506999	0.581977	0.652585	0.108245	0.833849	0.970643	0.991905	0.257845	1
DSPP	1	1	0	0	1	0.499907	0	0	10.587	0.578097	0.726512	0.819179	0.0863305	0.833849	0.970643	0.991905	0.25806	1
TMEM145	0	0	0	1	0	0	40.1623	40.1623	0	0.552321	0.0355537	0.0707201	1	0.833849	0.970643	0.991905	0.25806	1
DNAH12	2	7	0	0	1	1.70498	0	0	4.2661	0.444181	0.336872	0.372523	0.190017	0.833849	0.970643	0.991905	0.258233	1
ZMYND11	0	3	0	0	0	13.2709	0	0	0	0.0247485	0.807067	0.0708344	1	0.833849	0.970643	0.991905	0.258362	1
CST5	0	2	0	0	0	19.7396	0	0	0	0.0224561	0.879167	0.0709008	1	0.833849	0.970643	0.991905	0.258538	1
NXPE1	0	0	0	1	0	0	28.7469	28.7469	0	0.437222	0.0513064	0.0710731	1	0.833849	0.970643	0.991905	0.258994	1
NT5DC1	0	0	1	0	0	0	40.5755	40.5755	0	0.559286	0.0351557	0.0711137	1	0.833849	0.970643	0.991905	0.259101	1
LGI2	0	2	1	0	0	6.71273	39.7452	39.7452	0	0.143182	0.0359643	0.0711598	1	0.833849	0.970643	0.991905	0.259223	1
RIPK4	0	0	0	0	1	0	0	0	8.63893	0.396306	0.812174	0.686657	0.103784	0.833849	0.970643	0.991905	0.259498	1
SLC22A4	0	2	0	1	0	7.12887	37.2706	37.2706	0	0.130647	0.0385975	0.071456	1	0.833849	0.970643	0.991905	0.260005	1
ZFR	0	0	0	0	1	0	0	0	8.99156	0.432929	0.760212	0.714219	0.10012	0.833849	0.970643	0.991905	0.260141	1
FBN3	3	8	2	0	1	1.51804	4.08478	4.08478	3.77695	0.499479	0.146099	0.341395	0.209487	0.833849	0.970643	0.991905	0.260168	1
KXD1	0	2	0	0	0	19.7623	0	0	0	0.0224075	0.897593	0.0716032	1	0.833849	0.970643	0.991905	0.260393	1
B3GNTL1	0	0	1	0	0	0	40.2609	40.2609	0	0.559625	0.0354579	0.0716956	1	0.833849	0.970643	0.991905	0.260637	1
DDX60L	0	2	0	0	1	3.4253	0	0	6.68609	0.353318	0.69986	0.551052	0.130165	0.833849	0.970643	0.991905	0.260721	1
ZBTB1	0	1	1	0	0	4.31224	57.436	57.436	0	0.357139	0.0239737	0.0717398	1	0.833849	0.970643	0.991905	0.260753	1
PROB1	0	1	0	0	1	2.29084	0	0	10.8065	0.599366	0.851452	0.84799	0.0847245	0.833849	0.970643	0.991905	0.261032	1
CD209	0	2	0	1	0	8.09629	32.152	32.152	0	0.107055	0.0453901	0.0720218	1	0.833849	0.970643	0.991905	0.261496	1
SPAG6	0	0	1	0	0	0	33.4867	33.4867	0	0.489874	0.0434107	0.0720336	1	0.833849	0.970643	0.991905	0.261527	1
VBP1	0	2	0	0	0	19.4262	0	0	0	0.0231426	0.865289	0.0720517	1	0.833849	0.970643	0.991905	0.261574	1
ATP1B4	0	0	0	1	0	0	36.4908	36.4908	0	0.521767	0.0395045	0.0721279	1	0.833849	0.970643	0.991905	0.261775	1
NPIPA5	0	2	0	0	0	19.5828	0	0	0	0.0227957	0.886796	0.0722024	1	0.833849	0.970643	0.991905	0.261971	1
WAC	0	0	0	1	0	0	35.9214	35.9214	0	0.51618	0.0401927	0.0722042	1	0.833849	0.970643	0.991905	0.261976	1
TRIP13	0	1	0	1	0	6.10711	49.3081	49.3081	0	0.258628	0.0283653	0.0722258	1	0.833849	0.970643	0.991905	0.262032	1
PET112	0	0	1	0	0	0	37.2284	37.2284	0	0.530249	0.0386455	0.0722409	1	0.833849	0.970643	0.991905	0.262072	1
CKAP4	0	1	1	0	0	2.91944	61.933	61.933	0	0.497323	0.0220612	0.0722668	1	0.833849	0.970643	0.991905	0.26214	1
LRTOMT	1	3	0	0	0	8.75325	0	0	0	0.023639	0.812239	0.0723175	1	0.833849	0.970643	0.991905	0.262273	1
ZC3HC1	0	0	0	1	0	0	37.1031	37.1031	0	0.52961	0.0387889	0.0723619	1	0.833849	0.970643	0.991905	0.26239	1
YAP1	0	0	1	0	0	0	33.9275	33.9275	0	0.496168	0.0427925	0.0723699	1	0.833849	0.970643	0.991905	0.262411	1
SIGLEC11	0	0	1	0	0	0	28.2816	28.2816	0	0.438077	0.0522298	0.0723811	1	0.833849	0.970643	0.991905	0.26244	1
CRNKL1	0	0	0	0	1	0	0	0	8.92947	0.441141	0.752534	0.720181	0.100746	0.833849	0.970643	0.991905	0.262898	1
RIT1	0	2	0	0	0	19.4504	0	0	0	0.0230884	0.877784	0.0725687	1	0.833849	0.970643	0.991905	0.262932	1
SPO11	0	3	0	0	0	13.1089	0	0	0	0.0254755	0.806866	0.0726417	1	0.833849	0.970643	0.991905	0.263124	1
TFAM	0	0	0	1	0	0	45.5804	45.5804	0	0.628276	0.0309313	0.0727253	1	0.833849	0.970643	0.991905	0.263343	1
2022-09-04	0	0	1	0	0	0	35.5322	35.5322	0	0.514935	0.0406764	0.0727273	1	0.833849	0.970643	0.991905	0.263348	1
SLC5A6	0	2	1	0	0	7.36977	35.2714	35.2714	0	0.12411	0.0410066	0.072776	1	0.833849	0.970643	0.991905	0.263476	1
PRR19	0	3	0	0	0	13.5648	0	0	0	0.0234978	0.872949	0.0727945	1	0.833849	0.970643	0.991905	0.263524	1
NCOA7	0	3	1	0	0	8.22088	25.2565	25.2565	0	0.0711863	0.0590901	0.0728483	1	0.833849	0.970643	0.991905	0.263665	1
BIRC3	0	1	1	0	0	5.02503	53.4191	53.4191	0	0.310784	0.0259689	0.0728533	1	0.833849	0.970643	0.991905	0.263679	1
FANCD2	0	0	0	0	1	0	0	0	8.52541	0.417297	0.734442	0.695002	0.105021	0.833849	0.970643	0.991905	0.264037	1
GPRIN1	0	1	0	0	1	2.19583	0	0	10.8366	0.618216	0.864547	0.864057	0.0845093	0.833849	0.970643	0.991905	0.264117	1
TNC	4	9	0	0	1	1.64051	0	0	4.21004	0.376183	0.361861	0.380883	0.192063	0.833849	0.970643	0.991905	0.264464	1
IDUA	0	2	0	1	0	6.0365	42.453	42.453	0	0.167631	0.0334489	0.0731675	1	0.833849	0.970643	0.991905	0.264501	1
CEP112	0	1	0	0	1	2.52734	0	0	9.40234	0.556769	0.724445	0.761023	0.0961651	0.833849	0.970643	0.991905	0.264543	1
ZNF2	0	2	1	0	0	6.6885	38.6552	38.6552	0	0.143965	0.0370808	0.0731991	1	0.833849	0.970643	0.991905	0.264583	1
DUOX1	0	5	0	0	0	9.55567	0	0	0	0.0294869	0.754183	0.0733711	1	0.833849	0.970643	0.991905	0.265033	1
TDRD7	0	1	0	0	1	2.12489	0	0	10.3628	0.633021	0.763377	0.833575	0.0880338	0.833849	0.970643	0.991905	0.265063	1
KIAA1107	0	0	1	0	0	0	26.551	26.551	0	0.424463	0.0559571	0.073407	1	0.833849	0.970643	0.991905	0.265127	1
SLC25A23	0	0	1	0	0	0	34.6446	34.6446	0	0.509452	0.0418216	0.0734638	1	0.833849	0.970643	0.991905	0.265275	1
PKN2	0	1	0	0	1	2.73103	0	0	9.31544	0.524343	0.765756	0.758748	0.0969754	0.833849	0.970643	0.991905	0.265578	1
ATP2B4	0	0	0	1	0	0	27.3528	27.3528	0	0.433926	0.0541696	0.0736867	1	0.833849	0.970643	0.991905	0.265857	1
NLRP5	0	6	0	0	0	8.76539	0	0	0	0.0316937	0.735171	0.0741265	1	0.833849	0.970643	0.991905	0.267002	1
EVPLL	0	1	0	1	0	6.04637	48.1922	48.1922	0	0.261117	0.0290899	0.074135	1	0.833849	0.970643	0.991905	0.267024	1
ATP1A3	12	2	0	0	0	0.257935	0	0	0	0.0384515	0.260516	0.0741888	1	0.833849	0.970643	0.991905	0.267164	1
FAM227B	0	3	0	0	0	12.7195	0	0	0	0.0273421	0.77886	0.0742329	1	0.833849	0.970643	0.991905	0.267279	1
SPECC1	0	0	1	0	0	0	26.1294	26.1294	0	0.423347	0.0569423	0.0742386	1	0.833849	0.970643	0.991905	0.267294	1
ZNF335	1	0	1	0	0	0	8.60563	8.60563	0	0.158135	0.142429	0.074268	1	0.833849	0.970643	0.991905	0.26737	1
KCNK1	0	1	1	0	0	3.88072	57.1191	57.1191	0	0.391936	0.0241204	0.0742895	1	0.833849	0.970643	0.991905	0.267426	1
SRGAP1	0	0	0	0	1	0	0	0	8.49707	0.42207	0.771919	0.706181	0.105335	0.833849	0.970643	0.991905	0.267676	1
SLC12A4	2	0	0	1	0	0	6.36514	6.36514	0	0.107618	0.181694	0.0744717	1	0.833849	0.970643	0.991905	0.2679	1
ST5	0	0	0	0	1	0	0	0	8.40246	0.41339	0.791727	0.700945	0.106395	0.833849	0.970643	0.991905	0.268174	1
ALDOA	6	0	0	0	0	0	0	0	0	0.0281482	0.466071	0.07462	1	0.833849	0.970643	0.991905	0.268285	1
HDAC9	1	6	0	0	0	5.22962	0	0	0	0.0351708	0.603578	0.0746691	1	0.833849	0.970643	0.991905	0.268412	1
RAB12	0	2	0	0	0	19.208	0	0	0	0.023639	0.891392	0.0747394	1	0.833849	0.970643	0.991905	0.268595	1
MAST4	2	7	0	0	1	2.34597	0	0	3.38513	0.213764	0.530886	0.327505	0.228218	0.833849	0.970643	0.991905	0.268603	1
CHTF18	0	0	0	0	1	0	0	0	8.19176	0.401681	0.786166	0.688634	0.108835	0.833849	0.970643	0.991905	0.269134	1
LRCH1	0	0	1	0	0	0	33.4	33.4	0	0.504354	0.0435343	0.075061	1	0.833849	0.970643	0.991905	0.269428	1
ADNP	1	2	0	0	1	2.11399	0	0	8.42322	0.47732	0.71651	0.70749	0.106161	0.833849	0.970643	0.991905	0.269549	1
XPO6	0	0	0	0	1	0	0	0	8.70531	0.447045	0.77946	0.730368	0.103074	0.833849	0.970643	0.991905	0.27	1
ZNF76	0	3	0	0	0	13.1169	0	0	0	0.025439	0.838099	0.0753849	1	0.833849	0.970643	0.991905	0.270266	1
SLC2A7	2	0	1	0	0	0	10.928	10.928	0	0.174088	0.100862	0.0754735	1	0.833849	0.970643	0.991905	0.270495	1
LGI1	0	0	1	0	0	0	31.3222	31.3222	0	0.484014	0.0467091	0.0755071	1	0.833849	0.970643	0.991905	0.270582	1
OR5T3	0	4	0	0	0	11.2335	0	0	0	0.0246372	0.874574	0.0755395	1	0.833849	0.970643	0.991905	0.270666	1
XRCC1	0	0	1	0	0	0	31.8908	31.8908	0	0.490854	0.0457977	0.0756471	1	0.833849	0.970643	0.991905	0.270943	1
GANAB	0	1	0	0	1	2.32512	0	0	9.51116	0.592824	0.740707	0.795727	0.0951692	0.833849	0.970643	0.991905	0.271154	1
BLCAP	0	1	0	0	0	59.2463	0	0	0	0.0231671	0.9677	0.0757724	1	0.833849	0.973459	0.991905	0.271267	1
CDK5RAP2	0	5	0	0	0	9.19294	0	0	0	0.0328965	0.72444	0.0758201	1	0.833849	0.970643	0.991905	0.27139	1
UNC13C	2	7	0	0	1	1.73225	0	0	3.9999	0.430328	0.350997	0.378941	0.20014	0.833849	0.970643	0.991905	0.271444	1
IL36RN	0	2	0	0	0	18.9498	0	0	0	0.0242465	0.881572	0.075925	1	0.833849	0.970643	0.991905	0.27166	1
SCN2A	1	2	1	0	1	1.12262	5.90107	5.90107	4.81699	0.912508	0.212421	0.441701	0.172012	0.932561	0.970643	0.991905	0.271797	1
GDPD5	0	0	1	0	0	0	31.4208	31.4208	0	0.489003	0.0465488	0.0763298	1	0.833849	0.970643	0.991905	0.272703	1
ELTD1	1	5	0	0	0	5.8083	0	0	0	0.0316443	0.657614	0.0763324	1	0.833849	0.970643	0.991905	0.27271	1
ANKMY1	1	1	0	0	1	0.915985	0	0	11.0493	0.944707	0.683789	0.920009	0.083017	0.957479	0.970643	0.991905	0.272823	1
POSTN	0	1	0	0	1	2.26162	0	0	9.54903	0.605051	0.745701	0.806613	0.0948273	0.833849	0.970643	0.991905	0.273112	1
ELF1	0	3	0	0	0	13.0117	0	0	0	0.0259252	0.836806	0.0765337	1	0.833849	0.970643	0.991905	0.273227	1
CCNB2	0	0	1	0	0	0	38.0406	38.0406	0	0.565062	0.0377398	0.0765577	1	0.833849	0.970643	0.991905	0.273289	1
CDK12	0	2	0	0	1	3.74852	0	0	6.2402	0.31735	0.779857	0.554739	0.138184	0.833849	0.970643	0.991905	0.273542	1
GK2	1	6	0	0	0	5.49326	0	0	0	0.0297826	0.702634	0.0767848	1	0.833849	0.970643	0.991905	0.273872	1
SIRPG	1	0	1	0	0	0	15.9523	15.9523	0	0.268897	0.0726409	0.076863	1	0.833849	0.970643	0.991905	0.274073	1
DNAH2	5	11	0	0	1	1.35592	0	0	2.77807	0.55089	0.195381	0.290223	0.264917	0.833849	0.970643	0.991905	0.274129	1
MRPS27	0	0	1	0	0	0	39.9031	39.9031	0	0.589672	0.0358078	0.0769211	1	0.833849	0.970643	0.991905	0.274222	1
KCNJ6	0	1	1	0	0	3.91251	54.9046	54.9046	0	0.389161	0.0251954	0.0769669	1	0.833849	0.970643	0.991905	0.274339	1
SLITRK2	0	1	0	0	1	2.01076	0	0	10.2536	0.658256	0.80502	0.867371	0.0888888	0.833849	0.970643	0.991905	0.274679	1
ZNF33B	0	0	1	0	0	0	27.6339	27.6339	0	0.45111	0.0535683	0.0771244	1	0.833849	0.970643	0.991905	0.274743	1
CALU	1	0	0	1	0	0	27.3184	27.3184	0	0.44917	0.0400297	0.0772584	1	0.833849	0.970643	0.991905	0.275086	1
AZI1	0	0	1	0	0	0	27.353	27.353	0	0.448676	0.0541691	0.0772791	1	0.833849	0.970643	0.991905	0.275139	1
HOXC12	0	3	0	0	0	13.3146	0	0	0	0.0245569	0.900868	0.0772831	1	0.833849	0.970643	0.991905	0.27515	1
TMPRSS11E	0	2	1	0	0	8.0566	29.7929	29.7929	0	0.107896	0.04934	0.0773529	1	0.833849	0.970643	0.991905	0.275328	1
GAK	0	0	0	1	0	0	22.0719	22.0719	0	0.391246	0.0684097	0.0774166	1	0.833849	0.970643	0.991905	0.275491	1
CYLD	0	4	0	0	0	10.5455	0	0	0	0.0291545	0.780738	0.0774325	1	0.833849	0.970643	0.991905	0.275532	1
CHRM3	1	7	0	0	0	5.07554	0	0	0	0.0326402	0.662989	0.0774635	1	0.833849	0.970643	0.991905	0.275611	1
TTC23L	0	0	0	1	0	0	38.9916	38.9916	0	0.58226	0.0367292	0.0774842	1	0.833849	0.970643	0.991905	0.275664	1
GPR111	0	3	1	0	0	7.39765	27.689	27.689	0	0.0879293	0.053452	0.0774971	1	0.833849	0.970643	0.991905	0.275697	1
AP3B1	0	1	0	0	1	2.71242	0	0	8.7994	0.527159	0.763152	0.759666	0.102084	0.833849	0.970643	0.991905	0.275832	1
ZKSCAN2	0	0	0	1	0	0	24.5853	24.5853	0	0.41942	0.0608484	0.0775587	1	0.833849	0.970643	0.991905	0.275855	1
USP5	0	0	0	0	1	0	0	0	8.44184	0.44767	0.786503	0.732124	0.105951	0.833849	0.970643	0.991905	0.275882	1
HNRNPH1	0	2	0	1	0	7.38396	32.7071	32.7071	0	0.12374	0.0445465	0.0776651	1	0.833849	0.970643	0.991905	0.276127	1
ZNF354C	0	0	1	0	0	0	24.8678	24.8678	0	0.423256	0.0600964	0.0777541	1	0.833849	0.970643	0.991905	0.276354	1
EIF5AL1	0	1	0	0	0	57.6527	0	0	0	0.0238744	0.970181	0.0777996	1	0.833849	0.974522	0.991905	0.27647	1
NAALAD2	0	3	1	0	0	8.58618	21.5834	21.5834	0	0.0650976	0.0700889	0.0778257	1	0.833849	0.970643	0.991905	0.276537	1
MAGI1	0	5	1	0	0	7.93759	18.4137	18.4137	0	0.0489563	0.0831949	0.0779008	1	0.833849	0.970643	0.991905	0.276728	1
SFTPD	0	1	1	0	0	4.22892	52.9755	52.9755	0	0.363403	0.0262088	0.0779034	1	0.833849	0.970643	0.991905	0.276735	1
EXOG	1	0	1	0	0	0	23.8043	23.8043	0	0.394117	0.046642	0.0779885	1	0.833849	0.970643	0.991905	0.276952	1
CCT2	0	0	1	0	0	0	31.9672	31.9672	0	0.504083	0.0456778	0.0781858	1	0.833849	0.970643	0.991905	0.277455	1
CCNT2	0	2	1	0	0	6.71753	35.7576	35.7576	0	0.143028	0.0403948	0.0782098	1	0.833849	0.970643	0.991905	0.277517	1
IDO2	0	0	1	0	0	0	32.5431	32.5431	0	0.510833	0.0447926	0.0782257	1	0.833849	0.970643	0.991905	0.277557	1
CRYBA1	1	0	0	1	0	0	31.735	31.735	0	0.540235	0.0338896	0.0783145	1	0.833849	0.970643	0.991905	0.277783	1
ALPK1	0	0	1	0	0	0	21.7205	21.7205	0	0.390681	0.0696099	0.0784186	1	0.833849	0.970643	0.991905	0.278048	1
KATNBL1	0	0	0	1	0	0	37.5277	37.5277	0	0.570438	0.038307	0.0784323	1	0.833849	0.970643	0.991905	0.278083	1
PPIH	0	2	0	0	0	18.3845	0	0	0	0.0256594	0.862026	0.0786273	1	0.833849	0.970643	0.991905	0.278579	1
HDAC4	1	1	0	0	1	0.87357	0	0	10.5248	0.914782	0.660254	0.906275	0.0867965	0.934409	0.970643	0.991905	0.278666	1
FAM180A	0	2	0	0	0	18.6603	0	0	0	0.0249554	0.900159	0.0787506	1	0.833849	0.970643	0.991905	0.278893	1
CCDC149	0	0	1	0	0	0	29.8288	29.8288	0	0.482725	0.0492751	0.0787893	1	0.833849	0.970643	0.991905	0.278991	1
COL22A1	3	6	0	0	1	1.04398	0	0	5.56835	0.948285	0.27025	0.517601	0.152326	0.96004	0.970643	0.991905	0.27913	1
DOK5	0	0	1	0	0	0	35.2112	35.2112	0	0.545666	0.0410836	0.0789467	1	0.833849	0.970643	0.991905	0.279391	1
DZIP3	2	2	0	0	1	1.17198	0	0	8.7056	0.866183	0.496376	0.766891	0.103071	0.902154	0.970643	0.991905	0.279638	1
CHAF1A	0	1	0	0	1	2.66014	0	0	8.96587	0.535224	0.812512	0.788118	0.100378	0.833849	0.970643	0.991905	0.279805	1
C4orf26	0	2	0	0	0	18.5172	0	0	0	0.025317	0.888795	0.0792014	1	0.833849	0.970643	0.991905	0.280037	1
IFNG	1	0	1	0	0	0	31.6253	31.6253	0	0.545796	0.0340203	0.0792118	1	0.833849	0.970643	0.991905	0.280064	1
EPHB4	1	0	1	0	0	0	10.032	10.032	0	0.188488	0.120694	0.0792689	1	0.833849	0.970643	0.991905	0.280208	1
NRDE2	1	2	0	0	1	1.80626	0	0	8.32245	0.573954	0.642632	0.738852	0.107309	0.833849	0.970643	0.991905	0.28025	1
CTNND2	3	4	0	1	1	1.12953	3.19213	3.19213	7.29369	0.866428	0.360877	0.657693	0.120625	0.902154	0.970643	0.991905	0.280373	1
SLC27A2	0	2	1	0	0	6.38845	36.9077	36.9077	0	0.154206	0.0390146	0.0793488	1	0.833849	0.970643	0.991905	0.280411	1
TLE6	0	0	1	0	0	0	32.9994	32.9994	0	0.522661	0.0441142	0.0795169	1	0.833849	0.970643	0.991905	0.280837	1
RGS22	0	5	0	0	0	8.71521	0	0	0	0.0381335	0.690102	0.0795625	1	0.833849	0.970643	0.991905	0.280952	1
MMP13	0	2	1	0	0	7.02818	33.4638	33.4638	0	0.133528	0.0434432	0.0796854	1	0.833849	0.970643	0.991905	0.281263	1
SGSM2	0	0	0	0	1	0	0	0	8.21509	0.44947	0.789695	0.734265	0.108559	0.833849	0.970643	0.991905	0.281329	1
PPP2R5E	0	1	0	1	0	5.98768	44.7746	44.7746	0	0.263565	0.0315448	0.0797526	1	0.833849	0.970643	0.991905	0.281433	1
EIF2AK1	0	0	1	0	0	0	30.92	30.92	0	0.499673	0.047375	0.0797561	1	0.833849	0.970643	0.991905	0.281442	1
FAM186A	6	7	0	0	1	1.06702	0	0	5.50669	0.904677	0.267842	0.518875	0.15377	0.927009	0.970643	0.991905	0.281521	1
SPEF2	1	6	1	1	0	3.69708	9.65763	9.65763	0	0.101285	0.0421487	0.0799186	1	0.833849	0.970643	0.991905	0.281853	1
DSC3	0	0	0	0	1	0	0	0	7.00434	0.360983	0.744406	0.640616	0.124987	0.833849	0.970643	0.991905	0.282232	1
NXNL1	0	2	0	0	0	18.5756	0	0	0	0.0251686	0.920165	0.0801413	1	0.833849	0.970643	0.991905	0.282415	1
IRAK3	0	0	0	1	0	0	27.9561	27.9561	0	0.46741	0.0528944	0.0801503	1	0.833849	0.970643	0.991905	0.282438	1
RUNX1	0	1	0	1	0	3.87478	52.7298	52.7298	0	0.392459	0.0263434	0.0801661	1	0.833849	0.970643	0.991905	0.282478	1
APBB2	0	0	0	1	0	0	25.6919	25.6919	0	0.441856	0.058	0.0802134	1	0.833849	0.970643	0.991905	0.282597	1
C3orf20	0	0	1	0	0	0	21.5141	21.5141	0	0.394414	0.0703333	0.0802593	1	0.833849	0.970643	0.991905	0.282713	1
OR2F2	1	1	1	0	0	2.13063	40.8792	40.8792	0	0.567019	0.025578	0.0802944	1	0.833849	0.970643	0.991905	0.282801	1
C1orf127	0	0	1	0	0	0	23.5871	23.5871	0	0.418514	0.0636535	0.0803811	1	0.833849	0.970643	0.991905	0.28302	1
ZNF510	0	0	1	0	0	0	21.7887	21.7887	0	0.398045	0.0693737	0.0804058	1	0.833849	0.970643	0.991905	0.283082	1
COLEC10	1	0	1	0	0	0	21.8709	21.8709	0	0.374547	0.0512375	0.0804347	1	0.833849	0.970643	0.991905	0.283155	1
SSFA2	0	0	0	0	1	0	0	0	7.48745	0.397575	0.771923	0.68245	0.11787	0.833849	0.970643	0.991905	0.283169	1
ADNP2	0	2	1	0	0	4.94777	44.4547	44.4547	0	0.221924	0.0317948	0.0806143	1	0.833849	0.970643	0.991905	0.283607	1
ATP2B1	0	0	0	0	1	0	0	0	7.89238	0.433089	0.775344	0.717012	0.1125	0.833849	0.970643	0.991905	0.283733	1
RP1L1	4	19	1	0	0	2.86659	2.67732	2.67732	0	0.0256139	0.423221	0.0806696	1	0.833849	0.970643	0.991905	0.283747	1
SS18	0	0	1	0	0	0	34.9993	34.9993	0	0.553411	0.0413567	0.0807856	1	0.833849	0.970643	0.991905	0.284039	1
MFSD12	0	1	1	0	0	4.54046	49.7211	49.7211	0	0.340968	0.0281058	0.0808459	1	0.833849	0.970643	0.991905	0.28419	1
RPL29	0	2	0	0	0	18.2473	0	0	0	0.0260205	0.889018	0.0811188	1	0.833849	0.970643	0.991905	0.284876	1
TOP3A	1	1	0	0	1	1.02984	0	0	10.12	0.981547	0.655101	0.902774	0.0899568	0.985471	0.970643	0.991905	0.285107	1
CASKIN2	0	1	0	0	1	2.40552	0	0	9.0793	0.577985	0.809364	0.818361	0.0992481	0.833849	0.970643	0.991905	0.285133	1
DENND1C	0	0	0	1	0	0	25.727	25.727	0	0.447985	0.0579138	0.0816869	1	0.833849	0.970643	0.991905	0.286301	1
CCDC147	1	1	0	0	1	0.870027	0	0	9.5293	0.912218	0.587395	0.862459	0.0950051	0.932395	0.970643	0.991905	0.28693	1
ZNF160	1	0	1	0	0	0	8.23685	8.23685	0	0.166356	0.149283	0.0819676	1	0.833849	0.970643	0.991905	0.287004	1
GLOD5	0	2	0	0	0	18.1277	0	0	0	0.0263414	0.889499	0.0820103	1	0.833849	0.970643	0.991905	0.287111	1
KLHL9	1	1	0	0	1	1.06041	0	0	10.3703	0.963242	0.714034	0.932207	0.087976	0.971425	0.970643	0.991905	0.287115	1
COL24A1	0	6	0	0	0	7.88709	0	0	0	0.0430494	0.668252	0.0820306	1	0.833849	0.970643	0.991905	0.287161	1
ARHGAP23	0	2	0	0	1	3.77773	0	0	5.8106	0.314366	0.796069	0.558437	0.146905	0.833849	0.970643	0.991905	0.287178	1
ATRNL1	0	2	0	0	1	2.91621	0	0	6.46065	0.42327	0.684135	0.611812	0.134099	0.833849	0.970643	0.991905	0.287194	1
MIS18BP1	0	0	1	0	0	0	25.547	25.547	0	0.447709	0.0583585	0.0821555	1	0.833849	0.970643	0.991905	0.287474	1
RSBN1	0	2	1	0	0	6.05825	37.2467	37.2467	0	0.166753	0.0386247	0.0821606	1	0.833849	0.970643	0.991905	0.287486	1
MAN2B2	0	0	0	1	0	0	23.0306	23.0306	0	0.418544	0.0653258	0.0822073	1	0.833849	0.970643	0.991905	0.287603	1
SAFB2	0	1	0	0	1	2.11119	0	0	9.2263	0.635955	0.778703	0.842785	0.097821	0.833849	0.970643	0.991905	0.288189	1
SLC22A13	0	3	0	0	0	12.5706	0	0	0	0.0281032	0.840695	0.0824705	1	0.833849	0.970643	0.991905	0.28826	1
PRDM10	0	1	0	0	1	2.32739	0	0	8.83667	0.592396	0.771461	0.811421	0.101697	0.833849	0.970643	0.991905	0.288382	1
MSLN	1	0	1	0	0	0	12.7942	12.7942	0	0.238184	0.0925811	0.0826031	1	0.833849	0.970643	0.991905	0.288591	1
BCL9	0	5	0	0	0	9.51385	0	0	0	0.0298579	0.814708	0.0826271	1	0.833849	0.970643	0.991905	0.288651	1
PIK3R1	0	2	1	0	0	7.7522	28.8049	28.8049	0	0.114675	0.0511937	0.0827777	1	0.833849	0.970643	0.991905	0.289026	1
IFNGR1	0	1	0	1	0	4.40009	48.9989	48.9989	0	0.350749	0.0285626	0.0828159	1	0.833849	0.970643	0.991905	0.289122	1
OLR1	1	3	0	0	0	8.03094	0	0	0	0.0293396	0.7502	0.0828194	1	0.833849	0.970643	0.991905	0.28913	1
TTLL13	0	0	1	0	0	0	25.5377	25.5377	0	0.450304	0.0583816	0.0828543	1	0.833849	0.970643	0.991905	0.289217	1
GRM5	3	0	0	0	0	0	0	0	0	0.0291162	0.51977	0.0829547	1	0.833849	0.970643	0.991905	0.289467	1
WFDC3	1	1	0	1	0	3.24612	34.2647	34.2647	0	0.386626	0.0311207	0.0830022	1	0.833849	0.970643	0.991905	0.289585	1
ASB18	0	1	1	0	0	3.03665	53.2693	53.2693	0	0.481779	0.0260495	0.0830921	1	0.833849	0.970643	0.991905	0.289809	1
RNF20	0	3	1	0	0	8.12655	21.8819	21.8819	0	0.0728794	0.0690535	0.0831397	1	0.833849	0.970643	0.991905	0.289927	1
C3AR1	0	3	0	0	0	12.6467	0	0	0	0.0277104	0.861921	0.0832202	1	0.833849	0.970643	0.991905	0.290128	1
PCDHGB2	0	1	0	0	1	1.99569	0	0	9.57055	0.661728	0.831799	0.87947	0.0946343	0.833849	0.970643	0.991905	0.290147	1
OLFM3	0	0	1	0	0	0	26.5808	26.5808	0	0.464339	0.0558886	0.0832827	1	0.833849	0.970643	0.991905	0.290283	1
PNPLA6	2	1	0	0	1	0.468022	0	0	7.30335	0.497843	0.549303	0.691831	0.120484	0.833849	0.970643	0.991905	0.290462	1
STAG2	1	2	0	0	1	1.78994	0	0	7.39365	0.579824	0.582626	0.700181	0.119188	0.833849	0.970643	0.991905	0.290706	1
STPG2	0	3	1	0	0	7.9971	22.3716	22.3716	0	0.0752898	0.0674165	0.0834827	1	0.833849	0.970643	0.991905	0.29078	1
STARD13	0	3	0	1	0	7.20894	26.319	26.319	0	0.0924806	0.0564953	0.0835131	1	0.833849	0.970643	0.991905	0.290855	1
PRTG	0	0	0	1	0	0	24.6621	24.6621	0	0.442622	0.0606422	0.0835568	1	0.833849	0.970643	0.991905	0.290964	1
RP11-244H3.4	0	0	0	1	0	0	29.9893	29.9893	0	0.506775	0.0489865	0.0836225	1	0.833849	0.970643	0.991905	0.291127	1
OR9G4	0	4	0	0	0	10.6635	0	0	0	0.028311	0.85689	0.0837843	1	0.833849	0.970643	0.991905	0.291528	1
GFOD1	0	3	0	0	0	12.7443	0	0	0	0.0272179	0.889988	0.0838674	1	0.833849	0.970643	0.991905	0.291734	1
SIN3B	1	2	0	0	1	1.69554	0	0	8.35677	0.615466	0.673239	0.784826	0.106915	0.833849	0.970643	0.991905	0.291839	1
FAT1	5	2	1	0	0	0.220203	1.77933	1.77933	0	0.046355	0.619737	0.0839383	1	0.833849	0.970643	0.991905	0.29191	1
SUN3	0	0	1	0	0	0	32.8265	32.8265	0	0.543764	0.0443689	0.0839931	1	0.833849	0.970643	0.991905	0.292046	1
MIOS	0	0	0	1	0	0	27.7697	27.7697	0	0.481526	0.0532823	0.0839955	1	0.833849	0.970643	0.991905	0.292052	1
KCNK7	0	2	0	0	0	17.9525	0	0	0	0.026822	0.904573	0.0840353	1	0.833849	0.970643	0.991905	0.29215	1
FSD1	1	0	0	1	0	0	16.9905	16.9905	0	0.309397	0.0677581	0.0840769	1	0.833849	0.970643	0.991905	0.292253	1
STYXL1	1	0	0	1	0	0	23.6576	23.6576	0	0.42496	0.0469631	0.0841981	1	0.833849	0.970643	0.991905	0.292553	1
IL16	3	0	0	0	0	0	0	0	0	0.0303397	0.486	0.0842227	1	0.833849	0.970643	0.991905	0.292614	1
DNAJC1	0	3	0	0	0	12.1689	0	0	0	0.0303006	0.80378	0.0842247	1	0.833849	0.970643	0.991905	0.292619	1
OTOF	5	1	0	0	0	0.153345	0	0	0	0.0384619	0.276748	0.0842318	1	0.833849	0.970643	0.991905	0.292637	1
MN1	1	3	0	0	1	2.59567	0	0	5.63293	0.3125	0.769092	0.55878	0.150842	0.833849	0.970643	0.991905	0.292774	1
ABL2	1	2	0	0	1	1.85381	0	0	7.83425	0.557325	0.670826	0.744917	0.113241	0.833849	0.970643	0.991905	0.292942	1
ZNF354A	0	0	1	0	0	0	20.6955	20.6955	0	0.398042	0.0733485	0.0843642	1	0.833849	0.970643	0.991905	0.292964	1
EPO	0	2	0	0	0	17.6953	0	0	0	0.0275512	0.873909	0.0843812	1	0.833849	0.970643	0.991905	0.293006	1
SEC24D	1	1	0	0	1	1.03184	0	0	9.70098	0.980329	0.656474	0.903467	0.0934804	0.984642	0.970643	0.991905	0.293192	1
LRRC55	0	3	0	0	0	12.5923	0	0	0	0.0279904	0.8688	0.084474	1	0.833849	0.970643	0.991905	0.293236	1
LRRC19	0	2	0	0	0	17.7475	0	0	0	0.0274009	0.88696	0.0847243	1	0.833849	0.970643	0.991905	0.293854	1
MSMO1	0	2	0	0	0	17.4736	0	0	0	0.0282032	0.855386	0.0848952	1	0.833849	0.970643	0.991905	0.294276	1
RHPN1	1	0	1	0	0	0	14.1882	14.1882	0	0.266651	0.0826468	0.0849266	1	0.833849	0.970643	0.991905	0.294353	1
FAM65B	1	1	0	0	1	1.13771	0	0	9.68969	0.919497	0.677148	0.907741	0.0935792	0.937747	0.970643	0.991905	0.2944	1
C20orf194	0	4	0	0	0	9.83274	0	0	0	0.0349701	0.743548	0.0849748	1	0.833849	0.970643	0.991905	0.294472	1
DDX28	0	1	1	0	0	3.06035	51.9405	51.9405	0	0.478746	0.0267851	0.0850291	1	0.833849	0.970643	0.991905	0.294606	1
FCER2	0	0	0	1	0	0	32.7956	32.7956	0	0.548919	0.0444148	0.0850507	1	0.833849	0.970643	0.991905	0.294659	1
ANLN	0	0	0	0	1	0	0	0	7.15231	0.412649	0.75167	0.693811	0.122718	0.833849	0.970643	0.991905	0.294886	1
FGF5	1	3	0	0	0	8.13394	0	0	0	0.0284237	0.818877	0.0852785	1	0.833849	0.970643	0.991905	0.29522	1
POLH	1	0	1	0	0	0	16.1933	16.1933	0	0.301266	0.0714491	0.0855204	1	0.833849	0.970643	0.991905	0.295815	1
IKZF4	0	3	0	0	0	12.4733	0	0	0	0.0286155	0.866337	0.0859223	1	0.833849	0.970643	0.991905	0.296802	1
RBMXL1	1	1	1	0	0	2.32985	37.2739	37.2739	0	0.524525	0.0283414	0.0859456	1	0.833849	0.970643	0.991905	0.29686	1
SPIN2A	0	1	0	0	0	51.8366	0	0	0	0.0268443	0.960495	0.085995	1	0.833849	0.971508	0.991905	0.296981	1
ACTN4	0	4	0	0	0	10.0416	0	0	0	0.0331279	0.776777	0.0861111	1	0.833849	0.970643	0.991905	0.297266	1
TMED7	0	2	0	0	0	17.5114	0	0	0	0.0280903	0.879314	0.0861317	1	0.833849	0.970643	0.991905	0.297316	1
RBBP5	0	0	0	1	0	0	30.246	30.246	0	0.522223	0.0485317	0.086233	1	0.833849	0.970643	0.991905	0.297564	1
ERBB3	1	2	0	0	1	1.16287	0	0	8.39716	0.885974	0.548683	0.810066	0.106455	0.914523	0.970643	0.991905	0.297571	1
FAM178A	0	4	0	0	0	10.072	0	0	0	0.0328695	0.782018	0.0862735	1	0.833849	0.970643	0.991905	0.297664	1
FARP1	1	1	0	0	1	0.917329	0	0	9.40504	0.945632	0.642646	0.897826	0.09614	0.958223	0.970643	0.991905	0.29777	1
ZMYM6	0	0	0	1	0	0	21.9679	21.9679	0	0.420005	0.0687606	0.0863533	1	0.833849	0.970643	0.991905	0.297859	1
PITPNM3	1	1	0	0	1	0.906808	0	0	9.59689	0.938351	0.677014	0.916332	0.094399	0.952334	0.970643	0.991905	0.29822	1
CLDND1	0	2	0	0	0	17.3317	0	0	0	0.0286323	0.865813	0.0867229	1	0.833849	0.970643	0.991905	0.298764	1
MBD6	2	1	0	0	1	0.566918	0	0	8.42599	0.615908	0.670414	0.817769	0.10613	0.833849	0.970643	0.991905	0.298926	1
TM9SF3	0	0	1	0	0	0	30.2861	30.2861	0	0.526059	0.0484615	0.0869314	1	0.833849	0.970643	0.991905	0.299273	1
ATP2A2	0	1	0	0	1	2.63774	0	0	7.97413	0.538749	0.788724	0.7808	0.111475	0.833849	0.970643	0.991905	0.299538	1
CARD8	0	1	1	0	0	4.5145	46.003	46.003	0	0.342738	0.0306185	0.0871218	1	0.833849	0.970643	0.991905	0.299738	1
LEPRE1	1	0	0	1	0	0	12.5511	12.5511	0	0.246079	0.0945469	0.0871397	1	0.833849	0.970643	0.991905	0.299782	1
UPRT	1	0	0	1	0	0	17.8987	17.8987	0	0.336732	0.0639693	0.0873447	1	0.833849	0.970643	0.991905	0.300282	1
CHIT1	0	0	0	1	0	0	26.2841	26.2841	0	0.477597	0.056577	0.0874673	1	0.833849	0.970643	0.991905	0.300581	1
FPR2	1	2	1	0	0	2.91298	31.1585	31.1585	0	0.313229	0.0345871	0.0874793	1	0.833849	0.970643	0.991905	0.30061	1
TNS3	1	6	1	0	0	4.63448	9.67674	9.67674	0	0.052021	0.125502	0.0875211	1	0.833849	0.970643	0.991905	0.300712	1
TMEM87B	0	0	0	1	0	0	30.8997	30.8997	0	0.537628	0.047409	0.0876731	1	0.833849	0.970643	0.991905	0.301082	1
PNLDC1	0	0	1	0	0	0	31.4908	31.4908	0	0.545507	0.0464354	0.0876912	1	0.833849	0.970643	0.991905	0.301126	1
ZNF519	0	3	0	0	0	11.9884	0	0	0	0.0313617	0.812235	0.0877599	1	0.833849	0.970643	0.991905	0.301293	1
XYLT2	0	2	1	0	0	5.87456	35.5324	35.5324	0	0.174387	0.0406761	0.0877975	1	0.833849	0.970643	0.991905	0.301384	1
XKR9	0	1	1	0	0	4.19394	46.7465	46.7465	0	0.366094	0.0300825	0.0878485	1	0.833849	0.970643	0.991905	0.301509	1
KPNA5	0	0	0	1	0	0	31.511	31.511	0	0.547051	0.0464028	0.0879436	1	0.833849	0.970643	0.991905	0.30174	1
S1PR1	0	2	0	0	0	17.5498	0	0	0	0.0279765	0.924699	0.0879939	1	0.833849	0.970643	0.991905	0.301862	1
HNRNPUL2	1	1	0	0	1	0.887888	0	0	9.12428	0.925042	0.631794	0.890871	0.0988071	0.942114	0.970643	0.991905	0.301936	1
MRC2	1	6	0	0	0	4.92661	0	0	0	0.0428047	0.598185	0.0880407	1	0.833849	0.970643	0.991905	0.301976	1
ELAVL2	0	2	0	1	0	6.32708	33.108	33.108	0	0.156432	0.0439555	0.0881426	1	0.833849	0.970643	0.991905	0.302223	1
FMNL2	0	0	1	0	0	0	22.2403	22.2403	0	0.429965	0.0678483	0.0883024	1	0.833849	0.970643	0.991905	0.302611	1
ZCCHC9	1	1	0	1	0	3.48648	30.9785	30.9785	0	0.360983	0.0348106	0.0883984	1	0.833849	0.970643	0.991905	0.302844	1
SLC25A12	0	3	0	0	0	11.9151	0	0	0	0.0318068	0.809066	0.0884843	1	0.833849	0.970643	0.991905	0.303052	1
B9D1	0	2	0	0	0	17.2079	0	0	0	0.0290149	0.877981	0.0884973	1	0.833849	0.970643	0.991905	0.303084	1
LRRC49	0	0	0	1	0	0	24.516	24.516	0	0.459435	0.0610356	0.0885271	1	0.833849	0.970643	0.991905	0.303156	1
MAF1	0	2	0	0	0	17.2428	0	0	0	0.0289061	0.884055	0.0885691	1	0.833849	0.970643	0.991905	0.303258	1
RBCK1	1	4	0	0	0	6.33284	0	0	0	0.0338595	0.710054	0.0885899	1	0.833849	0.970643	0.991905	0.303309	1
ARL6IP1	0	2	0	0	0	16.9666	0	0	0	0.029782	0.852339	0.0887704	1	0.833849	0.970643	0.991905	0.303746	1
RBM33	1	0	0	1	0	0	8.56905	8.56905	0	0.183802	0.143082	0.0887767	1	0.833849	0.970643	0.991905	0.303761	1
HECW1	4	4	0	0	1	0.764278	0	0	5.94624	0.693137	0.342013	0.616885	0.144035	0.833849	0.970643	0.991905	0.303946	1
PRDM9	2	9	0	0	0	3.42716	0	0	0	0.0543537	0.478219	0.088896	1	0.833849	0.970643	0.991905	0.30405	1
2022-03-01	1	0	1	0	0	0	13.0901	13.0901	0	0.259964	0.0902897	0.0889987	1	0.833849	0.970643	0.991905	0.304298	1
NPAS4	1	1	0	0	1	1.0929	0	0	9.48137	0.94442	0.719557	0.932853	0.0954397	0.957236	0.970643	0.991905	0.304377	1
SLC25A13	0	0	1	0	0	0	28.0019	28.0019	0	0.506106	0.0527998	0.0890334	1	0.833849	0.970643	0.991905	0.304382	1
ENGASE	2	0	1	0	0	0	9.28927	9.28927	0	0.17769	0.120575	0.0892511	1	0.833849	0.970643	0.991905	0.304909	1
NPNT	0	0	1	0	0	0	23.1364	23.1364	0	0.444584	0.0650017	0.0892528	1	0.833849	0.970643	0.991905	0.304913	1
BRD8	3	0	0	0	0	0	0	0	0	0.0346743	0.415044	0.0894448	1	0.833849	0.970643	0.991905	0.305376	1
TLE2	1	0	0	1	0	0	10.7537	10.7537	0	0.221839	0.111923	0.0894849	1	0.833849	0.970643	0.991905	0.305473	1
EPB41L4B	0	0	0	1	0	0	18.5517	18.5517	0	0.38719	0.0825298	0.0896097	1	0.833849	0.970643	0.991905	0.305774	1
RAF1	0	3	0	0	0	11.7715	0	0	0	0.0327025	0.801939	0.0898048	1	0.833849	0.970643	0.991905	0.306245	1
CAPN1	0	0	0	1	0	0	24.6945	24.6945	0	0.467071	0.0605556	0.0899489	1	0.833849	0.970643	0.991905	0.306592	1
STARD10	3	0	1	0	0	0	12.0592	12.0592	0	0.22001	0.0866318	0.0900247	1	0.833849	0.970643	0.991905	0.306774	1
SETX	1	2	0	1	1	1.07025	6.02277	6.02277	3.75581	0.948609	0.207946	0.427844	0.210419	0.960271	0.970643	0.991905	0.306779	1
PCDHA3	4	5	0	0	1	1.13891	0	0	7.88989	0.840059	0.540263	0.800488	0.112532	0.884349	0.970643	0.991905	0.306909	1
DENND4B	0	1	0	0	1	1.83726	0	0	8.6613	0.700376	0.761837	0.870418	0.103544	0.833849	0.970643	0.991905	0.307019	1
PRKACA	1	0	0	1	0	0	19.9035	19.9035	0	0.384967	0.0568791	0.0902571	1	0.833849	0.970643	0.991905	0.307334	1
RTL1	2	2	0	0	1	0.703792	0	0	7.98075	0.706466	0.569382	0.810519	0.111393	0.833855	0.970643	0.991905	0.307404	1
USHBP1	1	0	1	0	0	0	10.3902	10.3902	0	0.217615	0.116186	0.0903606	1	0.833849	0.970643	0.991905	0.307583	1
MUC6	0	5	1	0	0	6.79443	21.4309	21.4309	0	0.072352	0.0706292	0.0903851	1	0.833849	0.970643	0.991905	0.307641	1
CMTM2	0	2	0	0	0	17.1189	0	0	0	0.0292943	0.898551	0.0903881	1	0.833849	0.970643	0.991905	0.307649	1
C5orf22	0	1	1	0	0	5.07693	42.1918	42.1918	0	0.307844	0.0336769	0.0904703	1	0.833849	0.970643	0.991905	0.307846	1
ARHGAP5	0	0	0	0	1	0	0	0	6.64883	0.404001	0.792576	0.691844	0.130799	0.833849	0.970643	0.991905	0.3079	1
NFAT5	0	0	0	1	0	0	19.9582	19.9582	0	0.408077	0.0762798	0.0905284	1	0.833849	0.970643	0.991905	0.307986	1
EMR2	0	0	0	1	0	0	20.0395	20.0395	0	0.409657	0.0759459	0.0907001	1	0.833849	0.970643	0.991905	0.308398	1
GPR125	0	0	0	0	1	0	0	0	6.50771	0.398028	0.760081	0.681054	0.133258	0.833849	0.970643	0.991905	0.308533	1
KHDRBS1	0	3	0	0	0	12.0094	0	0	0	0.0312359	0.844453	0.0907706	1	0.833849	0.970643	0.991905	0.308567	1
SLC38A5	1	0	1	0	0	0	16.601	16.601	0	0.326461	0.0695155	0.0907901	1	0.833849	0.970643	0.991905	0.308614	1
LRP1B	7	12	4	0	1	0.795521	2.17669	2.17669	2.09343	0.624496	0.230478	0.280635	0.3236	0.833849	0.970643	0.991905	0.30867	1
MEN1	0	1	1	0	0	3.82554	46.3331	46.3331	0	0.396842	0.0303783	0.0908403	1	0.833849	0.970643	0.991905	0.308735	1
PITRM1	0	0	1	0	0	0	21.3748	21.3748	0	0.427437	0.0708298	0.0908543	1	0.833849	0.970643	0.991905	0.308768	1
CYP39A1	0	0	0	1	0	0	25.1071	25.1071	0	0.475935	0.059473	0.0908666	1	0.833849	0.970643	0.991905	0.308798	1
ASB12	0	3	0	0	0	12.1418	0	0	0	0.0304566	0.869528	0.0909498	1	0.833849	0.970643	0.991905	0.308997	1
HNRNPUL2-BSCL2	1	1	0	0	1	0.946744	0	0	8.89378	0.965543	0.64719	0.900543	0.10111	0.973001	0.970643	0.991905	0.309246	1
TBX4	0	1	1	0	0	3.80286	46.2714	46.2714	0	0.398891	0.0304229	0.091088	1	0.833849	0.970643	0.991905	0.309329	1
GRAMD1A	1	0	0	1	0	0	11.2527	11.2527	0	0.234338	0.106529	0.0912494	1	0.833849	0.970643	0.991905	0.309715	1
SNAP91	0	0	1	0	0	0	17.1429	17.1429	0	0.373457	0.0898321	0.0912834	1	0.833849	0.970643	0.991905	0.309796	1
TAS2R30	0	2	0	0	0	17.0305	0	0	0	0.0295758	0.902783	0.0913505	1	0.833849	0.970643	0.991905	0.309957	1
KIAA1683	1	1	0	0	1	0.915435	0	0	9.30143	0.944327	0.729244	0.941071	0.0971073	0.957191	0.970643	0.991905	0.310039	1
SLC37A3	0	1	1	0	0	5.6289	39.7626	39.7626	0	0.279507	0.0359469	0.0915365	1	0.833849	0.970643	0.991905	0.310402	1
TMEFF2	0	1	1	0	0	5.62367	39.6853	39.6853	0	0.279753	0.036024	0.0917383	1	0.833849	0.970643	0.991905	0.310884	1
APOA4	1	4	0	0	0	6.41604	0	0	0	0.032624	0.771367	0.0917733	1	0.833849	0.970643	0.991905	0.310968	1
COPG1	1	0	0	1	0	0	11.093	11.093	0	0.232807	0.108201	0.0917773	1	0.833849	0.970643	0.991905	0.310977	1
GFI1	1	4	0	0	0	6.42891	0	0	0	0.032438	0.777005	0.0918059	1	0.833849	0.970643	0.991905	0.311046	1
FAM170A	1	0	1	0	0	0	14.1501	14.1501	0	0.286351	0.082891	0.0918641	1	0.833849	0.970643	0.991905	0.311185	1
SMG5	0	3	0	1	0	7.34637	22.7797	22.7797	0	0.0891364	0.0661073	0.091908	1	0.833849	0.970643	0.991905	0.311289	1
VRK3	0	1	0	1	0	5.13876	41.2492	41.2492	0	0.304407	0.0345246	0.0919411	1	0.833849	0.970643	0.991905	0.311368	1
PLA2G7	0	0	0	1	0	0	25.2394	25.2394	0	0.481865	0.0591335	0.0919457	1	0.833849	0.970643	0.991905	0.311379	1
PAK3	0	0	0	1	0	0	21.882	21.882	0	0.437817	0.0690532	0.0919914	1	0.833849	0.970643	0.991905	0.311489	1
ERCC6L	0	1	0	0	1	2.07544	0	0	8.26574	0.643732	0.79184	0.853386	0.107966	0.833849	0.970643	0.991905	0.311834	1
DLGAP5	0	0	1	0	0	0	25.7375	25.7375	0	0.489289	0.0578881	0.0921489	1	0.833849	0.970643	0.991905	0.311864	1
OR10H2	0	3	0	0	0	12.2062	0	0	0	0.0300869	0.901007	0.0921668	1	0.833849	0.970643	0.991905	0.311907	1
OR2B11	0	3	0	0	0	12.1362	0	0	0	0.0304892	0.884868	0.0921753	1	0.833849	0.970643	0.991905	0.311927	1
DFNB31	0	1	0	1	0	2.54407	48.3042	48.3042	0	0.553967	0.0290156	0.0922306	1	0.833849	0.970643	0.991905	0.312059	1
C1orf162	0	2	0	0	0	16.7103	0	0	0	0.0306298	0.870881	0.092272	1	0.833849	0.970643	0.991905	0.312158	1
VCAN	3	3	2	0	0	0.557562	5.53973	5.53973	0	0.452904	0.0845987	0.0922908	1	0.833849	0.970643	0.991905	0.312202	1
PAXIP1	1	1	0	0	1	1.10189	0	0	8.46413	0.939327	0.617284	0.874554	0.105702	0.95318	0.970643	0.991905	0.312562	1
STAG1	0	4	0	0	0	9.41916	0	0	0	0.0390083	0.737193	0.0924604	1	0.833849	0.970643	0.991905	0.312606	1
SMARCA4	4	4	0	1	1	0.94896	2.7385	2.7385	6.48007	0.938777	0.413837	0.691602	0.133751	0.952718	0.970643	0.991905	0.312707	1
SMTNL2	0	3	0	0	0	11.9697	0	0	0	0.0314746	0.856987	0.0925171	1	0.833849	0.970643	0.991905	0.312741	1
PARD3	0	0	0	1	0	0	16.5797	16.5797	0	0.369518	0.0931019	0.0926328	1	0.833849	0.970643	0.991905	0.313017	1
NAA15	0	0	1	0	0	0	25.3182	25.3182	0	0.486508	0.0589332	0.0928643	1	0.833849	0.970643	0.991905	0.313567	1
SMCR8	2	1	0	0	1	0.662843	0	0	8.47634	0.718744	0.706362	0.880372	0.105565	0.834174	0.970643	0.991905	0.313739	1
SLC25A26	0	2	0	0	0	16.4055	0	0	0	0.0316847	0.843937	0.0929781	1	0.833849	0.970643	0.991905	0.313837	1
NASP	0	2	1	0	0	6.51235	30.2955	30.2955	0	0.149853	0.048445	0.0930386	1	0.833849	0.970643	0.991905	0.313981	1
AIM2	0	2	0	0	0	16.7013	0	0	0	0.03066	0.883252	0.0931391	1	0.833849	0.970643	0.991905	0.31422	1
MGAT5	0	3	0	0	0	11.5345	0	0	0	0.034255	0.799749	0.0932342	1	0.833849	0.970643	0.991905	0.314445	1
UNK	0	2	1	0	0	5.94789	32.7438	32.7438	0	0.171279	0.0444918	0.0935488	1	0.833849	0.970643	0.991905	0.315191	1
PIP	0	2	0	0	0	16.6152	0	0	0	0.0309532	0.878017	0.0935793	1	0.833849	0.970643	0.991905	0.315264	1
AWAT1	1	0	0	1	0	0	16.6285	16.6285	0	0.336916	0.0693884	0.0935944	1	0.833849	0.970643	0.991905	0.315299	1
GPR123	0	1	0	0	1	1.47323	0	0	8.77107	0.807084	0.76089	0.915276	0.10238	0.865037	0.970643	0.991905	0.315564	1
PATL2	0	0	1	0	0	0	25.9505	25.9505	0	0.498614	0.0573703	0.0937541	1	0.833849	0.970643	0.991905	0.315678	1
TTC3	0	2	0	0	1	3.64084	0	0	4.70999	0.328714	0.718438	0.535233	0.175237	0.833849	0.970643	0.991905	0.315769	1
TBC1D22A	1	0	0	1	0	0	15.3047	15.3047	0	0.313371	0.0760359	0.0938778	1	0.833849	0.970643	0.991905	0.31597	1
IQCF6	0	2	0	0	0	16.436	0	0	0	0.0315766	0.859019	0.0938801	1	0.833849	0.970643	0.991905	0.315976	1
SLC30A8	0	3	0	0	0	11.6309	0	0	0	0.0336122	0.81795	0.0938837	1	0.833849	0.970643	0.991905	0.315984	1
MPHOSPH9	0	0	1	0	0	0	21.3389	21.3389	0	0.437923	0.0709587	0.0941971	1	0.833849	0.970643	0.991905	0.316725	1
CROCC	0	2	0	0	1	3.48279	0	0	5.07842	0.3465	0.747692	0.572314	0.16461	0.833849	0.970643	0.991905	0.316753	1
STAT6	0	2	1	0	0	6.77758	28.6941	28.6941	0	0.141116	0.0514097	0.0942198	1	0.833849	0.970643	0.991905	0.316779	1
USP42	0	1	0	0	1	1.86074	0	0	8.36773	0.694388	0.794678	0.882502	0.10679	0.833849	0.970643	0.991905	0.316832	1
THSD7B	6	14	4	1	0	1.48821	3.94481	3.94481	0	0.389067	0.0297763	0.0942839	1	0.833849	0.970643	0.991905	0.31693	1
COL4A4	0	7	0	0	0	7.33926	0	0	0	0.0473595	0.690612	0.094286	1	0.833849	0.970643	0.991905	0.316935	1
SLC6A6	1	0	0	1	0	0	14.3769	14.3769	0	0.29822	0.0814547	0.0944738	1	0.833849	0.970643	0.991905	0.317378	1
BCKDHB	1	0	0	1	0	0	17.2366	17.2366	0	0.351731	0.0666904	0.0945069	1	0.833849	0.970643	0.991905	0.317457	1
SPAG5	0	0	1	0	0	0	20.0496	20.0496	0	0.422731	0.0759044	0.0948906	1	0.833849	0.970643	0.991905	0.318361	1
ECT2L	0	3	1	0	0	7.94517	19.22	19.22	0	0.0762864	0.0794445	0.0949387	1	0.833849	0.970643	0.991905	0.318474	1
SPTBN2	1	4	0	0	1	2.18556	0	0	4.31372	0.37866	0.552193	0.505047	0.188313	0.833849	0.970643	0.991905	0.31887	1
THOC2	2	3	0	0	1	1.38281	0	0	6.11234	0.700697	0.466861	0.676143	0.14067	0.833849	0.970643	0.991905	0.318884	1
KIF26B	5	4	0	0	1	0.641067	0	0	5.52013	0.492792	0.442004	0.619827	0.153453	0.833849	0.970643	0.991905	0.318887	1
FXR2	0	2	1	0	0	6.39996	29.9275	29.9275	0	0.153794	0.0490973	0.0954396	1	0.833849	0.970643	0.991905	0.319652	1
LAMB4	0	0	1	0	0	0	14.7877	14.7877	0	0.351876	0.105169	0.0954503	1	0.833849	0.970643	0.991905	0.319677	1
C16orf11	0	3	0	0	0	11.9707	0	0	0	0.0314682	0.895494	0.0954539	1	0.833849	0.970643	0.991905	0.319686	1
TTK	0	0	1	0	0	0	24.7761	24.7761	0	0.489387	0.0603386	0.0955055	1	0.833849	0.970643	0.991905	0.319807	1
CNTNAP4	1	3	0	0	1	1.64374	0	0	6.01253	0.602104	0.536187	0.670223	0.142673	0.833849	0.970643	0.991905	0.320082	1
FYCO1	2	2	0	0	1	1.10475	0	0	7.65149	0.915614	0.555286	0.82743	0.115634	0.934926	0.970643	0.991905	0.320215	1
MACF1	2	2	1	0	2	0.456359	1.94425	1.94425	2.48323	0.400452	0.592085	0.481491	0.199053	0.833849	0.970643	0.991905	0.320597	1
CCER2	0	2	0	0	0	16.4121	0	0	0	0.0316614	0.887756	0.0960289	1	0.833849	0.970643	0.991905	0.321035	1
GGT1	1	4	0	0	0	6.25625	0	0	0	0.0350481	0.754975	0.0960783	1	0.833849	0.970643	0.991905	0.32115	1
NAA16	0	0	1	0	0	0	23.8967	23.8967	0	0.479848	0.0627579	0.096208	1	0.833849	0.970643	0.991905	0.321454	1
PHC3	1	1	0	0	1	0.877222	0	0	8.24495	0.917414	0.629789	0.889325	0.108209	0.936187	0.970643	0.991905	0.321512	1
RRP36	1	0	1	0	0	0	20.1618	20.1618	0	0.418036	0.0560727	0.096391	1	0.833849	0.970643	0.991905	0.321882	1
TMPRSS9	0	4	0	0	0	9.71097	0	0	0	0.0361029	0.800777	0.0964707	1	0.833849	0.970643	0.991905	0.322069	1
CYP20A1	0	1	1	0	0	5.17072	39.0014	39.0014	0	0.30266	0.0367191	0.0965811	1	0.833849	0.970643	0.991905	0.322327	1
UPF2	1	0	1	0	0	0	8.03981	8.03981	0	0.188286	0.153204	0.0965877	1	0.833849	0.970643	0.991905	0.322343	1
CYP24A1	0	2	1	0	0	6.41807	29.432	29.432	0	0.153149	0.0500021	0.0966135	1	0.833849	0.970643	0.991905	0.322403	1
PARP2	0	3	0	0	0	11.2051	0	0	0	0.0365779	0.78474	0.09666	1	0.833849	0.970643	0.991905	0.322512	1
ARHGEF9	0	3	0	0	0	11.4152	0	0	0	0.0350732	0.812298	0.0967388	1	0.833849	0.970643	0.991905	0.322696	1
FAM221A	0	2	0	0	0	16.1714	0	0	0	0.0325314	0.8651	0.0967746	1	0.833849	0.970643	0.991905	0.322779	1
MIB1	0	0	1	0	0	0	21.1282	21.1282	0	0.443918	0.0717251	0.0969091	1	0.833849	0.970643	0.991905	0.323093	1
RABGAP1L	0	0	1	0	0	0	21.3032	21.3032	0	0.446444	0.0710875	0.0969396	1	0.833849	0.970643	0.991905	0.323164	1
ACPT	1	2	0	1	0	3.93867	21.4829	21.4829	0	0.20019	0.0522646	0.0970694	1	0.833849	0.970643	0.991905	0.323467	1
MRGPRG	0	2	0	0	0	16.4346	0	0	0	0.0315818	0.913755	0.097201	1	0.833849	0.970643	0.991905	0.323774	1
UBASH3B	1	0	1	0	0	0	13.6659	13.6659	0	0.293551	0.0861235	0.0973661	1	0.833849	0.970643	0.991905	0.324159	1
ELF3	0	3	0	0	0	11.3661	0	0	0	0.0354174	0.810706	0.0973668	1	0.833849	0.970643	0.991905	0.32416	1
ZC3H7B	0	2	0	1	0	5.93662	31.3399	31.3399	0	0.171752	0.0466804	0.0973997	1	0.833849	0.970643	0.991905	0.324237	1
RHAG	0	3	0	0	0	11.3455	0	0	0	0.0355631	0.808442	0.0974329	1	0.833849	0.970643	0.991905	0.324314	1
BAZ2A	0	0	0	0	1	0	0	0	5.36859	0.344575	0.728821	0.620577	0.157106	0.833849	0.970643	0.991905	0.324462	1
RSG1	0	2	0	0	0	16.3015	0	0	0	0.0320568	0.898149	0.0976602	1	0.833849	0.970643	0.991905	0.324843	1
SLC5A10	1	0	0	1	0	0	12.3211	12.3211	0	0.269284	0.0964802	0.0977061	1	0.833849	0.970643	0.991905	0.32495	1
TPX2	0	2	0	1	0	6.8272	27.2796	27.2796	0	0.139565	0.0543283	0.0977943	1	0.833849	0.970643	0.991905	0.325155	1
SLC22A11	0	3	0	0	0	11.4796	0	0	0	0.0346283	0.830929	0.0978166	1	0.833849	0.970643	0.991905	0.325207	1
ACAP3	0	1	1	0	0	4.1202	41.8903	41.8903	0	0.371888	0.0339437	0.0978304	1	0.833849	0.970643	0.991905	0.325239	1
SOX18	0	2	0	0	0	16.4369	0	0	0	0.0315735	0.932903	0.0979688	1	0.833849	0.970643	0.991905	0.325561	1
TCF21	0	2	0	0	0	16.2887	0	0	0	0.0321031	0.906647	0.0982309	1	0.833849	0.970643	0.991905	0.326169	1
RAB6B	1	0	1	0	0	0	18.4949	18.4949	0	0.391813	0.0616931	0.0983123	1	0.833849	0.970643	0.991905	0.326358	1
SC5D	0	2	0	0	0	16.0784	0	0	0	0.0328772	0.875052	0.0983654	1	0.833849	0.970643	0.991905	0.326481	1
NFE2L1	0	1	1	0	0	3.00527	44.588	44.588	0	0.485852	0.0316902	0.0984239	1	0.833849	0.970643	0.991905	0.326617	1
FTL	1	3	0	0	0	7.57098	0	0	0	0.0339371	0.806018	0.0984832	1	0.833849	0.970643	0.991905	0.326754	1
LRRC8D	0	1	1	0	0	2.89278	44.6694	44.6694	0	0.500989	0.0316266	0.0986418	1	0.833849	0.970643	0.991905	0.327122	1
DYNC1H1	5	6	1	0	2	0.77254	1.25318	1.25318	3.89796	0.660866	0.839481	0.858762	0.114918	0.833849	0.970643	0.991905	0.327227	1
SEMA7A	0	3	0	0	0	11.3997	0	0	0	0.0351814	0.827003	0.0987269	1	0.833849	0.970643	0.991905	0.327319	1
KLF8	0	3	0	0	0	11.5362	0	0	0	0.0342433	0.849276	0.0987733	1	0.833849	0.970643	0.991905	0.327426	1
KDR	2	3	0	0	1	1.1582	0	0	6.32893	0.861758	0.456143	0.724388	0.136511	0.899454	0.970643	0.991905	0.327689	1
SLC47A1	0	0	1	0	0	0	21.7451	21.7451	0	0.459366	0.0695245	0.0989594	1	0.833849	0.970643	0.991905	0.327857	1
FAM129C	0	2	1	0	0	6.28578	29.1863	29.1863	0	0.157956	0.0504626	0.0990341	1	0.833849	0.970643	0.991905	0.32803	1
PCDHA12	4	4	0	0	1	0.935952	0	0	7.42711	0.922681	0.54804	0.834253	0.118714	0.940278	0.970643	0.991905	0.328038	1
ETNPPL	0	3	0	0	0	11.2641	0	0	0	0.0361467	0.811694	0.0992278	1	0.833849	0.970643	0.991905	0.328477	1
GLRA3	0	0	0	1	0	0	21.3153	21.3153	0	0.454406	0.0710439	0.0993049	1	0.833849	0.970643	0.991905	0.328656	1
OR9A4	0	3	0	0	0	11.637	0	0	0	0.033572	0.875201	0.0994042	1	0.833849	0.970643	0.991905	0.328885	1
IKBKB	0	3	0	0	0	10.9933	0	0	0	0.0381823	0.778598	0.0994389	1	0.833849	0.970643	0.991905	0.328965	1
HOXB3	0	2	0	0	0	16.2485	0	0	0	0.0322489	0.925717	0.0994868	1	0.833849	0.970643	0.991905	0.329076	1
ATAD5	2	1	0	0	1	0.461265	0	0	5.78056	0.48934	0.526074	0.674553	0.147556	0.833849	0.970643	0.991905	0.329185	1
C2CD2L	0	1	0	1	0	3.48174	42.9461	42.9461	0	0.430161	0.0330265	0.0996176	1	0.833849	0.970643	0.991905	0.329377	1
DLG5	0	5	0	0	0	8.51282	0	0	0	0.0406487	0.764267	0.0996412	1	0.833849	0.970643	0.991905	0.329432	1
CUL4B	0	0	1	0	0	0	21.3069	21.3069	0	0.455408	0.0710743	0.0996449	1	0.833849	0.970643	0.991905	0.32944	1
KIAA0195	1	1	0	0	1	0.899052	0	0	7.97911	0.932929	0.637779	0.894676	0.111413	0.948365	0.970643	0.991905	0.329519	1
GCLC	1	4	0	0	0	5.96767	0	0	0	0.0400155	0.690299	0.0998548	1	0.833849	0.970643	0.991905	0.329924	1
TXLNA	0	1	1	0	0	3.97635	41.417	41.417	0	0.383696	0.0343708	0.0998632	1	0.833849	0.970643	0.991905	0.329943	1
OR52N1	0	3	0	0	0	11.6175	0	0	0	0.0337003	0.881725	0.100249	1	0.833849	0.970643	0.991905	0.330832	1
CRYZL1	0	2	0	0	0	15.6163	0	0	0	0.0346769	0.841848	0.100313	1	0.833849	0.970643	0.991905	0.330979	1
OR1S1	0	3	0	0	0	11.6122	0	0	0	0.0337357	0.88203	0.100363	1	0.833849	0.970643	0.991905	0.331094	1
TCP11L1	0	1	1	0	0	4.15346	40.6389	40.6389	0	0.369254	0.0350954	0.10039	1	0.833849	0.970643	0.991905	0.331155	1
COPA	0	1	0	0	1	2.12728	0	0	7.15272	0.63251	0.735122	0.818207	0.122711	0.833849	0.970643	0.991905	0.331186	1
DPYD	1	5	1	0	0	4.76971	8.51488	8.51488	0	0.0574772	0.14406	0.10066	1	0.833849	0.970643	0.991905	0.331776	1
PRDM15	1	2	0	0	1	1.53087	0	0	6.93642	0.685315	0.633721	0.79887	0.126057	0.833849	0.970643	0.991905	0.331875	1
TRIM22	2	0	1	0	0	0	11.7261	11.7261	0	0.25003	0.093317	0.100722	1	0.833849	0.970643	0.991905	0.331919	1
ATG14	0	1	1	0	0	4.7492	38.5334	38.5334	0	0.327325	0.0372097	0.100896	1	0.833849	0.970643	0.991905	0.332318	1
GCC2	2	3	0	0	1	1.29655	0	0	5.76967	0.75807	0.449856	0.68335	0.147794	0.84357	0.970643	0.991905	0.332544	1
MED12L	2	4	0	0	1	1.40661	0	0	4.99289	0.66425	0.41905	0.605117	0.166961	0.833849	0.970643	0.991905	0.332627	1
KDM5C	0	5	0	0	0	8.31413	0	0	0	0.0433129	0.74271	0.101035	1	0.833849	0.970643	0.991905	0.332637	1
COL23A1	0	0	0	1	0	0	18.3629	18.3629	0	0.417599	0.0834426	0.101114	1	0.833849	0.970643	0.991905	0.332816	1
EAF2	0	2	0	0	0	15.7875	0	0	0	0.0339936	0.876424	0.101325	1	0.833849	0.970643	0.991905	0.3333	1
RPS6KA3	0	0	0	1	0	0	22.4429	22.4429	0	0.478124	0.0671845	0.101488	1	0.833849	0.970643	0.991905	0.333673	1
ALG3	0	1	1	0	0	4.31552	39.496	39.496	0	0.356897	0.0362139	0.101881	1	0.833849	0.970643	0.991905	0.334573	1
PDZD2	2	3	1	0	1	0.835715	4.33529	4.33529	3.65614	0.832106	0.272389	0.47411	0.214926	0.879331	0.970643	0.991905	0.334613	1
GALNT2	1	3	0	1	0	4.77398	12.6877	12.6877	0	0.0982122	0.0934328	0.101982	1	0.833849	0.970643	0.991905	0.334802	1
SMC5	0	0	1	0	0	0	19.7554	19.7554	0	0.440616	0.0771252	0.102042	1	0.833849	0.970643	0.991905	0.33494	1
GLRA4	0	1	1	0	0	4.1326	39.9467	39.9467	0	0.370902	0.0357648	0.102153	1	0.833849	0.970643	0.991905	0.335193	1
NBPF9	0	2	0	0	0	15.6067	0	0	0	0.034716	0.86285	0.102163	1	0.833849	0.970643	0.991905	0.335215	1
CLCC1	0	1	1	0	0	4.5035	38.7662	38.7662	0	0.343494	0.0369641	0.102221	1	0.833849	0.970643	0.991905	0.335348	1
GALNT9	0	1	1	0	0	3.34455	42.0413	42.0413	0	0.44494	0.0338095	0.102392	1	0.833849	0.970643	0.991905	0.335739	1
RPAP1	0	4	0	0	0	9.29538	0	0	0	0.0403279	0.776977	0.102402	1	0.833849	0.970643	0.991905	0.335761	1
PXDN	3	3	0	0	1	0.965952	0	0	6.8064	0.964559	0.503785	0.799261	0.128158	0.972449	0.970643	0.991905	0.335828	1
OVCH1	0	0	0	1	0	0	15.7301	15.7301	0	0.382552	0.0984796	0.102444	1	0.833849	0.970643	0.991905	0.335857	1
COL6A3	1	9	0	0	0	4.11222	0	0	0	0.0546657	0.58225	0.102468	1	0.833849	0.970643	0.991905	0.335912	1
BPHL	0	2	0	0	0	15.6098	0	0	0	0.0347032	0.870614	0.102719	1	0.833849	0.970643	0.991905	0.336482	1
ANKDD1A	1	0	0	1	0	0	13.8768	13.8768	0	0.313993	0.0846872	0.102953	1	0.833849	0.970643	0.991905	0.337015	1
SIGLEC1	1	2	0	0	1	1.1479	0	0	7.42264	0.895721	0.62218	0.867823	0.118777	0.920838	0.970643	0.991905	0.337298	1
CCDC180	1	0	1	0	0	0	5.05325	5.05325	0	0.140544	0.249332	0.103099	1	0.833849	0.970643	0.991905	0.337346	1
STXBP5	0	0	1	0	0	0	17.8007	17.8007	0	0.415017	0.0862773	0.103118	1	0.833849	0.970643	0.991905	0.33739	1
CBLC	0	3	0	0	0	11.0762	0	0	0	0.0375436	0.816568	0.10316	1	0.833849	0.970643	0.991905	0.337485	1
CLGN	0	2	1	0	0	6.94271	25.1386	25.1386	0	0.136048	0.0593918	0.103302	1	0.833849	0.970643	0.991905	0.337807	1
INTS9	0	1	1	0	0	4.1005	39.561	39.561	0	0.373466	0.0361485	0.10331	1	0.833849	0.970643	0.991905	0.337826	1
DSCAML1	4	4	0	0	1	0.725624	0	0	5.07664	0.637795	0.367257	0.628165	0.164658	0.833849	0.970643	0.991905	0.338104	1
SPATA31A6	0	2	1	0	0	4.88605	34.1022	34.1022	0	0.225739	0.042552	0.103466	1	0.833849	0.970643	0.991905	0.33818	1
CEP350	1	8	0	0	0	4.02897	0	0	0	0.0638347	0.527059	0.10355	1	0.833849	0.970643	0.991905	0.33837	1
EML5	0	6	1	0	0	7.9962	9.80941	9.80941	0	0.0414079	0.161466	0.103653	1	0.833849	0.970643	0.991905	0.338603	1
STK32C	0	3	0	0	0	11.0873	0	0	0	0.0374586	0.82346	0.103806	1	0.833849	0.970643	0.991905	0.33895	1
CCT8	1	0	0	1	0	0	12.32	12.32	0	0.285078	0.0964895	0.103808	1	0.833849	0.970643	0.991905	0.338956	1
C6orf222	1	5	0	0	0	5.25659	0	0	0	0.0430981	0.681235	0.103903	1	0.833849	0.970643	0.991905	0.339169	1
AKAP1	1	1	0	0	1	1.00983	0	0	7.92608	0.993853	0.700282	0.927718	0.112076	0.995091	0.970643	0.991905	0.339332	1
SLC44A2	1	0	1	0	0	0	12.0719	12.0719	0	0.280777	0.098661	0.104066	1	0.833849	0.970643	0.991905	0.33954	1
DNMT1	0	4	0	1	0	7.18209	17.5852	17.5852	0	0.0744512	0.0874121	0.104188	1	0.833849	0.970643	0.991905	0.339815	1
DPM3	0	2	0	0	0	15.6703	0	0	0	0.0344593	0.905553	0.104325	1	0.833849	0.970643	0.991905	0.340126	1
ZC3H12A	0	1	0	1	0	2.89115	42.0671	42.0671	0	0.501215	0.0337867	0.104369	1	0.833849	0.970643	0.991905	0.340224	1
SNX27	0	1	1	0	0	4.38605	38.2559	38.2559	0	0.351756	0.0375064	0.104386	1	0.833849	0.970643	0.991905	0.340263	1
ZNF609	1	2	0	0	1	1.68433	0	0	6.66154	0.619898	0.694475	0.799839	0.130582	0.833849	0.970643	0.991905	0.340395	1
GNAQ	1	3	0	0	0	7.22646	0	0	0	0.038017	0.758915	0.104462	1	0.833849	0.970643	0.991905	0.340436	1
GJD4	0	3	0	0	0	11.3792	0	0	0	0.0353256	0.884818	0.104638	1	0.833849	0.970643	0.991905	0.340832	1
ARRDC5	0	2	0	0	0	15.6245	0	0	0	0.0346438	0.902551	0.104638	1	0.833849	0.970643	0.991905	0.340832	1
ERCC6L2	1	0	1	0	0	0	10.7577	10.7577	0	0.255991	0.111877	0.104667	1	0.833849	0.970643	0.991905	0.340898	1
C11orf35	0	1	1	0	0	3.40798	40.89	40.89	0	0.437992	0.0348584	0.104721	1	0.833849	0.970643	0.991905	0.341019	1
ANGPTL5	2	0	1	0	0	0	9.85897	9.85897	0	0.220905	0.112956	0.104736	1	0.833849	0.970643	0.991905	0.341053	1
CPNE4	1	0	1	0	0	0	8.83927	8.83927	0	0.218091	0.138383	0.104737	1	0.833849	0.970643	0.991905	0.341055	1
MYEOV	0	2	0	0	0	15.6428	0	0	0	0.03457	0.908782	0.104785	1	0.833849	0.970643	0.991905	0.341163	1
DNAH14	2	8	0	0	1	1.60012	0	0	2.26989	0.492473	0.290272	0.343092	0.306123	0.833849	0.970643	0.991905	0.341712	1
TMEM213	0	2	0	0	0	15.5191	0	0	0	0.035074	0.891639	0.1051	1	0.833849	0.970643	0.991905	0.341873	1
LEPREL1	0	2	1	0	0	6.06248	28.192	28.192	0	0.166583	0.0524111	0.105127	1	0.833849	0.970643	0.991905	0.341935	1
PHLDB2	0	4	0	0	0	9.21819	0	0	0	0.0411789	0.783584	0.105411	1	0.833849	0.970643	0.991905	0.342574	1
DOK7	0	1	1	0	0	2.97695	41.4741	41.4741	0	0.489583	0.0343186	0.105453	1	0.833849	0.970643	0.991905	0.342669	1
MYO7A	4	12	0	0	0	2.40216	0	0	0	0.0914776	0.334789	0.105558	1	0.833849	0.970643	0.991905	0.342906	1
GRIN2D	1	1	0	0	1	0.702252	0	0	7.56652	0.778171	0.708773	0.904514	0.116782	0.851538	0.970643	0.991905	0.343068	1
IKZF3	0	1	1	0	0	3.31865	40.705	40.705	0	0.447836	0.0350327	0.105671	1	0.833849	0.970643	0.991905	0.343159	1
TTLL7	0	3	1	0	0	7.77324	17.3549	17.3549	0	0.0797118	0.0886566	0.1057	1	0.833849	0.970643	0.991905	0.343224	1
ROBO2	2	4	1	0	1	1.23348	2.72824	2.72824	5.95188	0.790133	0.432837	0.734975	0.143918	0.856141	0.970643	0.991905	0.343395	1
LIX1L	0	2	0	0	0	15.3761	0	0	0	0.0356699	0.879211	0.105794	1	0.833849	0.970643	0.991905	0.343436	1
TAX1BP1	0	3	0	0	0	10.7379	0	0	0	0.0402419	0.790324	0.105864	1	0.833849	0.970643	0.991905	0.343593	1
MKLN1	0	3	0	0	0	10.62	0	0	0	0.0412419	0.775809	0.105894	1	0.833849	0.970643	0.991905	0.343659	1
CEP250	0	2	0	0	1	3.17027	0	0	4.52173	0.386058	0.697996	0.584481	0.181215	0.833849	0.970643	0.991905	0.343711	1
MESDC1	0	2	0	0	0	15.6573	0	0	0	0.0345115	0.938562	0.105942	1	0.833849	0.970643	0.991905	0.343768	1
KIAA0232	0	3	1	0	0	6.20424	24.3267	24.3267	0	0.122739	0.0615524	0.105971	1	0.833849	0.970643	0.991905	0.343834	1
ILF3	0	2	1	0	0	5.4752	30.4453	30.4453	0	0.192847	0.0481842	0.106153	1	0.833849	0.970643	0.991905	0.344241	1
CPSF3L	0	1	0	1	0	4.14046	38.257	38.257	0	0.37028	0.0375053	0.106262	1	0.833849	0.970643	0.991905	0.344484	1
WNT9A	0	3	0	0	0	11.1758	0	0	0	0.0367949	0.861325	0.106291	1	0.833849	0.970643	0.991905	0.34455	1
IQGAP3	0	1	0	0	1	2.00811	0	0	6.83754	0.658865	0.734812	0.83369	0.127648	0.833849	0.970643	0.991905	0.344837	1
SERPINB4	0	1	1	0	0	4.27371	37.7994	37.7994	0	0.360011	0.0380046	0.106422	1	0.833849	0.970643	0.991905	0.344844	1
NUP98	2	3	0	0	1	1.30751	0	0	5.77694	0.750482	0.49248	0.722221	0.147635	0.84113	0.970643	0.991905	0.345298	1
ACOX2	0	3	0	0	0	10.843	0	0	0	0.0393771	0.810442	0.106694	1	0.833849	0.970643	0.991905	0.345454	1
GPR126	0	3	1	0	0	7.26121	19.2426	19.2426	0	0.0911895	0.0793436	0.106697	1	0.833849	0.970643	0.991905	0.34546	1
CCDC91	0	1	1	0	0	5.21993	34.8351	34.8351	0	0.300004	0.0415707	0.106703	1	0.833849	0.970643	0.991905	0.345473	1
DDX60	1	3	1	1	0	2.12798	10.7306	10.7306	0	0.425294	0.0345269	0.106717	1	0.833849	0.970643	0.991905	0.345505	1
SLC9A3	0	2	1	0	0	5.01319	32.3525	32.3525	0	0.217983	0.045082	0.106745	1	0.833849	0.970643	0.991905	0.345568	1
RACGAP1	1	0	1	0	0	0	13.6771	13.6771	0	0.321147	0.0860464	0.106763	1	0.833849	0.970643	0.991905	0.345607	1
KCNH4	0	4	0	0	0	9.29409	0	0	0	0.0403419	0.805785	0.107042	1	0.833849	0.970643	0.991905	0.346232	1
TTLL8	0	4	0	0	0	9.13581	0	0	0	0.0421117	0.78183	0.107193	1	0.833849	0.970643	0.991905	0.346569	1
ARHGEF10	1	1	0	0	1	0.719645	0	0	6.96407	0.793296	0.597112	0.853504	0.125619	0.857673	0.970643	0.991905	0.346621	1
PARM1	1	2	0	1	0	3.16534	23.5022	23.5022	0	0.278198	0.0473079	0.107262	1	0.833849	0.970643	0.991905	0.346722	1
THEG	0	1	1	0	0	3.49085	39.6497	39.6497	0	0.429211	0.0360595	0.107263	1	0.833849	0.970643	0.991905	0.346724	1
ABCF2	1	0	1	0	0	0	11.7269	11.7269	0	0.281988	0.101837	0.10733	1	0.833849	0.970643	0.991905	0.346874	1
CHRNB1	0	1	0	1	0	3.78458	38.8291	38.8291	0	0.400558	0.0368983	0.107397	1	0.833849	0.970643	0.991905	0.347023	1
NUP205	0	2	0	0	1	3.25375	0	0	4.3209	0.37487	0.697145	0.572281	0.188059	0.833849	0.970643	0.991905	0.347527	1
MYH4	1	8	0	0	0	3.92207	0	0	0	0.0696809	0.512706	0.107782	1	0.833849	0.970643	0.991905	0.347882	1
ASXL1	2	1	0	0	1	0.516512	0	0	5.98074	0.557251	0.597469	0.752507	0.143323	0.833849	0.970643	0.991905	0.348037	1
PAM	1	5	0	0	0	4.99028	0	0	0	0.0503546	0.620936	0.107867	1	0.833849	0.970643	0.991905	0.348071	1
TMEM25	0	2	0	0	0	15.1813	0	0	0	0.036506	0.878645	0.107873	1	0.833849	0.970643	0.991905	0.348086	1
TREML4	0	2	0	0	0	14.9825	0	0	0	0.0373894	0.854796	0.10819	1	0.833849	0.970643	0.991905	0.34879	1
RSPH10B	0	2	0	0	0	15.0721	0	0	0	0.0369877	0.867283	0.108227	1	0.833849	0.970643	0.991905	0.348872	1
CDCA2	0	2	1	0	0	5.31604	30.4537	30.4537	0	0.201005	0.0481696	0.108348	1	0.833849	0.970643	0.991905	0.349141	1
PTCHD4	0	4	0	0	0	9.27175	0	0	0	0.040586	0.811813	0.108506	1	0.833849	0.970643	0.991905	0.349492	1
[truncated: 18,092 more rows]

## Sheet: dNdScv-AcralOnly
gene_name	n_syn	n_mis	n_non	n_spl	n_ind	wmis_cv	wnon_cv	wspl_cv	wind_cv	pmis_cv	ptrunc_cv	pallsubs_cv	pind_cv	qmis_cv	qtrunc_cv	qallsubs_cv	pglobal_cv	qglobal_cv
BRAF	0	36	0	0	1	74.7991	0	0	20.2649	0	0.720166	0	0.0469838	0	0.963087	0	0	0
NRAS	0	24	0	0	1	238.425	0	0	74.5835	0	0.8892	0	0.013227	0	0.963087	0	0	0
KIT	0	12	0	0	4	19.9779	0	0	69.492	3.17863e-08	0.720408	1.78102e-07	9.37849e-06	0.000212873	0.963087	0.00119275	4.69662e-11	3.14533e-07
TYRP1	0	0	0	0	8	0	0	0	189.876	0.348515	0.777419	0.622091	8.63133e-12	0.803551	0.963087	0.980634	1.44709e-10	7.26837e-07
PTEN	0	4	0	2	4	17.162	74.3418	74.3418	132.201	0.000461625	0.000442718	1.40718e-05	7.97462e-07	0.592879	0.963087	0.0496698	2.94157e-10	1.18198e-06
NF1	2	5	4	2	7	2.3052	23.3063	23.3063	40.91	0.185672	2.93226e-06	1.73057e-05	1.62466e-06	0.803551	0.058912	0.0496698	7.11181e-10	2.38139e-06
KRAS	0	5	0	0	0	51.7686	0	0	0	6.27056e-07	0.888247	3.96892e-06	1	0.00314955	0.963087	0.0199349	5.33304e-05	0.153066
FYB	0	6	2	0	1	9.52066	31.6528	31.6528	24.3804	0.000819113	0.00264122	0.000148517	0.039371	0.6857	0.963087	0.331539	7.63039e-05	0.191628
CTNNB1	0	8	0	0	0	18.3635	0	0	0	2.91589e-06	0.758942	1.55153e-05	1	0.0117166	0.963087	0.0496698	0.000187327	0.418175
SPRED1	0	1	0	0	3	3.66489	0	0	82.8343	0.314719	0.802415	0.581138	4.45063e-05	0.803551	0.963087	0.980634	0.00029906	0.600841
ANO6	0	5	0	0	2	8.71705	0	0	27.8196	0.00250739	0.698669	0.00887457	0.00456969	0.803551	0.963087	0.980634	0.000450672	0.823132
SLC38A4	0	5	0	0	1	12.3563	0	0	26.7218	0.000560684	0.764689	0.00236038	0.0360478	0.592879	0.963087	0.980634	0.000882503	1
SLC30A9	0	1	1	0	2	3.06058	20.2911	20.2911	62.9789	0.377726	0.0487712	0.110494	0.000964141	0.803551	0.963087	0.980634	0.00108098	1
MOCS2	0	1	1	0	1	12.3393	104.904	104.904	66.072	0.0848908	0.00784964	0.00807949	0.0149051	0.803551	0.963087	0.980634	0.0012072	1
ERMN	0	5	0	0	0	24.7452	0	0	0	2.28152e-05	0.8397	0.000121403	1	0.0763967	0.963087	0.304889	0.00121602	1
CDKN2A.p16INK4a	0	0	0	0	2	0	0	0	123.977	0.549988	0.886175	0.828281	0.000256705	0.803551	0.963087	0.980634	0.00201057	1
GIPC3	1	0	0	0	2	0	0	0	109.695	0.504046	0.867439	0.789419	0.000326515	0.803551	0.963087	0.980634	0.00238773	1
PPT1	0	0	0	0	2	0	0	0	110.951	0.566946	0.830999	0.830573	0.000319294	0.803551	0.963087	0.980634	0.00244911	1
ZNF43	1	6	1	0	1	6.12091	13.0588	13.0588	16.8872	0.00448636	0.0775042	0.0062886	0.0558467	0.803551	0.963087	0.980634	0.00314468	1
PTPRJ	1	1	0	0	3	0.898365	0	0	37.2519	0.921927	0.641906	0.894941	0.000430106	0.935424	0.963087	0.980634	0.00341134	1
CPZ	1	5	0	0	1	7.8892	0	0	25.4982	0.00277102	0.754169	0.0103874	0.0377113	0.803551	0.963087	0.980634	0.00346478	1
DCAF8L2	1	1	2	0	1	0.869748	26.3431	26.3431	29.0465	0.898117	0.00351409	0.0125562	0.0332606	0.915571	0.963087	0.980634	0.00366716	1
APC	1	5	4	0	0	2.50424	23.8591	23.8591	0	0.161887	9.77913e-05	0.000434017	1	0.803551	0.963087	0.795533	0.00379436	1
KCTD5	0	2	0	0	1	16.7587	0	0	78.66	0.00981163	0.869946	0.0349165	0.0125503	0.803551	0.963087	0.980634	0.00382683	1
CAPNS1	1	3	0	0	1	11.6406	0	0	38.208	0.00495625	0.821246	0.0185373	0.0254925	0.803551	0.963087	0.980634	0.00409114	1
CLNS1A	1	4	0	0	0	24.0291	0	0	0	9.51111e-05	0.851806	0.000477224	1	0.251937	0.963087	0.795533	0.00412681	1
PLBD2	0	3	1	1	0	8.49682	49.6071	49.6071	0	0.0140346	0.00103361	0.000509042	1	0.803551	0.963087	0.795533	0.0043691	1
GPR42	0	3	0	0	0	45.7997	0	0	0	0.000100318	0.932939	0.000514754	1	0.251937	0.963087	0.795533	0.00441238	1
SPATA2	0	0	0	0	2	0	0	0	71.7	0.44795	0.865702	0.740015	0.0007496	0.803551	0.963087	0.980634	0.00471345	1
OR52A5	0	6	0	0	0	13.9402	0	0	0	0.000117743	0.81894	0.000565511	1	0.262841	0.963087	0.811548	0.00479428	1
ZNF831	2	1	0	0	3	0.430528	0	0	27.6332	0.395519	0.630724	0.633048	0.000973867	0.803551	0.963087	0.980634	0.00517336	1
UBE2O	0	5	2	0	0	6.72582	37.2785	37.2785	0	0.00713824	0.00187819	0.000626775	1	0.803551	0.963087	0.839503	0.00524919	1
MECP2	0	0	0	0	2	0	0	0	63.0068	0.420546	0.859983	0.712789	0.000963311	0.803551	0.963087	0.980634	0.0056879	1
ZNF585B	0	2	0	0	2	2.74993	0	0	51.3659	0.28359	0.712103	0.514923	0.00142892	0.803551	0.963087	0.980634	0.00604416	1
MAGEE1	2	8	0	0	0	8.4547	0	0	0	0.000165798	0.787964	0.000771044	1	0.333105	0.963087	0.927485	0.0062977	1
OR4A5	0	0	1	0	1	0	61.116	61.116	39.0546	0.389601	0.01427	0.030915	0.024954	0.803551	0.963087	0.980634	0.00630064	1
SCAMP3	0	1	1	0	1	5.81054	45.2806	45.2806	42.276	0.193775	0.0199155	0.0339834	0.0230973	0.803551	0.963087	0.980634	0.00639708	1
CHST7	0	3	1	0	0	12.0856	126.537	126.537	0	0.0052585	0.00638521	0.000805221	1	0.803551	0.963087	0.927485	0.00654193	1
FAM222B	0	4	1	0	0	12.061	47.8099	47.8099	0	0.00171243	0.0187465	0.000830955	1	0.803551	0.963087	0.927485	0.00672487	1
TP53	0	2	0	1	1	5.50022	28.0763	28.0763	38.271	0.0868458	0.0339358	0.0327161	0.0254517	0.803551	0.963087	0.980634	0.00673711	1
TMPRSS13	0	4	0	0	1	8.08542	0	0	26.6051	0.00704253	0.757851	0.0242207	0.0362002	0.803551	0.963087	0.980634	0.00704874	1
APLP1	1	4	0	0	1	7.7115	0	0	20.5179	0.00660215	0.74717	0.0228852	0.0464319	0.803551	0.963087	0.980634	0.00833827	1
ARAP1	1	7	1	1	0	5.88437	17.6572	17.6572	0	0.00333446	0.00803885	0.00118192	1	0.803551	0.963087	0.980634	0.00914879	1
MICALL1	0	2	0	0	2	3.90038	0	0	32.5161	0.159997	0.788211	0.354631	0.00341228	0.803551	0.963087	0.980634	0.0093384	1
HABP2	0	6	0	0	0	11.5746	0	0	0	0.000308397	0.732923	0.00129724	1	0.507105	0.963087	0.980634	0.00992063	1
EIF4A2	0	0	0	0	2	0	0	0	46.2923	0.483922	0.79456	0.758347	0.00174459	0.803551	0.963087	0.980634	0.0100917	1
RPL5	0	0	1	0	1	0	47.94	47.94	37.3852	0.574722	0.0186899	0.0514772	0.0260387	0.803551	0.963087	0.980634	0.0102069	1
TRMT1	0	5	0	0	0	14.2011	0	0	0	0.00030124	0.788618	0.00134563	1	0.507105	0.963087	0.980634	0.0102414	1
CLOCK	1	0	0	0	2	0	0	0	37.8301	0.291654	0.676873	0.531117	0.00256351	0.803551	0.963087	0.980634	0.0103464	1
HOXC13	1	0	1	0	1	0	33.7165	33.7165	28.723	0.272201	0.0268553	0.0414675	0.0336223	0.803551	0.963087	0.980634	0.0105619	1
STAMBP	0	0	0	1	1	0	36.5647	36.5647	40.6628	0.491378	0.0252719	0.0605039	0.0239912	0.803551	0.963087	0.980634	0.0109377	1
C17orf53	0	5	0	0	0	13.934	0	0	0	0.000328125	0.798495	0.0014688	1	0.507105	0.963087	0.980634	0.0110502	1
CUL5	0	1	0	0	2	2.64536	0	0	41.3097	0.436148	0.734682	0.690778	0.00216858	0.803551	0.963087	0.980634	0.0112405	1
CAMK2A	0	3	0	0	1	7.9369	0	0	34.0819	0.016881	0.746676	0.0527582	0.0284892	0.803551	0.963087	0.980634	0.0112732	1
CCDC152	0	4	0	0	0	18.3456	0	0	0	0.000358403	0.793821	0.00159988	1	0.514334	0.963087	0.980634	0.0118997	1
ZNF525	1	5	2	0	0	5.35797	25.4709	25.4709	0	0.0130518	0.00376885	0.00165596	1	0.803551	0.963087	0.980634	0.0122597	1
FCHSD2	1	6	0	0	0	9.743	0	0	0	0.000476334	0.671818	0.00185881	1	0.592879	0.963087	0.980634	0.0135467	1
KRT3	0	4	0	0	1	6.0545	0	0	29.6915	0.0183771	0.77059	0.0574528	0.032562	0.803551	0.963087	0.980634	0.0136219	1
JPH3	0	1	0	0	2	1.45928	0	0	42.191	0.74799	0.786458	0.912911	0.00208304	0.81818	0.963087	0.980634	0.0138154	1
LIPT2	1	2	0	0	1	10.2073	0	0	39.4111	0.0244308	0.908186	0.0787789	0.024734	0.803551	0.963087	0.980634	0.0141086	1
TRABD2A	1	0	0	1	1	0	23.2267	23.2267	35.1537	0.348451	0.0407297	0.0723403	0.0276451	0.803551	0.963087	0.980634	0.0144283	1
REPIN1	0	3	1	0	0	10.3748	69.9675	69.9675	0	0.0080875	0.0122824	0.00209518	1	0.803551	0.963087	0.980634	0.0150185	1
INTU	0	0	0	0	2	0	0	0	30.461	0.292939	0.729774	0.546625	0.00385731	0.803551	0.963087	0.980634	0.0151006	1
FMN1	0	1	0	1	2	0.855266	11.0925	11.0925	19.1262	0.888847	0.0955352	0.233576	0.00909181	0.908795	0.963087	0.980634	0.0151938	1
GLTSCR2	1	0	0	1	1	0	26.8543	26.8543	29.0793	0.403571	0.0346292	0.0703004	0.0332244	0.803551	0.963087	0.980634	0.0164887	1
CHST11	0	4	0	0	0	16.6543	0	0	0	0.000517096	0.86451	0.00234431	1	0.592879	0.963087	0.980634	0.0165409	1
OGFR	2	0	1	0	1	0	25.363	25.363	22.5214	0.280413	0.0362093	0.0562601	0.0424801	0.803551	0.963087	0.980634	0.0168167	1
PRSS1	1	4	0	0	0	15.3217	0	0	0	0.000539708	0.814817	0.00239189	1	0.592879	0.963087	0.980634	0.0168286	1
MRPS16	0	1	0	0	1	14.4189	0	0	79.6887	0.0713913	0.922176	0.195657	0.0123904	0.803551	0.963087	0.980634	0.0170237	1
ZBTB39	0	3	1	0	0	9.17756	75.9434	75.9434	0	0.0113649	0.0112166	0.00259485	1	0.803551	0.963087	0.980634	0.0180452	1
GXYLT1	0	4	0	0	0	15.9834	0	0	0	0.0006037	0.797458	0.00261024	1	0.606447	0.963087	0.980634	0.0181368	1
ASPM	1	7	0	0	2	3.49398	0	0	8.31517	0.0360092	0.487503	0.0721805	0.037955	0.803551	0.963087	0.980634	0.0189031	1
C2CD3	0	9	0	0	0	7.07261	0	0	0	0.000855997	0.623459	0.00280669	1	0.687914	0.963087	0.980634	0.0192981	1
ADAMTS18	0	6	0	0	1	5.03551	0	0	11.8269	0.0144617	0.584497	0.0370507	0.0778475	0.803551	0.963087	0.980634	0.0197531	1
BHLHE22	0	2	0	0	1	9.3003	0	0	32.9753	0.0319553	0.929158	0.0996285	0.0294166	0.803551	0.963087	0.980634	0.0200242	1
TGFBR2	1	3	0	0	1	6.49112	0	0	24.6343	0.0250135	0.783585	0.0766444	0.0389812	0.803551	0.963087	0.980634	0.0203559	1
CBL	1	6	0	0	0	8.84997	0	0	0	0.000772359	0.71156	0.00305103	1	0.6857	0.963087	0.980634	0.0207234	1
EPT1	0	1	0	0	1	10.913	0	0	80.0623	0.0972768	0.865116	0.248351	0.0123333	0.803551	0.963087	0.980634	0.0207926	1
DCLRE1B	0	3	0	1	0	10.6693	43.468	43.468	0	0.00747757	0.0208422	0.00309631	1	0.803551	0.963087	0.980634	0.0209854	1
CRYGA	0	1	0	0	1	5.48845	0	0	139.026	0.205993	0.844074	0.438959	0.00714057	0.803551	0.963087	0.980634	0.0212053	1
EPC1	0	5	0	0	0	11.4083	0	0	0	0.000796189	0.749534	0.00322954	1	0.6857	0.963087	0.980634	0.0217523	1
SCUBE1	1	1	0	0	2	0.957186	0	0	31.8017	0.968294	0.666035	0.910871	0.00355782	0.973479	0.963087	0.980634	0.0218164	1
KRTAP12-3	0	0	0	0	1	0	0	0	268.245	0.639478	0.927042	0.892459	0.00371383	0.803551	0.963087	0.980634	0.0222381	1
ZC3H12C	0	1	0	0	2	1.65915	0	0	30.4404	0.670864	0.765406	0.870061	0.0038622	0.803551	0.963087	0.980634	0.0224999	1
FPR1	0	2	0	0	1	5.28881	0	0	68.0973	0.093301	0.858561	0.239119	0.0144683	0.803551	0.963087	0.980634	0.023064	1
GIP	0	1	0	0	1	8.70502	0	0	85.5981	0.124831	0.856918	0.301775	0.011545	0.803551	0.963087	0.980634	0.023202	1
RP11-1035H13.3	0	3	0	0	0	23.0757	0	0	0	0.000795647	0.849787	0.00348994	1	0.6857	0.963087	0.980634	0.0232355	1
BRD7	0	0	1	0	1	0	24.497	24.497	21.4935	0.419816	0.0395184	0.0793821	0.0444197	0.803551	0.963087	0.980634	0.0234401	1
CACNG3	3	3	0	0	1	4.09206	0	0	49.7847	0.0704307	0.742196	0.181299	0.0196836	0.803551	0.963087	0.980634	0.0236797	1
ARHGEF25	2	2	1	0	1	3.79086	16.0464	16.0464	19.6485	0.152102	0.0604406	0.0738814	0.0483852	0.803551	0.963087	0.980634	0.0237145	1
MTRNR2L7	0	0	1	0	0	0	778.514	778.514	0	0.760027	0.000884514	0.0037444	1	0.823254	0.963087	0.980634	0.0246662	1
LIPE	0	0	0	0	2	0	0	0	23.1626	0.31646	0.791903	0.58748	0.00641372	0.803551	0.963087	0.980634	0.0247976	1
LMAN1	0	1	1	0	1	3.07973	22.1614	22.1614	25.619	0.375378	0.0441979	0.101428	0.0375402	0.803551	0.963087	0.980634	0.0250191	1
ANXA6	0	0	0	2	0	0	40.4042	40.4042	0	0.389631	0.00158756	0.00384124	1	0.803551	0.963087	0.980634	0.0252061	1
MOB1B	0	1	0	0	1	9.13259	0	0	74.4465	0.118418	0.868465	0.290493	0.0132511	0.803551	0.963087	0.980634	0.0252511	1
LMX1A	1	0	0	2	0	0	35.1287	35.1287	0	0.305834	0.0019285	0.00385841	1	0.803551	0.963087	0.980634	0.0253015	1
C12orf42	1	1	2	0	0	1.68199	51.1124	51.1124	0	0.656778	0.000879512	0.00391343	1	0.803551	0.963087	0.980634	0.0256069	1
FGF22	1	1	0	0	1	6.50273	0	0	95.1753	0.167394	0.900576	0.382015	0.0103956	0.803551	0.963087	0.980634	0.0259271	1
ANKRD18B	0	5	0	0	0	10.8203	0	0	0	0.00100211	0.750913	0.00400469	1	0.773033	0.963087	0.980634	0.0261117	1
TSHZ2	2	6	0	0	1	4.04493	0	0	14.3013	0.0214351	0.690877	0.0622822	0.0652733	0.803551	0.963087	0.980634	0.0264463	1
ZNF326	0	1	1	0	1	2.63191	23.918	23.918	24.1072	0.438315	0.0405885	0.102185	0.0397991	0.803551	0.963087	0.980634	0.0264544	1
TDRKH	2	2	1	1	0	3.76983	34.15	34.15	0	0.153602	0.00191664	0.00413673	1	0.803551	0.963087	0.980634	0.0268385	1
RPRD2	0	3	2	0	0	3.46952	38.6436	38.6436	0	0.130777	0.00174237	0.0042095	1	0.803551	0.963087	0.980634	0.0272372	1
ARID1A	1	0	2	0	0	0	18.1546	18.1546	0	0.101739	0.00759246	0.00425363	1	0.803551	0.963087	0.980634	0.0274784	1
ALB	0	3	0	0	1	5.36924	0	0	27.257	0.0466757	0.721779	0.124886	0.0353655	0.803551	0.963087	0.980634	0.0283654	1
ZNF208	2	11	0	0	0	4.95756	0	0	0	0.00145426	0.567903	0.00443403	1	0.803551	0.963087	0.980634	0.0284596	1
BLACE	0	3	0	0	0	21.0963	0	0	0	0.00103887	0.898134	0.00454763	1	0.773033	0.963087	0.980634	0.0290737	1
GNGT1	0	0	0	0	1	0	0	0	203.659	0.747819	0.925037	0.945494	0.00488571	0.818081	0.963087	0.980634	0.0294602	1
CAST	0	0	1	0	1	0	15.8705	15.8705	20.4152	0.335045	0.0641559	0.100114	0.0466544	0.803551	0.963087	0.980634	0.0297361	1
SATB1	1	0	2	0	0	0	29.8135	29.8135	0	0.27072	0.00271594	0.00470227	1	0.803551	0.963087	0.980634	0.0299051	1
CEND1	0	0	0	0	1	0	0	0	191.744	0.749153	0.959728	0.94897	0.0051877	0.81818	0.966124	0.980634	0.0310829	1
VSIG10L	1	4	0	0	1	5.23002	0	0	13.6344	0.0241085	0.753339	0.0725636	0.0682442	0.803551	0.963087	0.980634	0.0312373	1
NCOA1	0	4	2	0	0	4.61697	24.5203	24.5203	0	0.0424644	0.00448678	0.00498327	1	0.803551	0.963087	0.980634	0.0314029	1
CALCRL	0	4	0	0	0	13.1227	0	0	0	0.00125742	0.76026	0.00502137	1	0.803551	0.963087	0.980634	0.0316047	1
INPP5B	0	0	1	0	1	0	18.2605	18.2605	16.9386	0.356064	0.0548637	0.0922439	0.0556868	0.803551	0.963087	0.980634	0.0322144	1
MCM3	2	0	0	1	1	0	12.3333	12.3333	16.9856	0.22721	0.0811017	0.0933209	0.0555417	0.803551	0.963087	0.980634	0.0324589	1
PAK1	2	2	1	1	0	3.58799	31.147	31.147	0	0.167505	0.00232331	0.00521837	1	0.803551	0.963087	0.980634	0.0326439	1
DSTYK	1	0	1	0	1	0	13.9731	13.9731	15.533	0.244123	0.0718714	0.0873835	0.060416	0.803551	0.963087	0.980634	0.0329641	1
SELL	2	0	2	0	0	0	32.3914	32.3914	0	0.377657	0.00214068	0.00531164	1	0.803551	0.963087	0.980634	0.0331332	1
KMT2D	6	5	1	0	3	0.666211	1.85187	1.85187	11.609	0.45439	0.589208	0.602708	0.00889968	0.803551	0.963087	0.980634	0.0334068	1
BMP3	0	4	0	0	0	13.0039	0	0	0	0.00130017	0.828184	0.00541999	1	0.803551	0.963087	0.980634	0.0336996	1
RNF216	1	0	1	0	1	0	11.8726	11.8726	16.941	0.235415	0.0861756	0.0984219	0.0556794	0.803551	0.963087	0.980634	0.0340128	1
ROMO1	0	2	0	0	0	45.0815	0	0	0	0.00126268	0.931309	0.00549493	1	0.803551	0.963087	0.980634	0.0340902	1
KANSL1	0	0	1	0	1	0	18.9189	18.9189	12.2339	0.285638	0.0527369	0.0742904	0.0754561	0.803551	0.963087	0.980634	0.0346653	1
SMCHD1	1	1	1	1	1	0.736859	11.3499	11.3499	8.34663	0.775674	0.0197546	0.0539046	0.106778	0.830708	0.963087	0.980634	0.0354418	1
RNASE2	0	0	0	0	1	0	0	0	148.869	0.605643	0.88148	0.865904	0.00667162	0.803551	0.963087	0.980634	0.0355508	1
TNC	2	9	0	0	1	3.37823	0	0	7.42458	0.0219841	0.516577	0.0497944	0.11844	0.803551	0.963087	0.980634	0.0361715	1
PRKCSH	0	2	0	0	1	6.24363	0	0	28.0257	0.0686571	0.784	0.180574	0.0344296	0.803551	0.963087	0.980634	0.0378028	1
SDF2L1	0	1	0	0	1	8.77799	0	0	47.531	0.123691	0.900816	0.302808	0.0205973	0.803551	0.963087	0.980634	0.037904	1
TIPRL	0	1	0	0	1	7.09426	0	0	55.7353	0.156144	0.858314	0.358687	0.0176198	0.803551	0.963087	0.980634	0.0383246	1
ZEB2	0	2	1	0	1	3.14114	25.2021	25.2021	10.2825	0.229603	0.0382856	0.07146	0.0884857	0.803551	0.963087	0.980634	0.0383409	1
OR52E8	1	2	0	0	1	3.75998	0	0	55.7654	0.160631	0.81599	0.3609	0.0176104	0.803551	0.963087	0.980634	0.0385049	1
PTPN23	1	0	1	0	1	0	11.0429	11.0429	9.80918	0.148401	0.0934049	0.0698025	0.0923544	0.803551	0.963087	0.980634	0.0389644	1
PLCZ1	0	5	0	0	0	9.48816	0	0	0	0.0017578	0.707692	0.00645895	1	0.803551	0.963087	0.980634	0.0390268	1
TPT1	0	1	0	0	1	8.53209	0	0	45.4149	0.127613	0.880796	0.308925	0.0215359	0.803551	0.963087	0.980634	0.0400024	1
LGALS2	0	1	0	1	0	11.3965	135.679	135.679	0	0.0927162	0.00591376	0.00671674	1	0.803551	0.963087	0.980634	0.0403216	1
C19orf48	0	0	0	0	1	0	0	0	139.125	0.73978	0.92728	0.942462	0.0071355	0.81476	0.963087	0.980634	0.0403626	1
OC90	2	4	0	0	1	3.43811	0	0	24.6796	0.0764795	0.625908	0.175703	0.0389125	0.803551	0.963087	0.980634	0.0409224	1
TMEM19	0	3	0	0	0	17.8579	0	0	0	0.00169925	0.850463	0.00704058	1	0.803551	0.963087	0.980634	0.0419341	1
PTPRT	3	10	1	0	1	2.99877	2.74514	2.74514	9.90181	0.0271333	0.405848	0.0788645	0.0915709	0.803551	0.963087	0.980634	0.0428295	1
OR10R2	0	4	0	0	0	11.974	0	0	0	0.00175814	0.889819	0.00735788	1	0.803551	0.963087	0.980634	0.0434997	1
NOSTRIN	0	2	0	0	1	5.20411	0	0	30.1119	0.0960841	0.72475	0.229313	0.0321223	0.803551	0.963087	0.980634	0.0435399	1
FRG2B	0	0	0	0	1	0	0	0	104.609	0.501586	0.838999	0.782597	0.00946719	0.803551	0.963087	0.980634	0.0437506	1
HUS1B	0	1	0	0	1	5.12723	0	0	60.3687	0.221511	0.904418	0.46951	0.0162899	0.803551	0.963087	0.980634	0.0449203	1
ADAM23	0	3	0	0	1	4.70257	0	0	19.5955	0.0646741	0.675864	0.158114	0.0485095	0.803551	0.963087	0.980634	0.0450265	1
ZNF34	0	2	0	0	1	4.8186	0	0	33.7048	0.110409	0.79604	0.266816	0.0287986	0.803551	0.963087	0.980634	0.045094	1
BCLAF1	0	1	1	0	1	1.91958	19.0458	19.0458	17.3827	0.589629	0.0523449	0.142761	0.054343	0.803551	0.963087	0.980634	0.0454547	1
IRX4	0	3	1	0	0	6.76555	49.1403	49.1403	0	0.0258116	0.0181828	0.00788692	1	0.803551	0.963087	0.980634	0.0460797	1
MAP4K4	0	3	1	0	1	4.05309	10.9316	10.9316	9.56712	0.0919862	0.0970942	0.084631	0.0944663	0.803551	0.963087	0.980634	0.0466013	1
ECM1	1	2	0	0	1	5.00253	0	0	28.7665	0.0963955	0.777952	0.238137	0.0335733	0.803551	0.963087	0.980634	0.0466026	1
FAT1	3	0	1	0	0	0	2.99253	2.99253	0	0.00479136	0.37183	0.00806119	1	0.803551	0.963087	0.980634	0.0469217	1
ATPIF1	0	0	0	0	1	0	0	0	113.023	0.715286	0.894843	0.927653	0.00876866	0.807119	0.963087	0.980634	0.0472737	1
FAM57B	0	1	0	0	1	4.8836	0	0	57.5895	0.233259	0.845872	0.480267	0.0170623	0.803551	0.963087	0.980634	0.0475631	1
PRSS37	0	1	0	0	1	3.69708	0	0	68.0597	0.311906	0.793794	0.575732	0.0144762	0.803551	0.963087	0.980634	0.0482343	1
CHD8	1	0	0	1	1	0	5.14892	5.14892	7.35568	0.0747829	0.215441	0.0713227	0.119415	0.803551	0.963087	0.980634	0.0491064	1
APOBEC1	0	0	0	0	1	0	0	0	91.0469	0.523759	0.812101	0.794613	0.0108618	0.803551	0.963087	0.980634	0.0496484	1
HIST1H2BE	0	0	0	0	1	0	0	0	104.148	0.70918	0.957127	0.931494	0.00950868	0.805626	0.964956	0.980634	0.0507214	1
COL4A3	1	0	0	0	1	0	0	0	14.1596	0.0540748	0.504196	0.134813	0.0658829	0.803551	0.963087	0.980634	0.0508377	1
SLC35E2	0	0	0	0	1	0	0	0	93.9233	0.578688	0.881422	0.848043	0.0105327	0.803551	0.963087	0.980634	0.051075	1
ELFN2	2	7	0	0	0	5.97004	0	0	0	0.00227668	0.801014	0.00895478	1	0.803551	0.963087	0.980634	0.0511816	1
TXNRD1	0	3	1	0	0	8.64925	23.6492	23.6492	0	0.0133705	0.0411041	0.00904824	1	0.803551	0.963087	0.980634	0.0516219	1
ZNF74	0	4	0	0	0	11.1545	0	0	0	0.00227272	0.825864	0.00905242	1	0.803551	0.963087	0.980634	0.0516415	1
OR2T8	2	0	0	0	1	0	0	0	81.0494	0.451411	0.890918	0.746408	0.0121849	0.803551	0.963087	0.980634	0.0518414	1
CTRB1	0	0	0	0	1	0	0	0	86.852	0.534281	0.839806	0.808599	0.0113803	0.803551	0.963087	0.980634	0.0523445	1
HS1BP3	0	2	0	1	0	8.11758	57.0898	57.0898	0	0.04165	0.0153915	0.00929778	1	0.803551	0.963087	0.980634	0.0527926	1
PTTG2	0	0	0	0	1	0	0	0	84.3328	0.512014	0.879935	0.797957	0.0117162	0.803551	0.963087	0.980634	0.0530321	1
MS4A2	0	0	0	0	1	0	0	0	80.4353	0.481602	0.819488	0.761951	0.0122768	0.803551	0.963087	0.980634	0.0530569	1
FAM9A	0	1	0	0	1	3.59525	0	0	61.8367	0.320965	0.803176	0.588875	0.0159094	0.803551	0.963087	0.980634	0.0531239	1
FAM228A	0	0	0	0	1	0	0	0	87.3372	0.561749	0.842907	0.829398	0.0113178	0.803551	0.963087	0.980634	0.0532093	1
EQTN	0	1	0	0	1	3.95516	0	0	57.6591	0.290937	0.813505	0.55375	0.0170421	0.803551	0.963087	0.980634	0.053443	1
ATRX	1	2	1	1	1	1.10325	9.78181	9.78181	7.644	0.908601	0.0265923	0.0821534	0.11544	0.924102	0.963087	0.980634	0.0536609	1
HSPA9	0	2	0	0	1	5.66822	0	0	20.7773	0.0821692	0.774213	0.208131	0.0458794	0.803551	0.963087	0.980634	0.053964	1
B2M	0	0	0	0	1	0	0	0	96.3829	0.730923	0.919449	0.937855	0.0102667	0.811632	0.963087	0.980634	0.0543347	1
DMXL1	1	0	0	1	1	0	4.00478	4.00478	5.69712	0.0547784	0.281213	0.0646911	0.148912	0.803551	0.963087	0.980634	0.0543561	1
KRTAP10-7	0	0	0	0	1	0	0	0	82.9689	0.528341	0.89035	0.812396	0.0119064	0.803551	0.963087	0.980634	0.0545392	1
CCR2	0	1	0	0	1	3.30929	0	0	63.5549	0.349198	0.842086	0.630214	0.0154861	0.803551	0.963087	0.980634	0.0549414	1
AHNAK2	17	15	0	0	3	0.80659	0	0	7.82843	0.525178	0.253444	0.450036	0.0217304	0.803551	0.963087	0.980634	0.0550337	1
PEX2	0	0	0	0	1	0	0	0	85.9411	0.5873	0.866867	0.851495	0.0114995	0.803551	0.963087	0.980634	0.0550906	1
HHLA3	0	0	0	0	1	0	0	0	91.1941	0.6728	0.899107	0.90755	0.0108444	0.803551	0.963087	0.980634	0.0553221	1
MOSPD1	0	0	0	0	1	0	0	0	89.2809	0.652629	0.872206	0.892376	0.0110742	0.803551	0.963087	0.980634	0.0555091	1
GAB4	1	3	0	0	1	3.32293	0	0	28.1057	0.130794	0.703875	0.288796	0.034335	0.803551	0.963087	0.980634	0.0556636	1
RBCK1	1	4	0	0	0	9.98741	0	0	0	0.00263961	0.763337	0.0100579	1	0.803551	0.963087	0.980634	0.0563183	1
HTR5A	3	0	0	0	1	0	0	0	42.7929	0.214686	0.755564	0.443606	0.0228248	0.803551	0.963087	0.980634	0.0566275	1
OR2J2	0	0	0	0	1	0	0	0	64.759	0.384377	0.835113	0.671819	0.0152026	0.803551	0.963087	0.980634	0.0570322	1
GRM6	0	1	1	0	1	0.897508	13.7556	13.7556	18.0405	0.923322	0.0752335	0.195309	0.0524675	0.936608	0.963087	0.980634	0.0571879	1
NGF	0	0	0	0	1	0	0	0	70.3063	0.442185	0.864269	0.73438	0.0140202	0.803551	0.963087	0.980634	0.0574113	1
CAPZB	1	3	0	0	0	14.543	0	0	0	0.00260163	0.820348	0.0103061	1	0.803551	0.963087	0.980634	0.0574569	1
IFIH1	2	2	1	0	1	2.18292	10.0286	10.0286	18.2333	0.376831	0.102108	0.200573	0.0519419	0.803551	0.963087	0.980634	0.0579688	1
ELSPBP1	0	0	0	0	1	0	0	0	71.1182	0.486126	0.782303	0.757172	0.0138624	0.803551	0.963087	0.980634	0.0583249	1
DDX59	1	2	0	0	1	4.50205	0	0	25.4036	0.116776	0.777734	0.277353	0.0378463	0.803551	0.963087	0.980634	0.0583274	1
CTD-2228K2.5	0	0	1	0	0	0	274.326	274.326	0	0.748925	0.00273718	0.0105324	1	0.81818	0.963087	0.980634	0.0584896	1
MSH6	0	2	2	0	0	2.44127	29.8693	29.8693	0	0.339975	0.00297984	0.0105451	1	0.803551	0.963087	0.980634	0.0585474	1
UGT3A1	0	2	0	0	1	3.7609	0	0	33.45	0.170259	0.750097	0.364335	0.0290115	0.803551	0.963087	0.980634	0.0586603	1
CHRAC1	0	0	0	0	1	0	0	0	87.3421	0.724869	0.918522	0.935123	0.0113172	0.809885	0.963087	0.980634	0.0587196	1
SF3B14	0	2	0	0	0	31.7809	0	0	0	0.00261911	0.89733	0.0106669	1	0.803551	0.963087	0.980634	0.0591012	1
PPFIBP1	0	2	2	0	0	3.62029	25.0552	25.0552	0	0.181595	0.00429081	0.010668	1	0.803551	0.963087	0.980634	0.0591059	1
AAK1	0	5	0	0	0	8.31007	0	0	0	0.00305526	0.701799	0.0106777	1	0.803551	0.963087	0.980634	0.0591503	1
EDC4	0	2	0	2	0	2.82138	28.1056	28.1056	0	0.27246	0.00338144	0.0107198	1	0.803551	0.963087	0.980634	0.059341	1
RASL10B	0	0	0	0	1	0	0	0	76.4552	0.564273	0.870965	0.836308	0.0129075	0.803551	0.963087	0.980634	0.0596804	1
OR4M2	1	0	0	0	1	0	0	0	50.4953	0.290301	0.811415	0.557525	0.019412	0.803551	0.963087	0.980634	0.0598074	1
ENKUR	0	0	0	0	1	0	0	0	73.1438	0.527778	0.842266	0.804098	0.0134838	0.803551	0.963087	0.980634	0.0598961	1
ACMSD	1	0	0	0	1	0	0	0	59.4287	0.389658	0.752186	0.65973	0.0165432	0.803551	0.963087	0.980634	0.0602204	1
GNPDA1	0	0	0	0	1	0	0	0	72.208	0.537741	0.844407	0.812117	0.0136561	0.803551	0.963087	0.980634	0.0610157	1
PGR	0	4	0	0	1	3.82899	0	0	15.2088	0.0727056	0.727164	0.180641	0.0616229	0.803551	0.963087	0.980634	0.0612013	1
DPP7	0	1	0	0	1	5.33428	0	0	38.8413	0.212361	0.843649	0.448705	0.0250875	0.803551	0.963087	0.980634	0.061764	1
DUSP18	0	0	1	0	0	0	248.393	248.393	0	0.70051	0.00305012	0.0112912	1	0.804455	0.963087	0.980634	0.0619178	1
CHIC1	1	0	0	0	1	0	0	0	62.7016	0.443806	0.807539	0.725417	0.0156935	0.803551	0.963087	0.980634	0.062335	1
KCNIP4	0	0	0	0	1	0	0	0	63.1882	0.467798	0.78061	0.741144	0.0155745	0.803551	0.963087	0.980634	0.0630439	1
TMEM163	0	0	0	0	1	0	0	0	61.6629	0.440262	0.819231	0.724857	0.0159535	0.803551	0.963087	0.980634	0.0631379	1
COA7	0	1	1	0	0	8.19073	102.993	102.993	0	0.133459	0.00801047	0.0116418	1	0.803551	0.963087	0.980634	0.0634847	1
LCE2A	0	0	1	0	0	0	233.679	233.679	0	0.659763	0.00326029	0.0116497	1	0.803551	0.963087	0.980634	0.0635197	1
OR11H12	0	0	0	0	1	0	0	0	74.4663	0.625932	0.900845	0.881341	0.0132476	0.803551	0.963087	0.980634	0.0636351	1
KCNB1	3	0	0	0	1	0	0	0	18.519	0.0929195	0.697247	0.22936	0.0511823	0.803551	0.963087	0.980634	0.0639178	1
EBPL	0	0	0	0	1	0	0	0	74.3123	0.650705	0.872379	0.891335	0.0132747	0.803551	0.963087	0.980634	0.0643307	1
NUDT7	1	0	0	0	1	0	0	0	66.6773	0.522708	0.85992	0.803199	0.0147718	0.803551	0.963087	0.980634	0.064475	1
TDG	0	1	0	0	1	4.53788	0	0	41.0847	0.252053	0.809374	0.500986	0.0237508	0.803551	0.963087	0.980634	0.0646262	1
TMEM54	0	0	0	0	1	0	0	0	69.9503	0.584282	0.859489	0.848154	0.0140906	0.803551	0.963087	0.980634	0.0648572	1
TM2D1	0	0	0	0	1	0	0	0	69.0529	0.573338	0.85425	0.83972	0.014271	0.803551	0.963087	0.980634	0.0650019	1
SBSPON	0	0	0	0	1	0	0	0	59.7541	0.44951	0.795808	0.728479	0.0164546	0.803551	0.963087	0.980634	0.0650159	1
TAS2R43	0	0	0	0	1	0	0	0	69.7362	0.580232	0.87906	0.848734	0.0141332	0.803551	0.963087	0.980634	0.0650535	1
CRELD1	0	1	0	0	1	4.03487	0	0	43.871	0.28498	0.803889	0.544083	0.0222766	0.803551	0.963087	0.980634	0.0656057	1
ZNF568	0	2	2	0	0	2.9133	25.9516	25.9516	0	0.259038	0.00398953	0.0121386	1	0.803551	0.963087	0.980634	0.0656865	1
KIFC2	1	2	2	0	0	2.42814	25.696	25.696	0	0.329111	0.00370055	0.0121451	1	0.803551	0.963087	0.980634	0.065715	1
PRSS55	1	0	0	0	1	0	0	0	43.9628	0.292334	0.753105	0.549822	0.0222311	0.803551	0.963087	0.980634	0.0660591	1
GNB1	0	3	0	0	0	14.4445	0	0	0	0.00315353	0.819914	0.0122313	1	0.803551	0.963087	0.980634	0.0660949	1
TMA16	0	0	0	0	1	0	0	0	71.8516	0.658423	0.862001	0.893675	0.0137229	0.803551	0.963087	0.980634	0.0662382	1
GRXCR1	0	1	0	0	1	2.51131	0	0	58.531	0.458673	0.797096	0.731423	0.0167926	0.803551	0.963087	0.980634	0.0663202	1
RNF123	0	1	1	1	0	1.67322	29.1915	29.1915	0	0.665971	0.00312543	0.0126632	1	0.803551	0.963087	0.980634	0.0679894	1
PTGER4	1	2	1	0	0	5.8632	59.725	59.725	0	0.0717558	0.0142074	0.0126797	1	0.803551	0.963087	0.980634	0.0680615	1
HSD17B6	0	0	0	0	1	0	0	0	61.356	0.517975	0.8274	0.79346	0.016032	0.803551	0.963087	0.980634	0.0682408	1
FNDC9	0	0	0	0	1	0	0	0	66.8284	0.602592	0.892477	0.865594	0.0147389	0.803551	0.963087	0.980634	0.0684029	1
MGARP	0	0	0	0	1	0	0	0	66.836	0.604617	0.895492	0.867321	0.0147373	0.803551	0.963087	0.980634	0.0685077	1
LRRC7	0	5	0	0	1	3.48629	0	0	10.9625	0.0720526	0.587817	0.153691	0.0834638	0.803551	0.963087	0.980634	0.068707	1
MREG	0	0	0	0	1	0	0	0	64.7278	0.585218	0.835404	0.843984	0.0152098	0.803551	0.963087	0.980634	0.0687469	1
KNTC1	0	0	1	0	1	0	6.23995	6.23995	9.12883	0.175495	0.17945	0.13049	0.0985468	0.803551	0.963087	0.980634	0.0688449	1
NELFE	0	1	0	0	1	4.45867	0	0	38.1408	0.25676	0.795854	0.504818	0.0255363	0.803551	0.963087	0.980634	0.0689834	1
MRS2	0	2	1	0	0	8.87569	34.7211	34.7211	0	0.035015	0.026773	0.0130058	1	0.803551	0.963087	0.980634	0.0694819	1
NANOG	0	1	0	0	1	4.37784	0	0	38.5757	0.261734	0.813027	0.515005	0.0252558	0.803551	0.963087	0.980634	0.0694862	1
HDDC2	0	0	0	0	1	0	0	0	66.1453	0.629737	0.863787	0.877707	0.0148888	0.803551	0.963087	0.980634	0.0697517	1
OVOL2	0	0	0	0	1	0	0	0	56.1029	0.45819	0.867377	0.74973	0.0175064	0.803551	0.963087	0.980634	0.0699989	1
GOLGA8O	0	0	0	0	1	0	0	0	64.5986	0.610561	0.841121	0.861536	0.0152398	0.803551	0.963087	0.980634	0.0700187	1
KCNK9	1	0	0	0	1	0	0	0	41.8825	0.29295	0.833965	0.564152	0.0233091	0.803551	0.963087	0.980634	0.0701065	1
RIMS2	2	0	0	0	1	0	0	0	10.4153	0.0643462	0.481693	0.150609	0.0874582	0.803551	0.963087	0.980634	0.0702021	1
VTCN1	0	0	0	0	1	0	0	0	56.2822	0.472071	0.828627	0.755543	0.0174516	0.803551	0.963087	0.980634	0.0702604	1
LMOD1	1	2	0	0	1	3.52759	0	0	28.7622	0.179305	0.827601	0.393709	0.0335781	0.803551	0.963087	0.980634	0.0704101	1
TSPAN33	0	0	0	0	1	0	0	0	61.7247	0.569019	0.831159	0.83205	0.0159378	0.803551	0.963087	0.980634	0.0705876	1
KRTAP4-11	0	2	0	0	0	28.4085	0	0	0	0.00330701	0.93127	0.0132911	1	0.803551	0.963087	0.980634	0.0707175	1
HTR3B	1	0	0	0	1	0	0	0	43.6273	0.336341	0.722974	0.595189	0.0223982	0.803551	0.963087	0.980634	0.0708905	1
AGT	0	0	0	0	1	0	0	0	49.1837	0.389165	0.811568	0.672783	0.0199192	0.803551	0.963087	0.980634	0.071193	1
SPOP	1	1	0	0	1	3.7812	0	0	40.8908	0.29859	0.803677	0.562179	0.0238607	0.803551	0.963087	0.980634	0.0712477	1
CCDC30	0	2	2	0	0	3.4911	22.3658	22.3658	0	0.192996	0.00542573	0.0136341	1	0.803551	0.963087	0.980634	0.0721949	1
TNN	1	8	0	0	0	5.08474	0	0	0	0.00477815	0.587163	0.0137608	1	0.803551	0.963087	0.980634	0.0727388	1
PIM1	0	1	0	0	1	5.34097	0	0	31.4596	0.212077	0.854491	0.449716	0.0307894	0.803551	0.963087	0.980634	0.0731056	1
EIF2B3	3	0	0	0	1	0	0	0	40.2504	0.316982	0.725073	0.572385	0.0242309	0.803551	0.963087	0.980634	0.0732038	1
VGF	0	2	0	0	1	5.22334	0	0	16.5266	0.0954419	0.864804	0.243993	0.0569945	0.803551	0.963087	0.980634	0.0733612	1
HMGCL	0	0	0	0	1	0	0	0	57.8059	0.548189	0.841235	0.819272	0.0169996	0.803551	0.963087	0.980634	0.0734511	1
DYX1C1	0	1	0	0	1	3.21595	0	0	43.9762	0.359427	0.779418	0.627308	0.0222245	0.803551	0.963087	0.980634	0.0735124	1
RAVER1	0	2	0	0	1	4.54714	0	0	19.8457	0.122433	0.811071	0.291442	0.0479279	0.803551	0.963087	0.980634	0.0736259	1
IBA57	0	3	0	0	0	13.8245	0	0	0	0.00357904	0.868831	0.0140257	1	0.803551	0.963087	0.980634	0.0738714	1
OR5T2	0	4	0	0	0	9.81858	0	0	0	0.00358382	0.872317	0.0140294	1	0.803551	0.963087	0.980634	0.0738871	1
MOCOS	2	0	0	0	1	0	0	0	19.465	0.130936	0.624354	0.28989	0.0488186	0.803551	0.963087	0.980634	0.0744099	1
OR5H6	0	1	0	0	1	2.68873	0	0	49.4237	0.429289	0.851306	0.716905	0.0198244	0.803551	0.963087	0.980634	0.074666	1
CTC-326K19.6	0	0	1	0	0	0	206.669	206.669	0	0.792523	0.00372846	0.0142608	1	0.84073	0.963087	0.980634	0.0748726	1
PRAMEF17	0	0	0	0	1	0	0	0	62.8391	0.677089	0.907624	0.910941	0.0156597	0.803551	0.963087	0.980634	0.0748906	1
SERPINB7	0	1	0	0	1	3.15709	0	0	43.8233	0.366164	0.804621	0.641186	0.0223003	0.803551	0.963087	0.980634	0.0750334	1
TARSL2	0	4	0	0	0	9.52351	0	0	0	0.00399104	0.74577	0.0143383	1	0.803551	0.963087	0.980634	0.0752019	1
LIMA1	0	4	0	0	0	9.57985	0	0	0	0.00390903	0.773692	0.0143762	1	0.803551	0.963087	0.980634	0.0753627	1
INO80E	0	0	0	0	1	0	0	0	57.7423	0.582736	0.878166	0.850298	0.0170179	0.803551	0.963087	0.980634	0.0757616	1
SKP2	0	3	0	0	0	13.515	0	0	0	0.00382001	0.815604	0.0145331	1	0.803551	0.963087	0.980634	0.0760273	1
RHBG	0	1	0	0	1	3.20735	0	0	42.5879	0.360396	0.807226	0.635439	0.0229321	0.803551	0.963087	0.980634	0.0761917	1
MORF4L1	1	1	0	0	1	4.40962	0	0	33.4618	0.25411	0.79962	0.502682	0.0290016	0.803551	0.963087	0.980634	0.0762197	1
CCL5	0	2	0	0	0	26.9138	0	0	0	0.00369953	0.910608	0.0146609	1	0.803551	0.963087	0.980634	0.0765677	1
GPBP1L1	0	1	0	0	1	3.53208	0	0	39.5831	0.326832	0.80953	0.597324	0.0246292	0.803551	0.963087	0.980634	0.0767816	1
LSM12	0	0	0	0	1	0	0	0	58.4505	0.622101	0.876544	0.875363	0.0168153	0.803551	0.963087	0.980634	0.0768148	1
LECT1	0	1	0	0	1	3.36916	0	0	40.8406	0.342916	0.810095	0.616309	0.0238893	0.803551	0.963087	0.980634	0.0768304	1
LURAP1L	0	0	0	0	1	0	0	0	52.5504	0.503092	0.885049	0.791359	0.0186673	0.803551	0.963087	0.980634	0.0770386	1
IGSF6	0	1	0	1	0	8.18752	80.4953	80.4953	0	0.133517	0.0105169	0.0148391	1	0.803551	0.963087	0.980634	0.0773191	1
NUBP2	0	0	0	0	1	0	0	0	56.5696	0.596409	0.87756	0.859312	0.0173645	0.803551	0.963087	0.980634	0.0776658	1
STX10	0	0	0	0	1	0	0	0	57.1289	0.614917	0.859304	0.867891	0.0171975	0.803551	0.963087	0.980634	0.0776827	1
MMP11	0	3	0	0	0	13.4335	0	0	0	0.00388691	0.842598	0.0149588	1	0.803551	0.963087	0.980634	0.0778227	1
MSANTD4	0	0	0	0	1	0	0	0	50.9032	0.496414	0.834243	0.777408	0.0192595	0.803551	0.963087	0.980634	0.0778801	1
SDCBP	0	0	0	0	1	0	0	0	54.3101	0.562323	0.841803	0.829583	0.0180736	0.803551	0.963087	0.980634	0.0779686	1
LSP1	0	1	0	0	1	3.13604	0	0	41.9711	0.36863	0.808734	0.644875	0.0232611	0.803551	0.963087	0.980634	0.0779976	1
DEFB124	0	0	1	0	0	0	192.04	192.04	0	0.749428	0.0040402	0.0150197	1	0.818346	0.963087	0.980634	0.0780785	1
CFH	0	4	0	2	0	3.92342	15.8713	15.8713	0	0.0679275	0.010962	0.0150794	1	0.803551	0.963087	0.980634	0.0783287	1
EID1	0	0	1	0	0	0	171.564	171.564	0	0.609009	0.00457111	0.0151616	1	0.803551	0.963087	0.980634	0.0786732	1
GLDN	2	0	0	0	1	0	0	0	28.6851	0.226116	0.706945	0.451831	0.0336653	0.803551	0.963087	0.980634	0.0788804	1
SERTAD2	1	0	0	0	1	0	0	0	46.8656	0.433601	0.886698	0.729016	0.0208835	0.803551	0.963087	0.980634	0.0789363	1
SMAD3	0	3	0	0	0	13.3294	0	0	0	0.00397471	0.838211	0.0152355	1	0.803551	0.963087	0.980634	0.0789829	1
SLC39A11	0	0	0	0	1	0	0	0	46.68	0.447286	0.797446	0.726813	0.0209647	0.803551	0.963087	0.980634	0.0789909	1
SLC52A1	1	0	0	0	1	0	0	0	43.0088	0.384508	0.830789	0.670918	0.0227128	0.803551	0.963087	0.980634	0.0789951	1
HOMER2	1	0	0	0	1	0	0	0	44.1893	0.415276	0.768196	0.689237	0.0221198	0.803551	0.963087	0.980634	0.0790256	1
PPL	0	4	1	0	1	2.96531	8.56418	8.56418	8.56066	0.14262	0.127088	0.146119	0.104392	0.803551	0.963087	0.980634	0.079059	1
ZNF587	0	2	0	0	1	4.13088	0	0	20.3271	0.144903	0.774238	0.326458	0.046847	0.803551	0.963087	0.980634	0.0792256	1
POLR3C	0	1	0	0	1	3.66986	0	0	36.7671	0.314281	0.797821	0.579562	0.0264647	0.803551	0.963087	0.980634	0.0794109	1
INHA	0	0	0	0	1	0	0	0	46.4996	0.439369	0.852946	0.729983	0.0210443	0.803551	0.963087	0.980634	0.0795115	1
FAM120B	2	6	0	0	0	5.73625	0	0	0	0.00469355	0.658541	0.0154684	1	0.803551	0.963087	0.980634	0.0799555	1
HNRNPH1	0	2	0	1	0	7.87886	35.1069	35.1069	0	0.0441215	0.026445	0.0155472	1	0.803551	0.963087	0.980634	0.0802839	1
MAGEA3	0	3	0	0	0	13.2763	0	0	0	0.00402053	0.862573	0.0155537	1	0.803551	0.963087	0.980634	0.0803109	1
KHDC3L	1	3	0	0	0	12.4941	0	0	0	0.00404347	0.844424	0.0155669	1	0.803551	0.963087	0.980634	0.0803657	1
CREB1	0	0	0	0	1	0	0	0	49.8635	0.525553	0.816358	0.796964	0.019653	0.803551	0.963087	0.980634	0.0807645	1
PPP2R5A	0	1	0	0	1	3.92312	0	0	34.281	0.293397	0.795769	0.553125	0.0283285	0.803551	0.963087	0.980634	0.0807913	1
PHPT1	0	0	1	0	0	0	180.261	180.261	0	0.720851	0.00433007	0.0157326	1	0.808509	0.963087	0.980634	0.0810547	1
FAM45A	0	0	0	0	1	0	0	0	52.2878	0.578834	0.839924	0.840649	0.0187593	0.803551	0.963087	0.980634	0.0812097	1
TTBK1	2	2	1	0	1	1.50874	12.2452	12.2452	12.2071	0.630336	0.081753	0.209388	0.0756094	0.803551	0.963087	0.980634	0.0814657	1
C1orf123	0	2	0	0	0	25.5611	0	0	0	0.00411681	0.867209	0.0159658	1	0.803551	0.963087	0.980634	0.0820211	1
HIST1H1B	0	0	0	0	1	0	0	0	55.605	0.656262	0.951649	0.904082	0.0176603	0.803551	0.963959	0.980634	0.0820235	1
PAG1	0	1	0	0	1	3.08654	0	0	40.0541	0.37455	0.831866	0.656517	0.0243468	0.803551	0.963087	0.980634	0.0820968	1
LMAN2	0	0	0	0	1	0	0	0	48.5765	0.514921	0.839633	0.793504	0.020163	0.803551	0.963087	0.980634	0.0821605	1
ZNF83	0	2	0	0	1	3.4996	0	0	24.0955	0.192215	0.777643	0.404845	0.0398176	0.803551	0.963087	0.980634	0.0826583	1
ISPD	1	0	0	0	1	0	0	0	33.0787	0.299716	0.715069	0.550528	0.0293274	0.803551	0.963087	0.980634	0.0827639	1
BPIFC	0	0	0	0	1	0	0	0	36.5748	0.344585	0.732605	0.607721	0.0266001	0.803551	0.963087	0.980634	0.0828459	1
MGAM	2	10	0	0	1	2.37406	0	0	5.5099	0.0945039	0.307608	0.105794	0.153183	0.803551	0.963087	0.980634	0.0830126	1
SLC25A17	0	0	0	0	1	0	0	0	50.3511	0.569451	0.833888	0.832938	0.0194665	0.803551	0.963087	0.980634	0.0830478	1
GTF2I	0	2	0	0	1	3.88539	0	0	19.8224	0.161056	0.705125	0.339432	0.0479814	0.803551	0.963087	0.980634	0.0833446	1
CD1D	0	0	0	0	1	0	0	0	45.3539	0.482424	0.792623	0.756619	0.0215642	0.803551	0.963087	0.980634	0.083466	1
DLST	0	3	0	0	0	12.9562	0	0	0	0.00431191	0.827602	0.0163229	1	0.803551	0.963087	0.980634	0.0834946	1
PMS1	1	4	1	0	0	5.9521	13.8485	13.8485	0	0.0158562	0.0725931	0.0163345	1	0.803551	0.963087	0.980634	0.0835426	1
OLR1	1	3	0	0	0	12.1355	0	0	0	0.00439745	0.793163	0.0164017	1	0.803551	0.963087	0.980634	0.0838186	1
RWDD2B	0	0	0	0	1	0	0	0	50.8148	0.59128	0.848281	0.850667	0.0192924	0.803551	0.963087	0.980634	0.0838586	1
PRPF31	1	1	0	0	1	2.70714	0	0	41.24	0.419425	0.797996	0.695597	0.0236635	0.803551	0.963087	0.980634	0.0840595	1
RAD51AP2	1	1	1	0	1	0.937396	12.3295	12.3295	12.053	0.953068	0.0826284	0.215721	0.0765008	0.961104	0.963087	0.980634	0.0842342	1
PFKFB1	0	0	0	0	1	0	0	0	36.98	0.366166	0.721276	0.628156	0.0263164	0.803551	0.963087	0.980634	0.084349	1
SULF1	0	5	0	0	0	7.35848	0	0	0	0.00500327	0.694849	0.0166348	1	0.803551	0.963087	0.980634	0.0847754	1
WNT2	0	0	0	0	1	0	0	0	43.0439	0.452288	0.813448	0.734814	0.0226947	0.803551	0.963087	0.980634	0.0849457	1
C21orf91	0	0	0	0	1	0	0	0	48.6128	0.560731	0.846863	0.829455	0.0201483	0.803551	0.963087	0.980634	0.0850918	1
KBTBD11	0	1	1	0	0	3.51637	131.344	131.344	0	0.328323	0.00612867	0.0167636	1	0.803551	0.963087	0.980634	0.0853024	1
PAAF1	0	0	0	0	1	0	0	0	46.8271	0.531611	0.819116	0.802215	0.0209003	0.803551	0.963087	0.980634	0.0853143	1
C1orf94	0	0	0	0	1	0	0	0	28.2324	0.249901	0.738313	0.492562	0.0341863	0.803551	0.963087	0.980634	0.0856098	1
SOCS6	0	0	0	0	1	0	0	0	35.738	0.338134	0.834395	0.620078	0.0272056	0.803551	0.963087	0.980634	0.0857353	1
PXDNL	3	7	0	0	1	2.38322	0	0	10.5196	0.114662	0.462038	0.19514	0.0866675	0.803551	0.963087	0.980634	0.0859095	1
PEF1	0	0	0	0	1	0	0	0	48.1943	0.562062	0.863775	0.833519	0.0203196	0.803551	0.963087	0.980634	0.0860096	1
SBK3	0	0	0	0	1	0	0	0	36.3312	0.354774	0.799872	0.633444	0.0267735	0.803551	0.963087	0.980634	0.0861023	1
GPR52	0	0	0	0	1	0	0	0	42.25	0.446808	0.845892	0.735832	0.0231112	0.803551	0.963087	0.980634	0.0862914	1
HIVEP3	0	2	1	1	0	1.15066	24.145	24.145	0	0.875157	0.00463222	0.0170228	1	0.897447	0.963087	0.980634	0.0863601	1
IDH3G	0	3	0	0	0	12.7652	0	0	0	0.00449901	0.836967	0.0170396	1	0.803551	0.963087	0.980634	0.0864286	1
TRIM38	1	1	0	0	1	2.97473	0	0	37.4756	0.381741	0.7969	0.656892	0.0259776	0.803551	0.963087	0.980634	0.0865298	1
ZNF704	0	0	0	0	1	0	0	0	37.3684	0.379729	0.775819	0.655665	0.0260501	0.803551	0.963087	0.980634	0.0865937	1
TOX2	0	4	0	0	0	9.10651	0	0	0	0.00466926	0.805561	0.0172579	1	0.803551	0.963087	0.980634	0.0873162	1
LCP2	0	0	0	0	1	0	0	0	33.4381	0.335668	0.720603	0.594817	0.0290215	0.803551	0.963087	0.980634	0.0873346	1
TMEM120B	0	0	0	0	1	0	0	0	46.5487	0.562182	0.814453	0.82348	0.0210226	0.803551	0.963087	0.980634	0.0875344	1
ARV1	0	0	0	0	1	0	0	0	49.6889	0.637793	0.86702	0.883026	0.0197207	0.803551	0.963087	0.980634	0.0879487	1
UBA5	0	0	0	0	1	0	0	0	45.0315	0.534926	0.823919	0.805784	0.0217152	0.803551	0.963087	0.980634	0.0882882	1
SLC16A10	0	0	0	0	1	0	0	0	37.4091	0.387332	0.822199	0.672779	0.0260225	0.803551	0.963087	0.980634	0.0883271	1
TSSK2	0	0	0	0	1	0	0	0	44.5601	0.510275	0.906303	0.799906	0.0219398	0.803551	0.963087	0.980634	0.0884984	1
MBD3	0	0	0	0	1	0	0	0	47.2798	0.578079	0.881725	0.84767	0.0207044	0.803551	0.963087	0.980634	0.0885014	1
DNAAF2	0	2	0	0	1	4.65367	0	0	15.2554	0.117498	0.845422	0.285983	0.0614466	0.803551	0.963087	0.980634	0.0885911	1
TIMM44	0	1	0	0	1	4.14994	0	0	29.4974	0.276768	0.819817	0.536501	0.0327692	0.803551	0.963087	0.980634	0.0886235	1
WBP2	0	0	0	0	1	0	0	0	47.3159	0.59263	0.869063	0.855414	0.0206889	0.803551	0.963087	0.980634	0.0890954	1
ERBB2	1	2	1	0	1	2.05473	10.1288	10.1288	11.2522	0.421848	0.102806	0.217351	0.0814929	0.803551	0.963087	0.980634	0.0891559	1
PABPC3	0	0	0	0	1	0	0	0	25.509	0.231908	0.757742	0.470787	0.037696	0.803551	0.963087	0.980634	0.0892937	1
SIRT7	0	3	0	0	0	12.5438	0	0	0	0.00472954	0.835187	0.0178145	1	0.803551	0.963087	0.980634	0.0895668	1
FAM189B	0	2	1	0	0	6.20278	44.366	44.366	0	0.0695055	0.020373	0.0178352	1	0.803551	0.963087	0.980634	0.0896502	1
MEGF8	0	2	0	0	2	1.21732	0	0	11.8287	0.82624	0.602743	0.843772	0.0211676	0.863144	0.963087	0.980634	0.0897523	1
MED8	0	0	0	0	1	0	0	0	46.209	0.586574	0.840132	0.84589	0.0211738	0.803551	0.963087	0.980634	0.089954	1
FBXL3	0	0	0	0	1	0	0	0	42.7066	0.509175	0.833783	0.787755	0.0228698	0.803551	0.963087	0.980634	0.0903765	1
APCDD1L	0	0	0	0	1	0	0	0	29.6578	0.287729	0.798663	0.552785	0.0325978	0.803551	0.963087	0.980634	0.0903915	1
COL20A1	0	4	0	0	1	3.02206	0	0	13.9752	0.136018	0.618754	0.271189	0.066693	0.803551	0.963087	0.980634	0.0906599	1
TMEM147	0	0	0	0	1	0	0	0	47.7101	0.644628	0.858721	0.885381	0.0205216	0.803551	0.963087	0.980634	0.0909927	1
KIAA1024	0	0	0	0	1	0	0	0	24.1474	0.222372	0.762592	0.457771	0.0397355	0.803551	0.963087	0.980634	0.0910741	1
PEX26	0	0	0	0	1	0	0	0	43.5127	0.55261	0.854386	0.825025	0.0224558	0.803551	0.963087	0.980634	0.0924209	1
AC018755.1	0	0	0	0	1	0	0	0	44.8708	0.582375	0.881815	0.850622	0.0217912	0.803551	0.963087	0.980634	0.0924587	1
ACOX3	0	4	0	0	0	8.80992	0	0	0	0.00523992	0.760631	0.0185803	1	0.803551	0.963087	0.980634	0.092635	1
ZNF493	3	3	0	0	1	3.0094	0	0	15.938	0.146341	0.694608	0.315757	0.0589728	0.803551	0.963087	0.980634	0.0927973	1
GPR123	0	0	0	0	1	0	0	0	13.068	0.112342	0.641828	0.262856	0.0709881	0.803551	0.963087	0.980634	0.092951	1
S1PR3	0	0	1	0	0	0	124.877	124.877	0	0.514359	0.00647862	0.0187022	1	0.803551	0.963087	0.980634	0.0931204	1
CALCOCO2	0	3	0	0	0	12.161	0	0	0	0.00516629	0.779983	0.018723	1	0.803551	0.963087	0.980634	0.0932031	1
CCDC171	0	3	0	0	1	3.48861	0	0	13.1582	0.129203	0.628483	0.265437	0.0705367	0.803551	0.963087	0.980634	0.0932033	1
ARHGEF5	0	0	0	0	1	0	0	0	18.4775	0.169541	0.682325	0.365111	0.0512914	0.803551	0.963087	0.980634	0.0932193	1
TFAP2D	1	0	0	0	1	0	0	0	25.6904	0.258175	0.748358	0.504641	0.0374398	0.803551	0.963087	0.980634	0.0938813	1
ZBTB20	1	0	0	0	1	0	0	0	25.6716	0.252046	0.801197	0.504917	0.0374663	0.803551	0.963087	0.980634	0.0939752	1
CLIP3	0	1	0	0	1	3.23094	0	0	32.3798	0.357747	0.81239	0.633686	0.0299411	0.803551	0.963087	0.980634	0.094197	1
ZNF449	0	0	0	0	1	0	0	0	36.6687	0.434583	0.802139	0.716024	0.0265338	0.803551	0.963087	0.980634	0.0942983	1
TMEM194B	0	0	0	0	1	0	0	0	40.3883	0.51684	0.808282	0.788346	0.0241502	0.803551	0.963087	0.980634	0.0944565	1
ACOXL	0	0	0	0	1	0	0	0	27.8137	0.298841	0.708956	0.549129	0.0346827	0.803551	0.963087	0.980634	0.0944824	1
RBM4B	0	1	1	0	0	5.48138	85.4119	85.4119	0	0.206277	0.00984948	0.0190992	1	0.803551	0.963087	0.980634	0.0946958	1
ZNF384	0	0	0	0	1	0	0	0	34.4657	0.405082	0.79338	0.685463	0.028181	0.803551	0.963087	0.980634	0.095557	1
MAP2K2	0	3	0	0	0	12.1474	0	0	0	0.00518276	0.838916	0.0193862	1	0.803551	0.963087	0.980634	0.0958296	1
CAMKK1	0	1	0	0	1	2.64149	0	0	35.2126	0.43677	0.778706	0.705929	0.0276001	0.803551	0.963087	0.980634	0.096214	1
ASCL1	0	0	0	0	1	0	0	0	44.1169	0.620574	0.919838	0.880364	0.0221552	0.803551	0.963087	0.980634	0.0962965	1
CWF19L2	0	2	0	0	1	3.65264	0	0	17.8529	0.178892	0.71337	0.369607	0.0529888	0.803551	0.963087	0.980634	0.0966129	1
CEBPG	1	2	0	0	0	22.0362	0	0	0	0.00508965	0.912949	0.019602	1	0.803551	0.963087	0.980634	0.0966795	1
HARS2	0	1	0	0	1	4.00343	0	0	26.8278	0.287302	0.801749	0.546631	0.0359106	0.803551	0.963087	0.980634	0.0967891	1
ZNF430	0	4	0	0	0	8.67507	0	0	0	0.00552779	0.76986	0.019637	1	0.803551	0.963087	0.980634	0.0968171	1
DACH2	0	0	0	0	1	0	0	0	24.6218	0.259846	0.73619	0.505532	0.0390003	0.803551	0.963087	0.980634	0.0971271	1
TSTD2	0	0	0	0	1	0	0	0	36.1695	0.456976	0.800549	0.736291	0.0268899	0.803551	0.963087	0.980634	0.0974525	1
ASTN2	0	3	2	0	0	2.60467	19.9646	19.9646	0	0.238026	0.00685548	0.0199796	1	0.803551	0.963087	0.980634	0.0981607	1
GPRC5C	0	0	0	0	1	0	0	0	33.2875	0.401639	0.819723	0.687159	0.0291489	0.803551	0.963087	0.980634	0.0983574	1
PAK7	3	7	0	0	0	4.66017	0	0	0	0.00645088	0.631118	0.0201429	1	0.803551	0.963087	0.980634	0.0987989	1
C1R	0	0	0	0	1	0	0	0	39.459	0.540248	0.856213	0.816199	0.0247047	0.803551	0.963087	0.980634	0.0988811	1
PIWIL1	0	0	0	0	1	0	0	0	17.1246	0.17885	0.609736	0.366228	0.0551162	0.803551	0.963087	0.980634	0.0989637	1
CATSPER4	0	0	0	0	1	0	0	0	32.6582	0.404068	0.773958	0.680157	0.0296936	0.803551	0.963087	0.980634	0.0990074	1
FERMT3	0	1	0	0	1	2.85406	0	0	32.5632	0.404862	0.792824	0.678903	0.0297776	0.803551	0.963087	0.980634	0.0990846	1
NAPEPLD	0	1	0	0	1	3.12674	0	0	30.9195	0.369729	0.810724	0.646547	0.0313101	0.803551	0.963087	0.980634	0.0991913	1
FDFT1	1	1	0	0	1	3.42518	0	0	28.688	0.330734	0.808628	0.602481	0.033662	0.803551	0.963087	0.980634	0.0993366	1
CTXN3	0	0	1	0	0	0	131.16	131.16	0	0.638093	0.00613813	0.0203079	1	0.803551	0.963087	0.980634	0.0994427	1
TMEM105	0	0	1	0	0	0	132.458	132.458	0	0.651705	0.00607201	0.0203379	1	0.803551	0.963087	0.980634	0.0995595	1
DGKE	0	1	0	0	1	3.68324	0	0	27.2108	0.31311	0.797157	0.577981	0.0354234	0.803551	0.963087	0.980634	0.100089	1
RPL29	0	2	0	0	0	22.4825	0	0	0	0.00536777	0.898634	0.0204854	1	0.803551	0.963087	0.980634	0.100133	1
LZTR1	1	2	0	0	1	3.31331	0	0	18.7633	0.199434	0.727006	0.406165	0.0505502	0.803551	0.963087	0.980634	0.100314	1
AC079354.1	0	0	0	0	1	0	0	0	26.5031	0.311896	0.722317	0.56785	0.0363343	0.803551	0.963087	0.980634	0.100705	1
SYNC	0	0	0	0	1	0	0	0	36.5871	0.496268	0.837307	0.77788	0.0265913	0.803551	0.963087	0.980634	0.100908	1
BAIAP2L1	0	0	0	0	1	0	0	0	30.3752	0.375642	0.767002	0.649404	0.0318529	0.803551	0.963087	0.980634	0.10091	1
PSMD1	0	2	0	0	1	3.8945	0	0	15.5204	0.160412	0.721569	0.342187	0.0604619	0.803551	0.963087	0.980634	0.100925	1
HOXD9	0	0	0	0	1	0	0	0	32.4535	0.401114	0.86767	0.69417	0.0298751	0.803551	0.963087	0.980634	0.101116	1
FRMD3	0	0	0	0	1	0	0	0	25.3047	0.294291	0.720566	0.546269	0.0379885	0.803551	0.963087	0.980634	0.101168	1
SFRP4	0	0	0	0	1	0	0	0	34.0873	0.445265	0.815741	0.728828	0.0284848	0.803551	0.963087	0.980634	0.101201	1
PCGF1	1	0	0	0	1	0	0	0	38.2813	0.548429	0.825451	0.815925	0.025445	0.803551	0.963087	0.980634	0.101204	1
RP11-793H13.10	0	0	0	0	1	0	0	0	34.0781	0.448817	0.804682	0.729798	0.0284923	0.803551	0.963087	0.980634	0.10133	1
PIK3R6	0	0	0	0	1	0	0	0	22.5543	0.255379	0.699676	0.492276	0.0424207	0.803551	0.963087	0.980634	0.101674	1
CNTN3	0	3	0	0	1	2.90197	0	0	16.0877	0.191461	0.622923	0.357938	0.058457	0.803551	0.963087	0.980634	0.101834	1
SPAST	0	1	0	0	1	2.66334	0	0	32.2338	0.43328	0.768915	0.699644	0.0300725	0.803551	0.963087	0.980634	0.102283	1
CCDC181	0	1	0	0	1	2.02836	0	0	36.6134	0.560765	0.741889	0.794211	0.0265727	0.803551	0.963087	0.980634	0.102531	1
TCHH	3	11	0	0	0	3.53429	0	0	0	0.00913332	0.479056	0.0211185	1	0.803551	0.963087	0.980634	0.102585	1
H3F3B	0	2	0	0	0	22.1226	0	0	0	0.0055495	0.900819	0.0211218	1	0.803551	0.963087	0.980634	0.102598	1
PPIL3	0	2	0	0	0	22.0263	0	0	0	0.00559966	0.874838	0.0211429	1	0.803551	0.963087	0.980634	0.10268	1
FAM155B	0	0	0	0	1	0	0	0	28.9293	0.353258	0.815081	0.634425	0.0333908	0.803551	0.963087	0.980634	0.102838	1
PCDHGA6	1	0	0	0	1	0	0	0	14.8559	0.148939	0.730084	0.336627	0.0629931	0.803551	0.963087	0.980634	0.102919	1
SOX13	0	0	0	0	1	0	0	0	28.7116	0.357513	0.76998	0.630535	0.0336352	0.803551	0.963087	0.980634	0.102931	1
IL1RL1	1	1	0	0	1	1.76522	0	0	38.005	0.629054	0.715281	0.827806	0.0256252	0.803551	0.963087	0.980634	0.102948	1
B3GNT4	1	1	0	0	1	3.0547	0	0	29.8466	0.371661	0.839811	0.65551	0.0323984	0.803551	0.963087	0.980634	0.103044	1
ARHGEF37	0	0	0	0	1	0	0	0	27.5039	0.337914	0.76138	0.606768	0.0350595	0.803551	0.963087	0.980634	0.103181	1
ANKRD30A	2	5	1	0	1	2.56327	3.54048	3.54048	10.5091	0.1375	0.315484	0.245292	0.0867468	0.803551	0.963087	0.980634	0.103201	1
GOT2	0	0	0	0	1	0	0	0	34.8581	0.487864	0.825733	0.768556	0.0278728	0.803551	0.963087	0.980634	0.103753	1
KNOP1	0	1	0	0	1	3.71077	0	0	26.2807	0.310724	0.848191	0.585264	0.0366304	0.803551	0.963087	0.980634	0.103817	1
CHD7	1	2	0	0	2	0.759159	0	0	9.89977	0.74189	0.481152	0.753866	0.0285544	0.81564	0.963087	0.980634	0.104154	1
ZNF284	0	1	0	0	1	2.4165	0	0	33.3456	0.475926	0.776342	0.740413	0.0290996	0.803551	0.963087	0.980634	0.104229	1
PAPPA	2	8	0	0	0	4.34965	0	0	0	0.00789367	0.563496	0.0215549	1	0.803551	0.963087	0.980634	0.104264	1
CDH9	1	3	2	0	0	2.38286	18.2699	18.2699	0	0.264272	0.00749419	0.0215655	1	0.803551	0.963087	0.980634	0.104305	1
HOXA11	1	0	0	0	1	0	0	0	30.7742	0.399235	0.859027	0.690812	0.0314532	0.803551	0.963087	0.980634	0.104929	1
MRM1	0	0	0	0	1	0	0	0	36.8223	0.54597	0.874861	0.823606	0.0264261	0.803551	0.963087	0.980634	0.105068	1
PIK3R3	0	0	0	0	1	0	0	0	31.4953	0.432828	0.774174	0.708	0.0307556	0.803551	0.963087	0.980634	0.105108	1
NLRX1	1	0	0	0	1	0	0	0	19.25	0.214863	0.736715	0.441832	0.0493365	0.803551	0.963087	0.980634	0.105197	1
ADH5	0	0	0	0	1	0	0	0	36.3533	0.544709	0.832456	0.814914	0.0267577	0.803551	0.963087	0.980634	0.105223	1
GFAP	0	0	0	0	1	0	0	0	32.5536	0.451128	0.820633	0.735205	0.0297861	0.803551	0.963087	0.980634	0.105582	1
ATF7	0	0	0	0	1	0	0	0	31.9547	0.439829	0.812796	0.723169	0.0303271	0.803551	0.963087	0.980634	0.105707	1
SIGLEC5	0	1	0	0	1	1.64706	0	0	38.162	0.675122	0.737233	0.861049	0.0255225	0.803551	0.963087	0.980634	0.105877	1
MAD1L1	0	4	0	0	0	8.31368	0	0	0	0.00640169	0.744781	0.0219951	1	0.803551	0.963087	0.980634	0.105949	1
DCP1A	1	0	0	0	1	0	0	0	28.4731	0.37453	0.773526	0.649066	0.0339072	0.803551	0.963087	0.980634	0.105998	1
ZNF358	0	0	0	0	1	0	0	0	30.8357	0.404111	0.901214	0.701173	0.0313925	0.803551	0.963087	0.980634	0.106012	1
MXD3	1	0	0	0	1	0	0	0	33.3432	0.477093	0.829269	0.759778	0.0291016	0.803551	0.963087	0.980634	0.10639	1
DEPDC1B	0	0	0	0	1	0	0	0	30.0635	0.413765	0.765567	0.687709	0.0321724	0.803551	0.963087	0.980634	0.106445	1
CDH5	0	5	0	0	0	6.90364	0	0	0	0.00644405	0.755002	0.0221664	1	0.803551	0.963087	0.980634	0.106602	1
CDADC1	0	0	0	0	1	0	0	0	32.807	0.472724	0.806478	0.751508	0.029563	0.803551	0.963087	0.980634	0.106794	1
OR51B2	0	3	0	0	0	11.6057	0	0	0	0.00589912	0.892412	0.0222306	1	0.803551	0.963087	0.980634	0.106847	1
FXR1	0	0	0	0	1	0	0	0	29.2589	0.403359	0.762069	0.67663	0.0330272	0.803551	0.963087	0.980634	0.10729	1
TMCO2	0	2	0	0	0	21.3706	0	0	0	0.00595959	0.879701	0.0223976	1	0.803551	0.963087	0.980634	0.107482	1
CSTF2	0	0	0	0	1	0	0	0	29.7094	0.411051	0.780226	0.688511	0.032543	0.803551	0.963087	0.980634	0.107514	1
CXorf30	0	0	0	0	1	0	0	0	17.0271	0.200702	0.649454	0.406355	0.0554137	0.803551	0.963087	0.980634	0.107937	1
OR11H1	0	2	0	0	0	21.3839	0	0	0	0.00595194	0.914522	0.0225678	1	0.803551	0.963087	0.980634	0.108128	1
GLYR1	0	0	0	0	1	0	0	0	30.8392	0.441975	0.786859	0.719521	0.031389	0.803551	0.963087	0.980634	0.108193	1
NXPH3	0	0	0	0	1	0	0	0	33.2649	0.491542	0.849439	0.776148	0.0291681	0.803551	0.963087	0.980634	0.108396	1
KDM5C	0	5	0	0	0	6.77886	0	0	0	0.00692224	0.709614	0.0226829	1	0.803551	0.963087	0.980634	0.108564	1
ZNF425	1	0	0	0	1	0	0	0	24.2399	0.307123	0.785784	0.574419	0.0395899	0.803551	0.963087	0.980634	0.108784	1
POU3F3	0	0	0	0	1	0	0	0	32.7991	0.47614	0.906366	0.770838	0.0295698	0.803551	0.963087	0.980634	0.108982	1
RUFY3	0	0	0	0	1	0	0	0	30.3123	0.441536	0.772356	0.715628	0.0319169	0.803551	0.963087	0.980634	0.10916	1
TET3	1	0	0	0	1	0	0	0	11.6631	0.124375	0.697	0.289664	0.0788529	0.803551	0.963087	0.980634	0.109161	1
CNTN5	0	7	1	0	0	5.21764	5.91655	5.91655	0	0.00883015	0.190045	0.0228419	1	0.803551	0.963087	0.980634	0.109165	1
CDCP1	0	2	0	0	1	3.30661	0	0	17.7877	0.211151	0.769116	0.431882	0.0531728	0.803551	0.963087	0.980634	0.109628	1
RASSF6	0	3	0	0	0	11.2325	0	0	0	0.00647014	0.782672	0.022982	1	0.803551	0.963087	0.980634	0.109694	1
SLFN14	1	0	0	0	1	0	0	0	19.7245	0.239206	0.742485	0.477629	0.0482079	0.803551	0.963087	0.980634	0.109858	1
OR7A17	0	0	1	0	0	0	94.9888	94.9888	0	0.472205	0.00875843	0.0231123	1	0.803551	0.963087	0.980634	0.110185	1
VPS33B	0	1	0	0	1	3.07467	0	0	26.5083	0.375996	0.753896	0.637778	0.0363274	0.803551	0.963087	0.980634	0.110398	1
DCT	0	1	0	0	1	1.73106	0	0	35.0398	0.646505	0.714858	0.836149	0.0277324	0.803551	0.963087	0.980634	0.110472	1
FBXO15	0	1	0	0	1	2.16111	0	0	32.173	0.528844	0.749959	0.774098	0.0301277	0.803551	0.963087	0.980634	0.110974	1
GPR110	0	0	0	0	1	0	0	0	18.5242	0.232348	0.681973	0.457596	0.0511687	0.803551	0.963087	0.980634	0.111322	1
CASZ1	0	4	0	0	1	3.4143	0	0	8.99152	0.099251	0.735589	0.234419	0.0998986	0.803551	0.963087	0.980634	0.111336	1
PPFIBP2	0	2	0	0	1	3.12565	0	0	17.5355	0.231448	0.676593	0.435221	0.0538954	0.803551	0.963087	0.980634	0.111479	1
PROP1	0	3	0	0	0	11.2654	0	0	0	0.00641694	0.838934	0.0235084	1	0.803551	0.963087	0.980634	0.111674	1
BRI3BP	0	0	1	0	0	0	105.873	105.873	0	0.571814	0.00777052	0.0235647	1	0.803551	0.963087	0.980634	0.111885	1
IVL	1	4	1	0	0	5.16985	14.0512	14.0512	0	0.0250129	0.071426	0.0236055	1	0.803551	0.963087	0.980634	0.112038	1
CNBD1	1	4	1	0	0	5.68731	10.3763	10.3763	0	0.0184031	0.10009	0.0236621	1	0.803551	0.963087	0.980634	0.11225	1
NTN3	0	1	0	0	1	3.24137	0	0	26.0247	0.356586	0.855125	0.641046	0.0369771	0.803551	0.963087	0.980634	0.112407	1
LARP4B	0	0	0	0	1	0	0	0	24.2038	0.335572	0.744396	0.600373	0.0396467	0.803551	0.963087	0.980634	0.112776	1
MOCS1	0	0	0	0	1	0	0	0	25.6082	0.358427	0.782733	0.634192	0.0375555	0.803551	0.963087	0.980634	0.112831	1
VASP	1	2	1	0	0	6.13172	28.9106	28.9106	0	0.0659401	0.031888	0.023843	1	0.803551	0.963087	0.980634	0.112927	1
LCE1C	0	2	0	0	0	20.7865	0	0	0	0.0063096	0.932389	0.0238646	1	0.803551	0.963087	0.980634	0.113008	1
SAC3D1	0	0	0	0	1	0	0	0	33.7719	0.554839	0.903815	0.834181	0.028743	0.803551	0.963087	0.980634	0.113427	1
GRK5	0	0	0	0	1	0	0	0	27.2496	0.401255	0.776078	0.677829	0.0353749	0.803551	0.963087	0.980634	0.113431	1
SPTBN5	4	0	0	0	0	0	0	0	0	0.00907045	0.314444	0.0240079	1	0.803551	0.963087	0.980634	0.113542	1
HCK	0	0	0	0	1	0	0	0	27.1916	0.402991	0.772364	0.678713	0.0354476	0.803551	0.963087	0.980634	0.113732	1
TRIM32	0	1	0	0	1	2.2636	0	0	31.5217	0.506379	0.840126	0.78347	0.0307307	0.803551	0.963087	0.980634	0.113798	1
SLC38A2	0	3	0	0	0	11.066	0	0	0	0.00674842	0.799212	0.0241066	1	0.803551	0.963087	0.980634	0.11391	1
FAM98A	1	0	0	0	1	0	0	0	26.5518	0.391156	0.773743	0.666474	0.0362701	0.803551	0.963087	0.980634	0.114158	1
GPR158	1	1	0	1	1	0.535192	6.16126	6.16126	11.143	0.54734	0.177505	0.294089	0.0822248	0.803551	0.963087	0.980634	0.114189	1
ROM1	0	0	0	0	1	0	0	0	33.5067	0.560389	0.883126	0.83543	0.0289638	0.803551	0.963087	0.980634	0.114248	1
NRXN1	0	5	0	0	1	2.90878	0	0	8.71333	0.122912	0.581128	0.236942	0.102754	0.803551	0.963087	0.980634	0.114804	1
SLC16A14	0	2	1	0	0	5.70274	36.3218	36.3218	0	0.0812538	0.0254604	0.0243669	1	0.803551	0.963087	0.980634	0.114879	1
C1orf180	0	2	0	0	0	20.4517	0	0	0	0.00652397	0.890903	0.0243752	1	0.803551	0.963087	0.980634	0.114909	1
ZC3H15	0	0	0	0	1	0	0	0	31.6873	0.523927	0.824849	0.797571	0.0305751	0.803551	0.963087	0.980634	0.114949	1
ISG20L2	2	0	0	0	1	0	0	0	28.9289	0.446276	0.825232	0.731123	0.0333912	0.803551	0.963087	0.980634	0.11505	1
PRPH	0	0	0	0	1	0	0	0	28.2771	0.430757	0.824632	0.716875	0.0341342	0.803551	0.963087	0.980634	0.115261	1
DDX49	0	0	0	0	1	0	0	0	30.9683	0.505589	0.825699	0.783213	0.0312623	0.803551	0.963087	0.980634	0.115317	1
FAM166A	0	1	0	1	0	6.03308	61.4766	61.4766	0	0.186095	0.0141772	0.0245493	1	0.803551	0.963087	0.980634	0.115555	1
FARSA	1	1	0	0	1	2.32823	0	0	29.0869	0.485992	0.751167	0.741679	0.033216	0.803551	0.963087	0.980634	0.115875	1
RFTN2	1	1	0	0	1	2.10024	0	0	30.591	0.536073	0.751703	0.781293	0.0316354	0.803551	0.963087	0.980634	0.116175	1
TMEM174	1	3	0	0	0	10.4629	0	0	0	0.00671868	0.853408	0.0247204	1	0.803551	0.963087	0.980634	0.116189	1
CHD2	2	0	0	0	1	0	0	0	6.95457	0.0874984	0.515236	0.197339	0.125423	0.803551	0.963087	0.980634	0.116302	1
KIAA0930	0	0	0	0	1	0	0	0	30.1048	0.489929	0.831856	0.771518	0.0321296	0.803551	0.963087	0.980634	0.116441	1
ANKMY1	0	0	0	0	1	0	0	0	16.949	0.21902	0.716244	0.445454	0.0556547	0.803551	0.963087	0.980634	0.116452	1
POM121L2	4	4	0	0	1	2.214	0	0	16.2651	0.22216	0.684574	0.428575	0.0578569	0.803551	0.963087	0.980634	0.116469	1
GLYATL1	0	2	1	0	0	7.01797	25.7715	25.7715	0	0.055066	0.0373422	0.0248641	1	0.803551	0.963087	0.980634	0.11672	1
FAM43B	0	0	0	0	1	0	0	0	33.433	0.585518	0.916393	0.85729	0.0290258	0.803551	0.963087	0.980634	0.116792	1
SHANK1	2	1	1	0	1	0.382255	6.80209	6.80209	6.401	0.326598	0.156752	0.185969	0.134782	0.803551	0.963087	0.980634	0.117463	1
SRPK1	0	0	0	0	1	0	0	0	23.6694	0.358196	0.722585	0.620035	0.0405048	0.803551	0.963087	0.980634	0.117644	1
DCAF13	2	0	0	0	1	0	0	0	21.9942	0.321696	0.730944	0.579783	0.0434532	0.803551	0.963087	0.980634	0.117935	1
TGOLN2	0	3	0	0	0	11.0247	0	0	0	0.0068197	0.87578	0.0251971	1	0.803551	0.963087	0.980634	0.117948	1
EFHC1	0	0	0	0	1	0	0	0	24.073	0.361986	0.756684	0.632466	0.0398533	0.803551	0.963087	0.980634	0.11798	1
WDR70	0	4	0	0	0	7.90373	0	0	0	0.00761009	0.72188	0.0252103	1	0.803551	0.963087	0.980634	0.117997	1
THOC1	1	0	0	0	1	0	0	0	23.1439	0.353373	0.707509	0.609791	0.0413857	0.803551	0.963087	0.980634	0.118094	1
TMEM161B	0	0	0	0	1	0	0	0	28.3017	0.467676	0.778161	0.740424	0.0341055	0.803551	0.963087	0.980634	0.118152	1
CDC16	0	1	0	0	1	3.21313	0	0	23.6885	0.359744	0.768453	0.624611	0.0404735	0.803551	0.963087	0.980634	0.118254	1
OGFOD1	0	0	0	0	1	0	0	0	27.7802	0.453455	0.788283	0.730318	0.0347231	0.803551	0.963087	0.980634	0.118543	1
KRT9	1	2	0	0	1	1.82898	0	0	27.4884	0.496676	0.688995	0.723041	0.0350785	0.803551	0.963087	0.980634	0.118559	1
PGAP1	1	2	0	0	1	2.91762	0	0	16.6473	0.246184	0.649745	0.448451	0.0566052	0.803551	0.963087	0.980634	0.118638	1
PTPRK	1	0	0	0	1	0	0	0	10.6674	0.138936	0.580044	0.296654	0.0855712	0.803551	0.963087	0.980634	0.118639	1
ITGB3	0	4	0	0	0	7.95114	0	0	0	0.00745669	0.752548	0.0253958	1	0.803551	0.963087	0.980634	0.118679	1
RAD23A	0	0	0	0	1	0	0	0	30.7478	0.534685	0.84288	0.809508	0.0314793	0.803551	0.963087	0.980634	0.118998	1
ARL6IP6	1	1	0	1	0	4.84414	64.7044	64.7044	0	0.229968	0.0129993	0.025498	1	0.803551	0.963087	0.980634	0.119054	1
PPP1CC	0	1	1	0	0	6.66189	54.6112	54.6112	0	0.167183	0.0161695	0.0255425	1	0.803551	0.963087	0.980634	0.119218	1
DENND4B	0	0	0	0	1	0	0	0	15.6732	0.209177	0.694281	0.427294	0.0599086	0.803551	0.963087	0.980634	0.119423	1
STK4	0	0	0	0	1	0	0	0	28.5054	0.482165	0.795553	0.757099	0.0338702	0.803551	0.963087	0.980634	0.119586	1
SMC6	1	0	0	0	1	0	0	0	16.3247	0.231158	0.641423	0.44511	0.0576581	0.803551	0.963087	0.980634	0.119663	1
SLC6A20	2	1	0	0	1	1.21558	0	0	33.9361	0.86068	0.672934	0.898436	0.028608	0.885948	0.963087	0.980634	0.119804	1
RGPD3	1	2	0	0	1	2.4673	0	0	20.2649	0.321114	0.673745	0.548311	0.0469838	0.803551	0.963087	0.980634	0.120021	1
NR4A2	0	0	0	0	1	0	0	0	25.0845	0.387295	0.821125	0.672552	0.038309	0.803551	0.963087	0.980634	0.120032	1
EEF2	0	3	0	1	0	5.23461	24.5355	24.5355	0	0.0497251	0.0394491	0.0257917	1	0.803551	0.963087	0.980634	0.12013	1
RGS5	0	1	0	1	0	6.96625	52.1545	52.1545	0	0.159268	0.0170181	0.0257971	1	0.803551	0.963087	0.980634	0.12015	1
ZNF730	0	3	0	0	0	10.8254	0	0	0	0.00717877	0.825592	0.0258428	1	0.803551	0.963087	0.980634	0.120317	1
PGAM4	0	3	0	0	0	10.8536	0	0	0	0.00712648	0.847972	0.0259364	1	0.803551	0.963087	0.980634	0.120659	1
USP42	0	0	0	0	1	0	0	0	14.5592	0.190785	0.725062	0.404853	0.0641928	0.803551	0.963087	0.980634	0.12085	1
AGAP3	4	3	0	0	1	2.57446	0	0	13.9041	0.200319	0.652851	0.389549	0.0670109	0.803551	0.963087	0.980634	0.121271	1
TRIM61	0	0	1	0	0	0	98.5516	98.5516	0	0.604216	0.00840961	0.0261347	1	0.803551	0.963087	0.980634	0.121382	1
FAM178B	0	0	0	0	1	0	0	0	19.0891	0.283026	0.69166	0.525706	0.0497313	0.803551	0.963087	0.980634	0.121416	1
APPL1	0	0	0	0	1	0	0	0	24.5221	0.401127	0.741016	0.669069	0.0391526	0.803551	0.963087	0.980634	0.121605	1
FGA	0	2	0	0	1	2.14028	0	0	23.5546	0.411654	0.688094	0.645793	0.0406941	0.803551	0.963087	0.980634	0.121911	1
BTN3A3	0	2	1	0	0	6.08783	30.2836	30.2836	0	0.0719759	0.0311863	0.0263758	1	0.803551	0.963087	0.980634	0.12226	1
SLC1A5	0	0	0	0	1	0	0	0	26.5875	0.440084	0.846487	0.729615	0.0362232	0.803551	0.963087	0.980634	0.122453	1
ATG9B	2	0	0	0	1	0	0	0	15.2055	0.210423	0.705651	0.429073	0.0616354	0.803551	0.963087	0.980634	0.122515	1
HCN2	0	0	0	0	1	0	0	0	20.2505	0.293425	0.817473	0.562895	0.0470158	0.803551	0.963087	0.980634	0.122584	1
KHDRBS1	0	3	0	0	0	10.7368	0	0	0	0.00734652	0.834133	0.026492	1	0.803551	0.963087	0.980634	0.122682	1
NPY2R	0	3	1	0	0	4.71507	29.5068	29.5068	0	0.0642599	0.0321041	0.0264967	1	0.803551	0.963087	0.980634	0.122699	1
SEMA6C	0	2	0	0	1	3.12693	0	0	16.2242	0.231295	0.751651	0.456977	0.0579941	0.803551	0.963087	0.980634	0.122718	1
PARP14	0	3	0	0	1	3.12825	0	0	11.6089	0.16363	0.686687	0.336479	0.0791914	0.803551	0.963087	0.980634	0.123242	1
FAM183A	0	2	0	0	0	19.4269	0	0	0	0.00725095	0.872293	0.0266592	1	0.803551	0.963087	0.980634	0.123289	1
KIAA0226L	0	1	0	0	1	2.11696	0	0	28.3729	0.539087	0.757605	0.784552	0.0340229	0.803551	0.963087	0.980634	0.12341	1
ALG10B	1	0	0	0	1	0	0	0	27.5262	0.481617	0.822828	0.76237	0.0350321	0.803551	0.963087	0.980634	0.123463	1
TRIP12	0	6	0	0	0	5.58551	0	0	0	0.0094138	0.623934	0.0267169	1	0.803551	0.963087	0.980634	0.123498	1
GRM7	0	3	0	0	1	2.48364	0	0	16.341	0.26111	0.660156	0.465091	0.057604	0.803551	0.963087	0.980634	0.123767	1
SPOCD1	1	0	0	0	1	0	0	0	11.7929	0.156209	0.689243	0.343258	0.0780538	0.803551	0.963087	0.980634	0.123772	1
IL18BP	0	2	0	0	0	19.392	0	0	0	0.00727776	0.879328	0.0268047	1	0.803551	0.963087	0.980634	0.123816	1
NOTCH1	3	1	0	1	1	0.41676	6.47318	6.47318	7.05398	0.366558	0.163574	0.216746	0.123878	0.803551	0.963087	0.980634	0.12398	1
IRF7	1	0	0	0	1	0	0	0	27.1044	0.470828	0.836016	0.755607	0.0355575	0.803551	0.963087	0.980634	0.124043	1
CCDC147	0	0	0	0	1	0	0	0	15.898	0.235939	0.650196	0.455385	0.0591125	0.803551	0.963087	0.980634	0.124229	1
EIF3E	0	0	0	0	1	0	0	0	28.4183	0.522181	0.807928	0.792424	0.0339704	0.803551	0.963087	0.980634	0.124229	1
ATP11B	1	0	0	0	1	0	0	0	15.404	0.23079	0.631649	0.442161	0.0608904	0.803551	0.963087	0.980634	0.124245	1
DPH1	0	0	0	0	1	0	0	0	28.2271	0.510578	0.830601	0.788242	0.0341925	0.803551	0.963087	0.980634	0.124348	1
UNC5B	1	5	0	0	0	6.01046	0	0	0	0.00836756	0.695205	0.0269523	1	0.803551	0.963087	0.980634	0.124349	1
CENPF	1	0	0	0	1	0	0	0	5.55085	0.073662	0.544535	0.177462	0.152228	0.803551	0.963087	0.980634	0.124575	1
MOS	0	0	1	0	0	0	74.1573	74.1573	0	0.420385	0.0115161	0.0270986	1	0.803551	0.963087	0.980634	0.124878	1
DLAT	0	0	0	0	1	0	0	0	24.1942	0.403676	0.791009	0.68355	0.0396616	0.803551	0.963087	0.980634	0.124921	1
LSM4	0	0	1	0	0	0	102.202	102.202	0	0.694516	0.00807881	0.0271342	1	0.804394	0.963087	0.980634	0.125006	1
MARCO	0	1	0	0	1	1.42095	0	0	31.06	0.764601	0.678964	0.872204	0.0311729	0.825822	0.963087	0.980634	0.125204	1
FADS1	0	0	0	0	1	0	0	0	26.557	0.472805	0.798735	0.749833	0.0362634	0.803551	0.963087	0.980634	0.125213	1
ARRB1	1	2	1	0	0	5.83449	27.188	27.188	0	0.0724212	0.0341543	0.0272021	1	0.803551	0.963087	0.980634	0.125251	1
CACNA1S	0	3	1	0	1	2.15412	6.62871	6.62871	9.87052	0.340169	0.168091	0.296451	0.0918341	0.803551	0.963087	0.980634	0.125331	1
DPPA2	0	2	1	0	0	6.449	26.7723	26.7723	0	0.0646129	0.0357866	0.0272264	1	0.803551	0.963087	0.980634	0.125339	1
PRKAA2	1	1	0	0	1	1.76908	0	0	29.7015	0.62782	0.741691	0.838151	0.0325515	0.803551	0.963087	0.980634	0.125543	1
PELI1	0	3	0	0	0	10.5806	0	0	0	0.00765466	0.819932	0.0272995	1	0.803551	0.963087	0.980634	0.125602	1
GAREM	0	0	0	0	1	0	0	0	16.4083	0.235942	0.7559	0.476218	0.0573815	0.803551	0.963087	0.980634	0.125698	1
PRSS56	0	0	0	0	1	0	0	0	23.2064	0.384119	0.784003	0.662025	0.041279	0.803551	0.963087	0.980634	0.125704	1
EIF5	0	0	0	0	1	0	0	0	27.2073	0.493162	0.819163	0.771634	0.0354278	0.803551	0.963087	0.980634	0.125738	1
ELL2	0	0	0	0	1	0	0	0	22.7374	0.37691	0.767104	0.650764	0.0420939	0.803551	0.963087	0.980634	0.125939	1
LINC00935	0	2	0	0	0	19.1179	0	0	0	0.00749351	0.872902	0.0274632	1	0.803551	0.963087	0.980634	0.126191	1
TNNC2	0	0	0	1	0	0	97.6419	97.6419	0	0.651175	0.00849611	0.0274856	1	0.803551	0.963087	0.980634	0.126271	1
RNF6	0	1	0	0	1	2.69496	0	0	24.3907	0.428319	0.783757	0.699412	0.0393549	0.803551	0.963087	0.980634	0.126414	1
C9orf129	0	1	0	1	0	4.56078	66.7132	66.7132	0	0.250722	0.0129482	0.0276908	1	0.803551	0.963087	0.980634	0.127008	1
ARL6IP1	0	2	0	0	0	18.957	0	0	0	0.00762462	0.856493	0.0277426	1	0.803551	0.963087	0.980634	0.127194	1
CHM	0	0	0	0	1	0	0	0	22.2116	0.375735	0.74699	0.644788	0.0430467	0.803551	0.963087	0.980634	0.127242	1
ENG	0	0	0	0	1	0	0	0	22.2527	0.370115	0.778668	0.646067	0.0429705	0.803551	0.963087	0.980634	0.127263	1
GAS2L1	0	0	0	0	1	0	0	0	23.4364	0.389926	0.848347	0.679748	0.0408908	0.803551	0.963087	0.980634	0.127383	1
BIRC2	0	0	0	0	1	0	0	0	24.5491	0.429682	0.803458	0.711651	0.0391111	0.803551	0.963087	0.980634	0.127519	1
TRMT44	0	0	0	0	1	0	0	0	21.7871	0.364681	0.768185	0.637958	0.0438479	0.803551	0.963087	0.980634	0.128019	1
PKN1	0	0	0	0	1	0	0	0	20.3044	0.330389	0.767158	0.59931	0.0468969	0.803551	0.963087	0.980634	0.128493	1
PSMD10	0	0	1	0	0	0	94.51	94.51	0	0.640053	0.00880743	0.0281261	1	0.803551	0.963087	0.980634	0.128566	1
MAB21L1	1	1	0	0	1	2.77276	0	0	23.7052	0.40957	0.84292	0.696105	0.0404462	0.803551	0.963087	0.980634	0.128668	1
ANKRD35	1	0	0	0	1	0	0	0	15.1415	0.230362	0.693343	0.45584	0.0618797	0.803551	0.963087	0.980634	0.128856	1
USP7	0	2	0	0	1	3.41125	0	0	12.8773	0.200567	0.680149	0.393042	0.0719625	0.803551	0.963087	0.980634	0.129131	1
EPS8L1	0	4	0	0	0	7.67664	0	0	0	0.00840133	0.754551	0.0283147	1	0.803551	0.963087	0.980634	0.129239	1
EIF3L	0	0	0	0	1	0	0	0	25.3327	0.470077	0.795055	0.746613	0.0379481	0.803551	0.963087	0.980634	0.129303	1
DKKL1	0	3	0	0	0	10.4397	0	0	0	0.00794756	0.827273	0.0283372	1	0.803551	0.963087	0.980634	0.129319	1
PIK3CB	0	0	0	0	1	0	0	0	16.5741	0.267071	0.669094	0.500299	0.0568408	0.803551	0.963087	0.980634	0.129676	1
PPBP	0	0	0	1	0	0	87.9952	87.9952	0	0.576915	0.0095304	0.0284386	1	0.803551	0.963087	0.980634	0.12968	1
ABHD15	0	0	1	0	0	0	82.855	82.855	0	0.525178	0.0101861	0.0284388	1	0.803551	0.963087	0.980634	0.129681	1
MADD	0	0	0	0	1	0	0	0	11.0448	0.161495	0.626708	0.343108	0.0828941	0.803551	0.963087	0.980634	0.129691	1
SPATA5	0	0	0	0	1	0	0	0	17.9377	0.289911	0.719019	0.540536	0.0527518	0.803551	0.963087	0.980634	0.12995	1
RPTN	3	2	0	0	1	1.44023	0	0	25.502	0.662714	0.560023	0.756867	0.0377059	0.803551	0.963087	0.980634	0.130035	1
VBP1	0	2	0	0	0	18.6747	0	0	0	0.00786284	0.859679	0.02855	1	0.803551	0.963087	0.980634	0.130077	1
CEP76	0	0	0	0	1	0	0	0	23.5805	0.431622	0.769001	0.7056	0.0406511	0.803551	0.963087	0.980634	0.130551	1
VPS9D1	0	1	0	0	1	3.46082	0	0	20.1282	0.333693	0.816977	0.607078	0.0472877	0.803551	0.963087	0.980634	0.130636	1
DARS2	1	0	0	0	1	0	0	0	20.2416	0.349505	0.726505	0.610704	0.0470353	0.803551	0.963087	0.980634	0.130697	1
PAM	1	5	0	0	0	5.80242	0	0	0	0.00960376	0.641703	0.0288408	1	0.803551	0.963087	0.980634	0.131109	1
SLC28A1	0	1	0	0	1	1.9403	0	0	26.755	0.583929	0.724909	0.802945	0.0360048	0.803551	0.963087	0.980634	0.131354	1
NSMF	0	0	0	0	1	0	0	0	25.307	0.485782	0.810919	0.763666	0.0379852	0.803551	0.963087	0.980634	0.131702	1
SBDS	0	0	1	0	0	0	91.1936	91.1936	0	0.636639	0.0091618	0.0290511	1	0.803551	0.963087	0.980634	0.131854	1
USH1C	0	2	0	0	1	2.2991	0	0	19.3066	0.37142	0.656226	0.591786	0.049199	0.803551	0.963087	0.980634	0.132081	1
SP9	1	0	0	0	1	0	0	0	20.6038	0.343971	0.87075	0.631431	0.0462475	0.803551	0.963087	0.980634	0.132388	1
SREK1	0	0	0	0	1	0	0	0	22.6954	0.412095	0.795595	0.692913	0.0421683	0.803551	0.963087	0.980634	0.132448	1
HBS1L	0	0	0	0	1	0	0	0	22.2195	0.408203	0.765397	0.682226	0.0430319	0.803551	0.963087	0.980634	0.132937	1
FZD3	0	0	0	0	1	0	0	0	19.259	0.32929	0.756322	0.595784	0.0493145	0.803551	0.963087	0.980634	0.133019	1
TAS2R42	0	0	1	0	0	0	75.0951	75.0951	0	0.477957	0.011357	0.0293875	1	0.803551	0.963087	0.980634	0.133043	1
PPAPDC1B	0	0	0	1	0	0	89.3796	89.3796	0	0.62956	0.00936743	0.0294525	1	0.803551	0.963087	0.980634	0.133272	1
SHC3	0	1	0	0	1	1.81574	0	0	27.6544	0.619786	0.774317	0.84467	0.0348754	0.803551	0.963087	0.980634	0.133292	1
GALNT8	0	1	0	0	1	1.89053	0	0	26.6025	0.597796	0.732154	0.814899	0.0362036	0.803551	0.963087	0.980634	0.133447	1
CAPN12	0	0	0	0	1	0	0	0	21.9768	0.409054	0.776227	0.685626	0.0434861	0.803551	0.963087	0.980634	0.134548	1
STK11IP	0	0	0	0	1	0	0	0	16.1466	0.268797	0.710867	0.512135	0.0582562	0.803551	0.963087	0.980634	0.134618	1
LMBRD2	1	1	0	0	1	1.64459	0	0	26.5997	0.669957	0.663988	0.82483	0.0362072	0.803551	0.963087	0.980634	0.134722	1
BRINP3	0	5	0	0	0	6.2329	0	0	0	0.00958113	0.692872	0.0298867	1	0.803551	0.963087	0.980634	0.134799	1
SLC27A3	1	0	0	0	1	0	0	0	17.255	0.289561	0.752776	0.546276	0.0547228	0.803551	0.963087	0.980634	0.134824	1
SPEF2	1	5	1	1	0	3.27976	10.1835	10.1835	0	0.0727709	0.0245444	0.0298984	1	0.803551	0.963087	0.980634	0.13484	1
BAIAP2	0	0	0	0	1	0	0	0	22.5523	0.422944	0.805927	0.705681	0.0424244	0.803551	0.963087	0.980634	0.13498	1
NYNRIN	1	0	0	0	1	0	0	0	8.50942	0.124725	0.658721	0.285461	0.104954	0.803551	0.963087	0.980634	0.135057	1
GRID2IP	0	5	0	0	0	6.29939	0	0	0	0.00919935	0.732547	0.0299602	1	0.803551	0.963087	0.980634	0.135057	1
PRR12	0	4	0	0	1	3.34446	0	0	7.20701	0.104818	0.75456	0.248171	0.121574	0.803551	0.963087	0.980634	0.135796	1
INA	0	0	0	0	1	0	0	0	22.0069	0.403452	0.861939	0.695803	0.0434293	0.803551	0.963087	0.980634	0.135961	1
HHLA1	0	1	0	0	1	1.73467	0	0	26.298	0.645324	0.697691	0.827482	0.0366072	0.803551	0.963087	0.980634	0.136219	1
ERF	0	1	0	0	1	3.21942	0	0	20.2306	0.359036	0.86122	0.644878	0.0470597	0.803551	0.963087	0.980634	0.136414	1
MNT	0	0	1	0	0	0	71.5915	71.5915	0	0.470307	0.0119741	0.0304534	1	0.803551	0.963087	0.980634	0.136783	1
NBPF6	0	1	0	1	0	5.88015	50.1563	50.1563	0	0.19131	0.0177736	0.0305066	1	0.803551	0.963087	0.980634	0.136969	1
SLCO2A1	0	1	0	0	1	1.96522	0	0	25.503	0.5772	0.751943	0.809333	0.0377044	0.803551	0.963087	0.980634	0.137	1
DDX41	0	0	0	0	1	0	0	0	22.0247	0.422251	0.806009	0.705025	0.0433958	0.803551	0.963087	0.980634	0.137278	1
NEIL1	0	3	0	0	0	10.0754	0	0	0	0.008776	0.80611	0.0306351	1	0.803551	0.963087	0.980634	0.137417	1
PDE3A	1	3	0	0	1	2.51674	0	0	13.2296	0.236955	0.657867	0.43652	0.0701831	0.803551	0.963087	0.980634	0.137421	1
AGL	0	0	0	0	1	0	0	0	12.1172	0.2027	0.619149	0.40268	0.0761266	0.803551	0.963087	0.980634	0.137485	1
GGN	0	0	0	0	1	0	0	0	22.4113	0.425597	0.875139	0.719877	0.0426797	0.803551	0.963087	0.980634	0.137727	1
ATXN2L	2	0	0	0	1	0	0	0	11.0408	0.175081	0.677822	0.370648	0.0829221	0.803551	0.963087	0.980634	0.137765	1
UBQLN2	0	0	0	0	1	0	0	0	21.6623	0.405717	0.856844	0.697402	0.0440891	0.803551	0.963087	0.980634	0.13781	1
RILP	0	0	0	1	0	0	80.8941	80.8941	0	0.574552	0.0104595	0.0308204	1	0.803551	0.963087	0.980634	0.138062	1
CCDC79	2	1	0	0	1	1.23812	0	0	27.3854	0.848043	0.639104	0.876495	0.0352057	0.877778	0.963087	0.980634	0.138192	1
DPYSL2	1	0	0	0	1	0	0	0	19.8329	0.369328	0.77519	0.643874	0.0479572	0.803551	0.963087	0.980634	0.138264	1
NFKBIE	0	0	0	0	1	0	0	0	23.7818	0.481637	0.851231	0.768004	0.0403212	0.803551	0.963087	0.980634	0.138572	1
RB1	0	0	0	0	1	0	0	0	16.9757	0.310774	0.685073	0.557241	0.0555721	0.803551	0.963087	0.980634	0.138572	1
CLCN6	0	0	0	0	1	0	0	0	17.5785	0.317129	0.739086	0.577836	0.0537707	0.803551	0.963087	0.980634	0.138932	1
OR2B11	0	3	0	0	0	10.1403	0	0	0	0.00862047	0.874431	0.0310754	1	0.803551	0.963087	0.980634	0.138949	1
N6AMT1	0	0	1	0	0	0	84.7219	84.7219	0	0.632933	0.0099382	0.0311389	1	0.803551	0.963087	0.980634	0.139169	1
OR2F2	1	0	1	0	0	0	68.3781	68.3781	0	0.462223	0.0122272	0.031169	1	0.803551	0.963087	0.980634	0.139273	1
FZD2	0	0	1	0	0	0	64.6656	64.6656	0	0.423417	0.0134036	0.0311722	1	0.803551	0.963087	0.980634	0.139285	1
FRAT1	0	2	0	0	0	17.9654	0	0	0	0.00851195	0.93224	0.0312184	1	0.803551	0.963087	0.980634	0.139445	1
RSPH4A	0	1	0	0	1	2.22163	0	0	23.7517	0.515363	0.77771	0.773343	0.0403702	0.803551	0.963087	0.980634	0.13945	1
PLXDC2	0	3	0	1	0	6.03395	14.3882	14.3882	0	0.0347317	0.0715613	0.0313162	1	0.803551	0.963087	0.980634	0.139783	1
BID	0	0	0	1	0	0	82.276	82.276	0	0.607782	0.0102654	0.0313327	1	0.803551	0.963087	0.980634	0.139841	1
MED15	1	0	0	0	1	0	0	0	17.1367	0.314288	0.719566	0.568987	0.0550793	0.803551	0.963087	0.980634	0.139864	1
FAM129B	1	0	0	0	1	0	0	0	15.9291	0.280704	0.73698	0.531842	0.0590039	0.803551	0.963087	0.980634	0.140007	1
PSME4	0	2	0	1	1	2.21356	7.53809	7.53809	7.92747	0.392362	0.14615	0.28094	0.111782	0.803551	0.963087	0.980634	0.140087	1
GMNN	0	0	1	0	0	0	85.6247	85.6247	0	0.657352	0.00982243	0.0314413	1	0.803551	0.963087	0.980634	0.140217	1
NUDCD1	0	1	0	0	1	2.68588	0	0	20.973	0.429732	0.757081	0.692504	0.045471	0.803551	0.963087	0.980634	0.140381	1
PTPRE	0	1	0	0	1	1.84455	0	0	24.6945	0.611147	0.703855	0.810719	0.03889	0.803551	0.963087	0.980634	0.140519	1
ANK3	2	10	0	0	1	2.39331	0	0	3.51661	0.0914288	0.424169	0.143302	0.220541	0.803551	0.963087	0.980634	0.140779	1
CTNND2	2	3	0	1	1	1.39235	5.18144	5.18144	12.8374	0.650792	0.210721	0.439364	0.0721698	0.803551	0.963087	0.980634	0.141141	1
CCDC8	1	0	0	0	1	0	0	0	17.8165	0.324174	0.80117	0.597813	0.0530913	0.803551	0.963087	0.980634	0.141244	1
PITPNM3	0	0	0	0	1	0	0	0	13.7646	0.235495	0.721166	0.469635	0.067643	0.803551	0.963087	0.980634	0.141344	1
ANKRD30B	0	6	0	0	0	5.23207	0	0	0	0.0123644	0.577112	0.0317718	1	0.803551	0.963087	0.980634	0.141358	1
CTBP2	0	0	0	0	1	0	0	0	14.891	0.255544	0.772639	0.506076	0.0628538	0.803551	0.963087	0.980634	0.141486	1
MAMSTR	0	0	0	0	1	0	0	0	22.7925	0.477772	0.84099	0.762848	0.0419964	0.803551	0.963087	0.980634	0.142271	1
IGSF8	1	1	0	0	1	2.45827	0	0	21.9691	0.461089	0.805747	0.736724	0.0435007	0.803551	0.963087	0.980634	0.14231	1
BAZ2A	0	0	0	0	1	0	0	0	9.55347	0.157932	0.637147	0.339313	0.0945883	0.803551	0.963087	0.980634	0.142472	1
TPCN1	0	0	0	0	1	0	0	0	16.8876	0.31909	0.716134	0.574798	0.0558455	0.803551	0.963087	0.980634	0.142488	1
RBMXL1	1	1	1	0	0	3.55426	63.1968	63.1968	0	0.31837	0.0133438	0.0321003	1	0.803551	0.963087	0.980634	0.14249	1
NUP155	0	4	0	1	0	5.56965	10.346	10.346	0	0.0239475	0.103192	0.0321516	1	0.803551	0.963087	0.980634	0.142666	1
OR5D13	0	0	1	0	0	0	53.6625	53.6625	0	0.349608	0.0164874	0.032214	1	0.803551	0.963087	0.980634	0.142881	1
GUCY1A3	0	4	0	0	0	7.36056	0	0	0	0.00967971	0.758079	0.0322348	1	0.803551	0.963087	0.980634	0.142952	1
GGT7	1	1	0	0	1	2.05332	0	0	23.7021	0.547556	0.776439	0.798231	0.0404513	0.803551	0.963087	0.980634	0.14314	1
FRMD4A	0	0	0	0	1	0	0	0	13.2869	0.234323	0.694352	0.46285	0.0699021	0.803551	0.963087	0.980634	0.143362	1
TNP2	0	0	1	0	0	0	77.3728	77.3728	0	0.579115	0.0109875	0.0323553	1	0.803551	0.963087	0.980634	0.143365	1
NPAS4	1	0	0	0	1	0	0	0	14.0526	0.246902	0.747226	0.489128	0.0663504	0.803551	0.963087	0.980634	0.143704	1
GYS1	0	0	0	0	1	0	0	0	18.2289	0.355988	0.764499	0.627675	0.0519539	0.803551	0.963087	0.980634	0.144239	1
AIFM3	0	1	0	0	1	2.16733	0	0	22.5647	0.527429	0.741128	0.769702	0.0424022	0.803551	0.963087	0.980634	0.144331	1
MRPL28	0	2	0	0	0	17.4073	0	0	0	0.00907947	0.879645	0.0326785	1	0.803551	0.963087	0.980634	0.144473	1
DHX35	0	1	0	0	1	2.59625	0	0	20.3005	0.444161	0.741388	0.700529	0.0469054	0.803551	0.963087	0.980634	0.145089	1
TANC1	1	2	0	1	1	1.38269	8.18909	8.18909	8.50143	0.709397	0.130031	0.312843	0.105042	0.805675	0.963087	0.980634	0.145099	1
UNC13C	2	7	0	0	1	2.02165	0	0	7.04735	0.215289	0.37511	0.266004	0.12398	0.803551	0.963087	0.980634	0.1455	1
RIN3	1	2	0	0	1	2.20692	0	0	18.4276	0.380072	0.755343	0.641663	0.0514229	0.803551	0.963087	0.980634	0.145558	1
JAK1	1	2	0	0	1	2.31274	0	0	16.6455	0.354395	0.670291	0.583398	0.0566111	0.803551	0.963087	0.980634	0.145663	1
CCAR2	0	0	0	0	1	0	0	0	16.3814	0.314663	0.74081	0.5753	0.0574702	0.803551	0.963087	0.980634	0.145785	1
DACT2	0	0	0	0	1	0	0	0	13.9847	0.248587	0.773632	0.496678	0.0666507	0.803551	0.963087	0.980634	0.145925	1
NUP62CL	0	2	0	0	0	17.2071	0	0	0	0.00929662	0.855836	0.0331201	1	0.803551	0.963087	0.980634	0.145981	1
ARHGAP6	0	2	0	0	1	2.30557	0	0	17.491	0.369902	0.712032	0.613831	0.0540249	0.803551	0.963087	0.980634	0.146124	1
YWHAB	0	0	1	0	0	0	77.4386	77.4386	0	0.605905	0.0109772	0.0331999	1	0.803551	0.963087	0.980634	0.146252	1
C1orf168	1	1	0	0	1	1.10419	0	0	25.4999	0.929337	0.627626	0.883466	0.0377089	0.941474	0.963087	0.980634	0.146643	1
MAL	0	2	0	0	0	17.1682	0	0	0	0.00933969	0.873591	0.0334525	1	0.803551	0.963087	0.980634	0.147112	1
FNDC3B	1	1	1	1	0	0.926016	15.8262	15.8262	0	0.944143	0.0100624	0.0335187	1	0.953732	0.963087	0.980634	0.147336	1
TNR	0	7	0	0	0	4.80279	0	0	0	0.0128132	0.597688	0.0335531	1	0.803551	0.963087	0.980634	0.147453	1
SPATA22	0	2	1	0	0	6.28088	22.2702	22.2702	0	0.0678967	0.0439569	0.0335944	1	0.803551	0.963087	0.980634	0.147593	1
THRAP3	0	0	0	0	1	0	0	0	15.5398	0.298271	0.746311	0.556661	0.0603913	0.803551	0.963087	0.980634	0.147672	1
GUF1	1	1	0	0	1	2.40917	0	0	20.5619	0.470213	0.751633	0.728455	0.0463372	0.803551	0.963087	0.980634	0.148137	1
FDXACB1	0	0	0	0	1	0	0	0	20.7792	0.452176	0.818807	0.735801	0.0458754	0.803551	0.963087	0.980634	0.148139	1
RAPGEF6	0	0	0	0	1	0	0	0	11.052	0.201486	0.650535	0.407706	0.0828447	0.803551	0.963087	0.980634	0.14821	1
TUBB	0	0	0	0	1	0	0	0	21.6677	0.480353	0.850362	0.766745	0.0440786	0.803551	0.963087	0.980634	0.148281	1
PLK4	1	0	0	0	1	0	0	0	14.6569	0.283444	0.716705	0.530887	0.0637925	0.803551	0.963087	0.980634	0.148516	1
CHRM3	0	5	0	0	0	6.07309	0	0	0	0.0105783	0.729842	0.0338747	1	0.803551	0.963087	0.980634	0.148543	1
RAI14	0	0	0	0	1	0	0	0	15.2053	0.297248	0.722332	0.550278	0.0616364	0.803551	0.963087	0.980634	0.148687	1
PREX2	4	6	1	0	1	2.14223	2.97275	2.97275	8.1213	0.17518	0.372007	0.311115	0.109411	0.803551	0.963087	0.980634	0.149101	1
APP	0	0	0	0	1	0	0	0	16.2537	0.327858	0.729231	0.588052	0.057895	0.803551	0.963087	0.980634	0.14912	1
LRRC17	0	0	0	0	1	0	0	0	22.8186	0.534778	0.857651	0.81231	0.0419504	0.803551	0.963087	0.980634	0.149227	1
SRGAP1	0	0	0	0	1	0	0	0	13.017	0.246195	0.695514	0.479198	0.071246	0.803551	0.963087	0.980634	0.149444	1
CCDC67	0	4	0	0	0	7.02589	0	0	0	0.0113061	0.671636	0.0342341	1	0.803551	0.963087	0.980634	0.149758	1
CTC-432M15.3	0	0	0	0	1	0	0	0	10.4946	0.193535	0.643212	0.39468	0.0868559	0.803551	0.963087	0.980634	0.149914	1
ZBTB7B	0	0	0	1	0	0	56.498	56.498	0	0.403288	0.0155707	0.0342943	1	0.803551	0.963087	0.980634	0.149961	1
SMG5	0	3	0	1	0	5.42298	16.5983	16.5983	0	0.0455268	0.0610274	0.0343148	1	0.803551	0.963087	0.980634	0.150031	1
ZFR	0	0	0	0	1	0	0	0	15.0952	0.302341	0.708794	0.553295	0.0620576	0.803551	0.963087	0.980634	0.150103	1
PCNT	0	0	0	0	1	0	0	0	5.29581	0.0923069	0.568018	0.217364	0.158378	0.803551	0.963087	0.980634	0.150404	1
YEATS4	0	2	0	0	0	16.8436	0	0	0	0.00971097	0.858317	0.0344639	1	0.803551	0.963087	0.980634	0.150533	1
ERV3-1	1	1	0	0	1	1.12113	0	0	25.4887	0.918654	0.685433	0.914819	0.0377247	0.932579	0.963087	0.980634	0.150693	1
LRRC73	0	0	1	0	0	0	69.4398	69.4398	0	0.542189	0.0123859	0.0345434	1	0.803551	0.963087	0.980634	0.150801	1
RRBP1	0	5	0	0	0	5.94444	0	0	0	0.0114715	0.67797	0.0345635	1	0.803551	0.963087	0.980634	0.150868	1
ERCC6L	0	0	0	0	1	0	0	0	13.1359	0.24764	0.745414	0.490738	0.0706479	0.803551	0.963087	0.980634	0.151225	1
OR9G4	0	4	0	0	0	7.2888	0	0	0	0.0100027	0.83064	0.0347461	1	0.803551	0.963087	0.980634	0.151482	1
RASGRF1	0	5	0	0	0	5.95641	0	0	0	0.0113847	0.689285	0.0347569	1	0.803551	0.963087	0.980634	0.151518	1
PSMD2	0	0	0	0	1	0	0	0	15.8405	0.32617	0.747123	0.590181	0.0593139	0.803551	0.963087	0.980634	0.152354	1
PRRC2C	0	4	1	0	1	2.4268	5.73233	5.73233	6.67666	0.229195	0.196616	0.269484	0.129953	0.803551	0.963087	0.980634	0.152403	1
LZTFL1	0	2	0	0	0	16.5902	0	0	0	0.010016	0.834873	0.0351162	1	0.803551	0.963087	0.980634	0.152724	1
RIPK4	0	0	0	0	1	0	0	0	12.253	0.229585	0.755516	0.467121	0.0753479	0.803551	0.963087	0.980634	0.152993	1
ACTN4	0	4	0	0	0	7.08337	0	0	0	0.011004	0.728738	0.035307	1	0.803551	0.963087	0.980634	0.153362	1
ST5	0	0	0	0	1	0	0	0	11.9573	0.227782	0.718527	0.458348	0.0770648	0.803551	0.963087	0.980634	0.153414	1
PLEKHA5	2	3	0	0	1	2.46802	0	0	10.2495	0.234482	0.561217	0.398078	0.0887457	0.803551	0.963087	0.980634	0.153431	1
RNF20	0	3	1	0	0	5.57203	15.0937	15.0937	0	0.0425281	0.0678459	0.0353516	1	0.803551	0.963087	0.980634	0.153511	1
RECQL5	0	4	0	0	0	7.10061	0	0	0	0.0109153	0.747025	0.0355841	1	0.803551	0.963087	0.980634	0.154287	1
AEBP1	1	0	0	0	1	0	0	0	12.9989	0.259033	0.725158	0.501265	0.0713384	0.803551	0.963087	0.980634	0.154872	1
GOLIM4	1	1	0	0	1	1.87331	0	0	21.12	0.596054	0.687593	0.795371	0.0451692	0.803551	0.963087	0.980634	0.155427	1
XPO6	0	0	0	0	1	0	0	0	14.6364	0.307379	0.722466	0.562522	0.0638764	0.803551	0.963087	0.980634	0.155446	1
SOCS4	0	0	1	0	0	0	67.3087	67.3087	0	0.549872	0.0128213	0.0359373	1	0.803551	0.963087	0.980634	0.155464	1
ATP2B1	0	0	0	0	1	0	0	0	12.9127	0.262234	0.703319	0.502024	0.0717799	0.803551	0.963087	0.980634	0.15579	1
FKBP10	0	0	0	0	1	0	0	0	18.3084	0.411063	0.825905	0.6978	0.0517401	0.803551	0.963087	0.980634	0.156019	1
TTC14	0	2	1	0	0	5.16121	27.6773	27.6773	0	0.09754	0.0344825	0.0361903	1	0.803551	0.963087	0.980634	0.156305	1
TLE3	0	0	0	0	1	0	0	0	16.1819	0.353399	0.764055	0.624726	0.0581366	0.803551	0.963087	0.980634	0.156733	1
RAB11B	0	2	0	0	0	16.4404	0	0	0	0.010203	0.887885	0.0363459	1	0.803551	0.963087	0.980634	0.156821	1
COPA	0	0	0	0	1	0	0	0	12.5272	0.260882	0.67032	0.492743	0.0738222	0.803551	0.963087	0.980634	0.156919	1
2022-03-03	1	1	1	0	0	4.02601	51.1786	51.1786	0	0.27966	0.0168672	0.0364146	1	0.803551	0.963087	0.980634	0.157048	1
CAPN3	0	1	0	0	1	1.70115	0	0	21.748	0.656442	0.695571	0.832446	0.0439233	0.803551	0.963087	0.980634	0.157542	1
POLR2H	0	0	0	1	0	0	74.406	74.406	0	0.674326	0.0114735	0.0365726	1	0.803551	0.963087	0.980634	0.157572	1
MOB1A	0	0	1	0	0	0	72.6142	72.6142	0	0.645945	0.0117875	0.0366408	1	0.803551	0.963087	0.980634	0.157797	1
SPO11	0	3	0	0	0	9.26561	0	0	0	0.0110699	0.76575	0.0367846	1	0.803551	0.963087	0.980634	0.158272	1
WDR91	0	1	0	0	1	2.46194	0	0	18.8027	0.467513	0.765103	0.729487	0.0504498	0.803551	0.963087	0.980634	0.158331	1
KLHL13	0	4	0	0	0	7.00466	0	0	0	0.0114202	0.740103	0.0368442	1	0.803551	0.963087	0.980634	0.158469	1
SRM	0	0	1	0	0	0	69.1269	69.1269	0	0.599696	0.012448	0.0369006	1	0.803551	0.963087	0.980634	0.158655	1
USP34	0	5	0	0	1	2.76776	0	0	5.15934	0.141077	0.485903	0.228293	0.161878	0.803551	0.963087	0.980634	0.158837	1
CHTF18	0	0	0	0	1	0	0	0	12.7034	0.261754	0.7379	0.508386	0.0728743	0.803551	0.963087	0.980634	0.159142	1
BRAT1	1	1	0	0	1	1.61169	0	0	22.4182	0.68195	0.745169	0.8687	0.0426671	0.803551	0.963087	0.980634	0.159197	1
SRF	1	3	0	0	0	8.90251	0	0	0	0.0105799	0.850735	0.0370766	1	0.803551	0.963087	0.980634	0.159235	1
GJD2	0	0	1	0	0	0	59.9355	59.9355	0	0.487841	0.0145823	0.0371992	1	0.803551	0.963087	0.980634	0.159639	1
HTR1B	0	0	1	0	0	0	52.4808	52.4808	0	0.409202	0.0169005	0.0372741	1	0.803551	0.963087	0.980634	0.159886	1
TBC1D7	0	1	1	0	0	5.26502	44.3189	44.3189	0	0.215342	0.0203972	0.0372887	1	0.803551	0.963087	0.980634	0.159934	1
EML2	0	0	0	0	1	0	0	0	14.6655	0.322986	0.740045	0.584912	0.0637575	0.803551	0.963087	0.980634	0.159946	1
LRRC25	0	0	1	0	0	0	62.8024	62.8024	0	0.52511	0.0138455	0.0373415	1	0.803551	0.963087	0.980634	0.160107	1
CYP27B1	1	1	0	0	1	2.17339	0	0	19.6975	0.519019	0.779639	0.777745	0.0482707	0.803551	0.963087	0.980634	0.160767	1
EPHB3	0	2	0	0	1	3.37027	0	0	10.1633	0.204618	0.761326	0.420352	0.0894295	0.803551	0.963087	0.980634	0.160929	1
KHDC1L	0	2	0	0	0	16.0607	0	0	0	0.0107005	0.863882	0.0376458	1	0.803551	0.963087	0.980634	0.161106	1
DDX27	0	1	0	0	1	2.26938	0	0	19.0124	0.505162	0.752524	0.756628	0.0499217	0.803551	0.963087	0.980634	0.161521	1
CPEB4	0	1	0	0	1	2.24293	0	0	19.2475	0.510768	0.766033	0.765823	0.0493426	0.803551	0.963087	0.980634	0.161572	1
GPR125	0	0	0	0	1	0	0	0	10.3987	0.215241	0.674994	0.432319	0.0875852	0.803551	0.963087	0.980634	0.161824	1
SLCO1B3	2	6	0	0	0	4.46336	0	0	0	0.0142316	0.57331	0.0379261	1	0.803551	0.963087	0.980634	0.162025	1
ORC6	0	0	0	1	0	0	68.9888	68.9888	0	0.628368	0.0124757	0.037962	1	0.803551	0.963087	0.980634	0.162142	1
DDX28	0	1	1	0	0	3.45146	57.8095	57.8095	0	0.334614	0.0151789	0.0379669	1	0.803551	0.963087	0.980634	0.162158	1
IQCF6	0	2	0	0	0	15.9409	0	0	0	0.0108648	0.849634	0.0379698	1	0.803551	0.963087	0.980634	0.162168	1
THBD	0	0	0	0	1	0	0	0	17.055	0.395201	0.872129	0.688584	0.0553284	0.803551	0.963087	0.980634	0.162588	1
IL1RAPL1	0	1	0	0	1	1.61623	0	0	21.3271	0.686198	0.704349	0.85178	0.0447506	0.804081	0.963087	0.980634	0.162651	1
FOXO3	0	1	0	0	1	2.19104	0	0	19.755	0.522098	0.829107	0.793426	0.0481371	0.803551	0.963087	0.980634	0.162898	1
IQCA1	1	1	0	0	1	0.914205	0	0	21.649	0.934746	0.599972	0.870263	0.044115	0.946191	0.963087	0.980634	0.163545	1
OR52W1	1	1	1	0	0	2.51455	63.8021	63.8021	0	0.451023	0.0132034	0.0384626	1	0.803551	0.963087	0.980634	0.163776	1
DLX2	0	0	1	0	0	0	55.7466	55.7466	0	0.46316	0.015804	0.0385036	1	0.803551	0.963087	0.980634	0.16391	1
ZNF418	0	1	0	0	1	1.326	0	0	21.7624	0.808683	0.663237	0.878214	0.0438954	0.851176	0.963087	0.980634	0.16406	1
NOTCH2	1	1	1	0	1	0.56428	6.47301	6.47301	6.6226	0.583637	0.168231	0.294736	0.130873	0.803551	0.963087	0.980634	0.164136	1
SLFNL1	0	0	1	0	0	0	56.4845	56.4845	0	0.475093	0.0155748	0.0387026	1	0.803551	0.963087	0.980634	0.164558	1
RAB24	0	0	0	1	0	0	69.986	69.986	0	0.66997	0.0122788	0.0387155	1	0.803551	0.963087	0.980634	0.164599	1
GAPDH	0	0	1	0	0	0	60.5441	60.5441	0	0.528236	0.0144197	0.0388571	1	0.803551	0.963087	0.980634	0.16506	1
LGALS9C	0	2	0	0	0	15.7537	0	0	0	0.0111292	0.868295	0.0390399	1	0.803551	0.963087	0.980634	0.165653	1
DNAJC18	0	1	0	1	0	5.6733	39.8108	39.8108	0	0.198812	0.0229859	0.0391653	1	0.803551	0.963087	0.980634	0.16606	1
C1QA	0	0	1	0	0	0	53.7827	53.7827	0	0.452006	0.0164465	0.0391857	1	0.803551	0.963087	0.980634	0.166125	1
SCN2A	0	2	1	0	1	1.35733	7.02112	7.02112	8.33023	0.734559	0.157915	0.366792	0.106966	0.812874	0.963087	0.980634	0.166282	1
WFDC1	0	1	1	0	0	4.87037	44.4825	44.4825	0	0.23393	0.0203137	0.0392618	1	0.803551	0.963087	0.980634	0.166372	1
IDUA	0	2	0	1	0	4.49334	30.7434	30.7434	0	0.125041	0.030666	0.0393255	1	0.803551	0.963087	0.980634	0.166578	1
MAF1	0	2	0	0	0	15.7142	0	0	0	0.0111862	0.877713	0.0393313	1	0.803551	0.963087	0.980634	0.166597	1
VEZT	1	1	0	0	1	1.99994	0	0	19.1369	0.561175	0.735296	0.793132	0.0496132	0.803551	0.963087	0.980634	0.166657	1
DOLPP1	0	0	1	0	0	0	66.6513	66.6513	0	0.634317	0.0129616	0.0394712	1	0.803551	0.963087	0.980634	0.167049	1
PNPLA5	0	3	0	0	0	9.08079	0	0	0	0.0117011	0.80124	0.0394901	1	0.803551	0.963087	0.980634	0.167111	1
FBLN1	1	4	0	0	0	6.41593	0	0	0	0.0123607	0.727037	0.0395376	1	0.803551	0.963087	0.980634	0.167264	1
ALOX15B	1	1	0	0	1	1.59317	0	0	20.6651	0.688871	0.715539	0.859449	0.0461167	0.804282	0.963087	0.980634	0.167579	1
DMRTA1	0	0	1	0	0	0	41.5825	41.5825	0	0.333966	0.0218975	0.0397993	1	0.803551	0.963087	0.980634	0.168108	1
ELF1	0	3	0	0	0	9.06163	0	0	0	0.0117692	0.807067	0.0398206	1	0.803551	0.963087	0.980634	0.168177	1
SMEK1	0	1	0	0	1	2.37794	0	0	17.6371	0.483285	0.766819	0.7436	0.0536018	0.803551	0.963087	0.980634	0.168299	1
AGPAT4	1	3	0	0	0	8.50692	0	0	0	0.0120031	0.770705	0.0399165	1	0.803551	0.963087	0.980634	0.168486	1
RAB12	0	2	0	0	0	15.5293	0	0	0	0.0114586	0.877657	0.0401804	1	0.803551	0.963087	0.980634	0.169335	1
WNK2	3	0	0	0	0	0	0	0	0	0.0134225	0.484397	0.0403601	1	0.803551	0.963087	0.980634	0.169912	1
CD70	0	0	0	1	0	0	61.3019	61.3019	0	0.572496	0.014222	0.0403862	1	0.803551	0.963087	0.980634	0.169996	1
PTPRD	3	0	0	1	0	0	3.04117	3.04117	0	0.0246441	0.365752	0.0405413	1	0.803551	0.963087	0.980634	0.170494	1
NBEAL2	1	1	1	0	1	0.539569	5.68323	5.68323	6.73538	0.552874	0.193726	0.316714	0.128969	0.803551	0.963087	0.980634	0.17147	1
RBM15	1	0	0	0	1	0	0	0	10.3035	0.22658	0.759222	0.462535	0.0883219	0.803551	0.963087	0.980634	0.171488	1
SPEG	1	7	1	1	0	2.53858	10.5364	10.5364	0	0.117495	0.0229305	0.0409102	1	0.803551	0.963087	0.980634	0.171675	1
NRDE2	1	2	0	0	1	2.29443	0	0	13.387	0.358657	0.674426	0.589606	0.0694162	0.803551	0.963087	0.980634	0.171732	1
CAPN15	1	1	0	0	1	1.42147	0	0	21.1388	0.759482	0.756835	0.907026	0.0451308	0.822885	0.963087	0.980634	0.171753	1
ANLN	0	0	0	0	1	0	0	0	11.5936	0.275152	0.696713	0.517077	0.0792873	0.803551	0.963087	0.980634	0.171954	1
LST3	2	6	0	0	0	4.36373	0	0	0	0.0156541	0.569029	0.0410482	1	0.803551	0.963087	0.980634	0.172116	1
LTBP3	0	4	0	0	0	6.7808	0	0	0	0.012715	0.756506	0.041065	1	0.803551	0.963087	0.980634	0.172169	1
PLN	0	1	0	0	0	74.0007	0	0	0	0.0115431	0.963635	0.0411226	1	0.803551	0.968205	0.980634	0.172353	1
DYNC1H1	4	4	1	0	2	0.88883	2.11111	2.11111	6.72984	0.848252	0.52313	0.778977	0.0529056	0.877878	0.963087	0.980634	0.172639	1
TMEM182	0	1	0	1	0	5.10079	40.7934	40.7934	0	0.222732	0.0223698	0.0413186	1	0.803551	0.963087	0.980634	0.172978	1
CC2D1A	0	1	0	0	1	1.72441	0	0	19.2716	0.64869	0.721213	0.840195	0.049284	0.803551	0.963087	0.980634	0.173263	1
OGFOD2	1	0	0	1	0	0	53.7624	53.7624	0	0.504392	0.0159683	0.0418086	1	0.803551	0.963087	0.980634	0.174537	1
GBP1	0	2	1	0	0	5.27085	22.9975	22.9975	0	0.0938814	0.042407	0.0418107	1	0.803551	0.963087	0.980634	0.174543	1
TACC3	0	1	0	0	1	1.52899	0	0	20.0914	0.719371	0.748988	0.886843	0.0473701	0.808143	0.963087	0.980634	0.175175	1
IRF2BP2	1	1	0	0	1	1.90375	0	0	19.1368	0.587318	0.85445	0.847299	0.0496136	0.803551	0.963087	0.980634	0.175263	1
ZNF257	1	4	0	0	0	6.26708	0	0	0	0.0133681	0.717317	0.0420648	1	0.803551	0.963087	0.980634	0.175349	1
LAPTM4B	0	0	1	0	0	0	55.9764	55.9764	0	0.531284	0.0157319	0.0421169	1	0.803551	0.963087	0.980634	0.175514	1
GLOD5	0	2	0	0	0	15.1259	0	0	0	0.0120881	0.877769	0.0421344	1	0.803551	0.963087	0.980634	0.175569	1
NUP205	0	0	0	0	1	0	0	0	7.74122	0.181972	0.606492	0.370141	0.114159	0.803551	0.963087	0.980634	0.175951	1
USP5	0	0	0	0	1	0	0	0	13.6356	0.351456	0.755982	0.620794	0.0682385	0.803551	0.963087	0.980634	0.17629	1
GNAS	0	2	0	0	1	3.13519	0	0	9.8612	0.230309	0.777792	0.461853	0.0919127	0.803551	0.963087	0.980634	0.176568	1
APOBEC3G	2	2	1	0	0	5.41457	17.2226	17.2226	0	0.0793677	0.0558417	0.0424692	1	0.803551	0.963087	0.980634	0.176628	1
CST5	0	2	0	0	0	14.9772	0	0	0	0.012333	0.860407	0.0426541	1	0.803551	0.963087	0.980634	0.177212	1
NPDC1	0	0	1	0	0	0	52.2391	52.2391	0	0.491093	0.0169875	0.0427499	1	0.803551	0.963087	0.980634	0.177514	1
ZNF516	1	0	0	1	0	0	20.431	20.431	0	0.163158	0.047011	0.04284	1	0.803551	0.963087	0.980634	0.177798	1
FAM19A5	0	0	0	1	0	0	55.3357	55.3357	0	0.540786	0.0159344	0.0430836	1	0.803551	0.963087	0.980634	0.178565	1
ARID1B	0	0	0	0	1	0	0	0	5.76074	0.127366	0.668842	0.292903	0.147514	0.803551	0.963087	0.980634	0.178954	1
C1orf162	0	2	0	0	0	14.866	0	0	0	0.0125209	0.861608	0.043247	1	0.803551	0.963087	0.980634	0.179078	1
GPR124	0	0	0	0	1	0	0	0	10.6977	0.258094	0.75696	0.506934	0.0853502	0.803551	0.963087	0.980634	0.179141	1
PRKD3	1	1	0	0	1	1.62808	0	0	18.6727	0.675928	0.714795	0.852775	0.0507829	0.803551	0.963087	0.980634	0.179265	1
SIN3B	1	2	0	0	1	2.08849	0	0	14.0378	0.412039	0.69861	0.653173	0.0664158	0.803551	0.963087	0.980634	0.179499	1
VCPKMT	0	2	0	0	0	14.8351	0	0	0	0.0125738	0.859715	0.043381	1	0.803551	0.963087	0.980634	0.179499	1
ASB12	0	3	0	0	0	8.8088	0	0	0	0.0127189	0.846274	0.0434661	1	0.803551	0.963087	0.980634	0.179766	1
SEMA7A	0	3	0	0	0	8.71903	0	0	0	0.0130803	0.798051	0.0435173	1	0.803551	0.963087	0.980634	0.179926	1
ADAR	0	0	0	0	1	0	0	0	10.9395	0.271445	0.741506	0.521785	0.0836247	0.803551	0.963087	0.980634	0.180292	1
ZSCAN25	0	3	0	0	0	8.71693	0	0	0	0.0130889	0.811089	0.0438516	1	0.803551	0.963087	0.980634	0.180973	1
FMN2	8	8	0	0	1	1.5177	0	0	9.6236	0.372524	0.430578	0.467489	0.093965	0.803551	0.963087	0.980634	0.181211	1
NSA2	0	0	0	1	0	0	59.3227	59.3227	0	0.627612	0.0147496	0.0439895	1	0.803551	0.963087	0.980634	0.181404	1
LRP2	0	6	2	0	1	1.86483	5.64598	5.64598	3.54073	0.345375	0.0827671	0.200612	0.219374	0.803551	0.963087	0.980634	0.181465	1
BEND5	0	0	0	1	0	0	49.1561	49.1561	0	0.47108	0.0181763	0.044069	1	0.803551	0.963087	0.980634	0.181652	1
ANKRD44	0	1	0	0	1	1.57742	0	0	18.5076	0.700614	0.7103	0.861434	0.0512124	0.804483	0.963087	0.980634	0.181799	1
HECW1	1	4	0	0	1	2.00175	0	0	9.86311	0.32082	0.550242	0.482971	0.0918966	0.803551	0.963087	0.980634	0.182633	1
USP46	0	1	0	1	0	4.83481	39.3396	39.3396	0	0.235751	0.023293	0.0444281	1	0.803551	0.963087	0.980634	0.182772	1
PNPLA2	1	0	1	0	0	0	44.8871	44.8871	0	0.425537	0.0195184	0.0444356	1	0.803551	0.963087	0.980634	0.182795	1
ADAM19	1	1	0	0	1	1.27434	0	0	19.0966	0.830881	0.682584	0.895869	0.0497127	0.866326	0.963087	0.980634	0.183108	1
ZFR2	0	1	0	0	1	1.10988	0	0	19.5784	0.927495	0.694131	0.919991	0.0485499	0.939845	0.963087	0.980634	0.18351	1
RAI1	0	5	0	0	0	5.6594	0	0	0	0.01379	0.781768	0.0447325	1	0.803551	0.963087	0.980634	0.183719	1
DALRD3	0	1	1	0	0	3.96886	44.7131	44.7131	0	0.289898	0.0201971	0.0447659	1	0.803551	0.963087	0.980634	0.183823	1
GABBR2	0	1	0	0	1	1.24764	0	0	19.1298	0.84854	0.688831	0.90275	0.0496307	0.877995	0.963087	0.980634	0.183941	1
NXNL1	0	2	0	0	0	14.6625	0	0	0	0.0128756	0.909553	0.0449216	1	0.803551	0.963087	0.980634	0.184306	1
TUBB6	0	3	0	0	0	8.69075	0	0	0	0.0131969	0.849357	0.0449672	1	0.803551	0.963087	0.980634	0.184448	1
ZNF786	2	1	0	0	1	1.23917	0	0	19.5708	0.847458	0.744512	0.929354	0.0485678	0.877281	0.963087	0.980634	0.184973	1
RXRA	0	0	0	1	0	0	45.857	45.857	0	0.444982	0.019637	0.0452662	1	0.803551	0.963087	0.980634	0.185374	1
CFD	0	2	0	0	0	14.5559	0	0	0	0.0130674	0.89156	0.0453177	1	0.803551	0.963087	0.980634	0.185533	1
TRIM49B	0	3	0	0	0	8.52496	0	0	0	0.0139089	0.776256	0.0453584	1	0.803551	0.963087	0.980634	0.185659	1
EPHA7	0	3	0	1	0	4.93548	14.8949	14.8949	0	0.0574943	0.0688555	0.0453704	1	0.803551	0.963087	0.980634	0.185696	1
SMARCD3	0	1	0	1	0	4.27961	41.8952	41.8952	0	0.268024	0.0217154	0.0454094	1	0.803551	0.963087	0.980634	0.185817	1
TMX2	0	0	1	0	0	0	55.0904	55.0904	0	0.58477	0.0160133	0.0454149	1	0.803551	0.963087	0.980634	0.185834	1
THAP7	0	2	0	0	0	14.5162	0	0	0	0.0131399	0.889041	0.0455098	1	0.803551	0.963087	0.980634	0.186127	1
RPL41	0	1	0	0	0	66.2948	0	0	0	0.0130389	0.918432	0.0455641	1	0.803551	0.963087	0.980634	0.186295	1
COMP	0	1	0	0	1	1.97384	0	0	16.7328	0.574906	0.756908	0.809649	0.0563325	0.803551	0.963087	0.980634	0.186435	1
RBM47	0	4	0	0	0	6.62809	0	0	0	0.0137032	0.817564	0.04565	1	0.803551	0.963087	0.980634	0.18656	1
BNIP1	0	0	1	0	0	0	55.4718	55.4718	0	0.599046	0.015891	0.0457541	1	0.803551	0.963087	0.980634	0.186881	1
CIZ1	1	4	0	0	0	6.062	0	0	0	0.0149279	0.704791	0.0459135	1	0.803551	0.963087	0.980634	0.187373	1
KLHL9	1	1	0	0	1	1.97055	0	0	16.7376	0.568936	0.787426	0.816935	0.0563173	0.803551	0.963087	0.980634	0.187662	1
TOP3A	0	1	0	0	1	1.89452	0	0	16.7155	0.596662	0.736638	0.816025	0.0563873	0.803551	0.963087	0.980634	0.187681	1
TBX3	2	0	1	0	0	0	18.0308	18.0308	0	0.15113	0.0530485	0.0460302	1	0.803551	0.963087	0.980634	0.187732	1
HNRNPUL2	0	1	0	0	1	2.08009	0	0	16.0705	0.547921	0.751071	0.788606	0.0585158	0.803551	0.963087	0.980634	0.188088	1
NT5C3A	0	0	0	1	0	0	53.6539	53.6539	0	0.575439	0.0164904	0.0461552	1	0.803551	0.963087	0.980634	0.188117	1
GALNT2	0	2	0	1	0	5.31433	20.4079	20.4079	0	0.0924855	0.0484597	0.0461632	1	0.803551	0.963087	0.980634	0.188141	1
DPP6	0	1	0	0	1	0.856724	0	0	17.6861	0.890067	0.595463	0.864059	0.0534614	0.909857	0.963087	0.980634	0.188236	1
CNTNAP2	4	5	0	1	1	1.58088	2.9446	2.9446	10.7704	0.436636	0.375648	0.544616	0.084824	0.803551	0.963087	0.980634	0.188244	1
HSPA8	0	0	0	0	1	0	0	0	13.7778	0.400469	0.807018	0.683571	0.0675829	0.803551	0.963087	0.980634	0.188247	1
DPYD	1	4	1	0	0	4.45465	9.77292	9.77292	0	0.0397588	0.106963	0.0468761	1	0.803551	0.963087	0.980634	0.190328	1
PDLIM1	0	0	1	0	0	0	49.3856	49.3856	0	0.519341	0.0180823	0.0468963	1	0.803551	0.963087	0.980634	0.19039	1
2022-03-02	0	0	1	0	0	0	47.7048	47.7048	0	0.494833	0.0187925	0.0469552	1	0.803551	0.963087	0.980634	0.190571	1
FAM180A	0	2	0	0	0	14.2041	0	0	0	0.0137311	0.883703	0.0472461	1	0.803551	0.963087	0.980634	0.19146	1
GFRAL	0	2	1	0	0	5.16397	20.7598	20.7598	0	0.0974454	0.0475434	0.0472621	1	0.803551	0.963087	0.980634	0.191508	1
EIF4G1	0	0	0	0	1	0	0	0	7.87686	0.207712	0.671077	0.420786	0.112418	0.803551	0.963087	0.980634	0.191636	1
FAM53B	1	0	1	0	0	0	40.5567	40.5567	0	0.408332	0.0218542	0.0476161	1	0.803551	0.963087	0.980634	0.192587	1
DSEL	0	0	0	0	1	0	0	0	9.69205	0.264826	0.729387	0.510789	0.0933644	0.803551	0.963087	0.980634	0.192811	1
GPRIN1	0	1	0	0	1	1.55213	0	0	18.082	0.710296	0.844975	0.914146	0.0523535	0.805861	0.963087	0.980634	0.193326	1
SLC8A2	1	0	1	0	0	0	17.2804	17.2804	0	0.154964	0.056692	0.0478965	1	0.803551	0.963087	0.980634	0.19344	1
DNAJC21	1	3	0	0	0	7.83649	0	0	0	0.0150468	0.753742	0.0482574	1	0.803551	0.963087	0.980634	0.194536	1
ULK2	2	1	0	0	1	0.941084	0	0	17.2976	0.955156	0.620675	0.884185	0.0545956	0.962656	0.963087	0.980634	0.194582	1
CENPE	1	4	0	0	1	2.32869	0	0	6.29743	0.229322	0.498661	0.354198	0.136691	0.803551	0.963087	0.980634	0.195015	1
POSTN	0	1	0	0	1	1.4102	0	0	17.0058	0.769378	0.677341	0.873061	0.0554793	0.827991	0.963087	0.980634	0.195079	1
RNF150	0	0	1	0	0	0	38.7659	38.7659	0	0.394951	0.0236774	0.048725	1	0.803551	0.963087	0.980634	0.195951	1
MMP13	0	2	1	0	0	4.78407	22.3197	22.3197	0	0.111841	0.043848	0.0489559	1	0.803551	0.963087	0.980634	0.196648	1
GSG1	0	0	1	0	0	0	49.3343	49.3343	0	0.554744	0.0181033	0.0489795	1	0.803551	0.963087	0.980634	0.196719	1
HNRNPUL2-BSCL2	0	1	0	0	1	2.16231	0	0	14.8268	0.52857	0.75893	0.777151	0.0631087	0.803551	0.963087	0.980634	0.196916	1
AK9	0	1	2	0	0	0.780045	12.4541	12.4541	0	0.822865	0.0178972	0.0490731	1	0.861279	0.963087	0.980634	0.197001	1
ARHGEF26	0	1	0	0	1	1.3706	0	0	17.2939	0.787432	0.71939	0.900191	0.0546065	0.83754	0.963087	0.980634	0.197252	1
OR51A4	1	3	0	0	0	7.94053	0	0	0	0.0145128	0.863006	0.0492789	1	0.803551	0.963087	0.980634	0.197621	1
MEX3A	1	3	0	0	0	7.94758	0	0	0	0.0144774	0.878162	0.0494111	1	0.803551	0.963087	0.980634	0.198019	1
ZNF518B	0	2	0	0	1	1.76949	0	0	14.3038	0.532982	0.710591	0.758527	0.0652628	0.803551	0.963087	0.980634	0.198297	1
MSMO1	0	2	0	0	0	13.6914	0	0	0	0.0147902	0.832877	0.0495739	1	0.803551	0.963087	0.980634	0.198508	1
OR10A3	0	0	1	0	0	0	34.4839	34.4839	0	0.350648	0.0269785	0.0496669	1	0.803551	0.963087	0.980634	0.198788	1
RPS6	0	2	0	0	0	13.7659	0	0	0	0.014629	0.865154	0.0496826	1	0.803551	0.963087	0.980634	0.198835	1
INSM2	2	1	1	0	0	1.64122	55.8471	55.8471	0	0.66716	0.0150104	0.0497168	1	0.803551	0.963087	0.980634	0.198937	1
FIGNL1	0	0	1	0	0	0	38.2535	38.2535	0	0.399253	0.0240312	0.0497721	1	0.803551	0.963087	0.980634	0.199103	1
TAF3	0	1	0	0	1	1.45848	0	0	16.9553	0.748332	0.75155	0.899937	0.0556351	0.81818	0.963087	0.980634	0.199991	1
ATRAID	0	2	0	0	0	13.6584	0	0	0	0.0148624	0.861926	0.0503273	1	0.803551	0.963087	0.980634	0.200766	1
CPAMD8	2	1	0	0	1	0.383855	0	0	9.00932	0.328901	0.473918	0.504764	0.0997213	0.803551	0.963087	0.980634	0.200791	1
PCDHA12	3	1	0	0	1	0.454709	0	0	12.222	0.420707	0.66494	0.666877	0.0755242	0.803551	0.963087	0.980634	0.20088	1
UBE2J1	0	0	1	0	0	0	49.1559	49.1559	0	0.578261	0.0181763	0.0504221	1	0.803551	0.963087	0.980634	0.201049	1
ZNF19	0	0	1	0	0	0	42.3296	42.3296	0	0.465515	0.0214674	0.0505497	1	0.803551	0.963087	0.980634	0.20143	1
FAM221A	0	2	0	0	0	13.5882	0	0	0	0.0150177	0.852459	0.0506243	1	0.803551	0.963087	0.980634	0.201653	1
HDAC4	0	1	0	0	1	1.22546	0	0	16.9788	0.86045	0.705773	0.914008	0.0555625	0.885801	0.963087	0.980634	0.202131	1
SYDE1	0	0	1	0	0	0	32.897	32.897	0	0.342217	0.0284343	0.0509616	1	0.803551	0.963087	0.980634	0.202658	1
KBTBD6	0	1	1	0	0	2.84744	47.5099	47.5099	0	0.405789	0.0188783	0.0509964	1	0.803551	0.963087	0.980634	0.202762	1
ACTRT1	1	0	1	0	0	0	22.7794	22.7794	0	0.222933	0.0416251	0.0510217	1	0.803551	0.963087	0.980634	0.202837	1
AMACR	1	0	1	0	0	0	40.1633	40.1633	0	0.445042	0.022093	0.0510975	1	0.803551	0.963087	0.980634	0.203062	1
EPYC	0	0	1	0	0	0	44.6518	44.6518	0	0.509968	0.0202279	0.0511112	1	0.803551	0.963087	0.980634	0.203103	1
RBM3	0	2	0	0	0	13.5555	0	0	0	0.0150909	0.869217	0.0511297	1	0.803551	0.963087	0.980634	0.203158	1
ASB18	0	0	1	0	0	0	29.2984	29.2984	0	0.300962	0.0323592	0.0511944	1	0.803551	0.963087	0.980634	0.20335	1
CRYM	0	0	0	1	0	0	43.8061	43.8061	0	0.499774	0.0206632	0.0513667	1	0.803551	0.963087	0.980634	0.203863	1
GRIK4	0	1	0	0	1	1.05636	0	0	16.8344	0.961655	0.682307	0.917454	0.0560118	0.968015	0.963087	0.980634	0.203927	1
RTL1	1	1	0	0	1	0.535228	0	0	13.7297	0.547386	0.64135	0.759575	0.0678034	0.803551	0.963087	0.980634	0.204263	1
SRCIN1	0	5	0	0	0	5.34835	0	0	0	0.0169837	0.729151	0.0515929	1	0.803551	0.963087	0.980634	0.204533	1
SNTB2	0	0	1	0	0	0	39.1515	39.1515	0	0.431968	0.0234177	0.0516474	1	0.803551	0.963087	0.980634	0.204695	1
MESDC1	0	2	0	0	0	13.5894	0	0	0	0.0150151	0.937335	0.0517145	1	0.803551	0.963087	0.980634	0.204894	1
C20orf85	0	2	0	0	0	13.3928	0	0	0	0.015463	0.842736	0.0517576	1	0.803551	0.963087	0.980634	0.205021	1
UNC13D	1	1	0	0	1	1.26716	0	0	16.057	0.834665	0.660414	0.884869	0.058562	0.868783	0.963087	0.980634	0.205205	1
GPR111	0	3	1	0	0	4.41415	16.1568	16.1568	0	0.0752774	0.0628899	0.0519149	1	0.803551	0.963087	0.980634	0.205487	1
USP6	0	1	0	0	1	0.936491	0	0	15.9349	0.953604	0.614028	0.880288	0.0589839	0.961567	0.963087	0.980634	0.20551	1
MFSD12	0	1	1	0	0	3.76795	39.4269	39.4269	0	0.305877	0.0232355	0.0522103	1	0.803551	0.963087	0.980634	0.20636	1
KDR	2	3	0	0	1	1.74009	0	0	10.5001	0.455054	0.533296	0.601459	0.0868143	0.803551	0.963087	0.980634	0.206375	1
VTI1A	0	2	0	0	0	13.2964	0	0	0	0.0156898	0.833529	0.0522353	1	0.803551	0.963087	0.980634	0.206434	1
RGS19	0	2	0	0	0	13.3694	0	0	0	0.0155178	0.871884	0.0524452	1	0.803551	0.963087	0.980634	0.207053	1
MACC1	1	1	0	0	1	1.37173	0	0	16.0463	0.782374	0.719213	0.899241	0.0585988	0.834195	0.963087	0.980634	0.207787	1
FBXO43	0	0	1	0	0	0	35.1298	35.1298	0	0.386599	0.0264258	0.0527212	1	0.803551	0.963087	0.980634	0.207866	1
AKAP3	0	0	1	0	0	0	24.1327	24.1327	0	0.252031	0.0401853	0.0528436	1	0.803551	0.963087	0.980634	0.208226	1
DZIP3	1	1	0	0	1	1.11194	0	0	15.4745	0.924423	0.61379	0.874122	0.0606305	0.937536	0.963087	0.980634	0.208681	1
DNMT1	0	4	0	1	0	4.46948	10.828	10.828	0	0.0467343	0.0981223	0.0530541	1	0.803551	0.963087	0.980634	0.208844	1
EMILIN1	1	0	1	0	0	0	26.5125	26.5125	0	0.277391	0.0351286	0.0531109	1	0.803551	0.963087	0.980634	0.209011	1
PPARG	0	0	1	0	0	0	34.4137	34.4137	0	0.38112	0.0270399	0.0531847	1	0.803551	0.963087	0.980634	0.209228	1
OR52M1	1	3	0	0	0	7.70154	0	0	0	0.0157786	0.871314	0.0531922	1	0.803551	0.963087	0.980634	0.20925	1
S1PR1	0	2	0	0	0	13.3404	0	0	0	0.0155858	0.912699	0.0532062	1	0.803551	0.963087	0.980634	0.209291	1
TCEA3	0	0	1	0	0	0	45.3474	45.3474	0	0.555768	0.0198828	0.0532316	1	0.803551	0.963087	0.980634	0.209365	1
GCC2	0	2	0	0	1	2.22131	0	0	10.2338	0.390397	0.632907	0.599278	0.0888688	0.803551	0.963087	0.980634	0.20944	1
SLC25A12	0	3	0	0	0	7.94266	0	0	0	0.0168481	0.763994	0.0533001	1	0.803551	0.963087	0.980634	0.209566	1
SEC24D	1	1	0	0	1	1.31057	0	0	15.7647	0.812235	0.690448	0.894756	0.0595819	0.853752	0.963087	0.980634	0.209599	1
COL6A1	0	3	0	1	0	4.57733	14.5472	14.5472	0	0.0690218	0.070691	0.0533301	1	0.803551	0.963087	0.980634	0.209654	1
PAXIP1	1	1	0	0	1	1.49787	0	0	14.9142	0.726546	0.662963	0.850106	0.0627625	0.810145	0.963087	0.980634	0.209727	1
ACTC1	0	3	0	0	0	8.04902	0	0	0	0.0162542	0.822403	0.0533991	1	0.803551	0.963087	0.980634	0.209856	1
RGSL1	1	6	0	0	0	4.24446	0	0	0	0.0215324	0.570157	0.0534258	1	0.803551	0.963087	0.980634	0.209935	1
UNK	0	2	1	0	0	4.26267	23.7404	23.7404	0	0.137184	0.0409277	0.0535632	1	0.803551	0.963087	0.980634	0.210337	1
DLGAP3	0	0	1	0	0	0	20.7304	20.7304	0	0.218145	0.0476186	0.0536222	1	0.803551	0.963087	0.980634	0.21051	1
AC069368.3	0	0	0	1	0	0	47.9107	47.9107	0	0.616084	0.0187026	0.0536419	1	0.803551	0.963087	0.980634	0.210567	1
TAB1	0	0	1	0	0	0	38.2871	38.2871	0	0.443228	0.0240078	0.0537864	1	0.803551	0.963087	0.980634	0.21099	1
CEP112	0	1	0	0	1	1.40354	0	0	14.6943	0.772364	0.628381	0.845895	0.0636409	0.829483	0.963087	0.980634	0.211128	1
PTPN6	0	3	0	0	0	7.94193	0	0	0	0.0168522	0.780133	0.0538624	1	0.803551	0.963087	0.980634	0.211212	1
PROB1	0	1	0	0	1	2.01769	0	0	14.1371	0.563482	0.841183	0.827384	0.0659806	0.803551	0.963087	0.980634	0.213336	1
SLC46A3	0	0	1	0	0	0	40.7679	40.7679	0	0.495388	0.0223854	0.0547528	1	0.803551	0.963087	0.980634	0.213806	1
TFAM	0	0	0	1	0	0	47.2868	47.2868	0	0.626007	0.0189774	0.0548165	1	0.803551	0.963087	0.980634	0.213991	1
TRIM3	0	0	0	1	0	0	30.8946	30.8946	0	0.347787	0.0304986	0.0548613	1	0.803551	0.963087	0.980634	0.214121	1
BNC2	1	0	1	0	0	0	13.7131	13.7131	0	0.142214	0.0733929	0.0549573	1	0.803551	0.963087	0.980634	0.214399	1
LSS	0	2	0	1	0	4.95531	18.6367	18.6367	0	0.104994	0.0536291	0.0551535	1	0.803551	0.963087	0.980634	0.214968	1
NCOA6	2	0	1	0	0	0	7.27805	7.27805	0	0.0748167	0.14554	0.0552547	1	0.803551	0.963087	0.980634	0.215261	1
IFNG	1	0	1	0	0	0	45.3449	45.3449	0	0.611526	0.0192991	0.0553484	1	0.803551	0.963087	0.980634	0.215533	1
SLC4A8	0	1	0	0	1	1.53024	0	0	14.6068	0.718877	0.700989	0.865178	0.0639973	0.808143	0.963087	0.980634	0.215592	1
LRTM2	0	1	1	0	0	2.84245	43.5799	43.5799	0	0.406493	0.0207826	0.055494	1	0.803551	0.963087	0.980634	0.215954	1
SEC22A	0	0	0	1	0	0	41.8362	41.8362	0	0.5255	0.0217496	0.0555443	1	0.803551	0.963087	0.980634	0.216099	1
GJB6	1	0	1	0	0	0	32.7826	32.7826	0	0.380704	0.0277108	0.0555821	1	0.803551	0.963087	0.980634	0.216208	1
CAB39L	0	0	0	1	0	0	42.006	42.006	0	0.531499	0.0216517	0.0557367	1	0.803551	0.963087	0.980634	0.216655	1
CEBPZ	0	3	1	0	0	4.48543	14.4119	14.4119	0	0.0724576	0.0714299	0.0557954	1	0.803551	0.963087	0.980634	0.216824	1
SQSTM1	1	1	1	0	0	2.83236	40.8646	40.8646	0	0.400978	0.0216707	0.0559134	1	0.803551	0.963087	0.980634	0.217165	1
KCNK17	0	0	1	0	0	0	38.201	38.201	0	0.46635	0.0240681	0.0559148	1	0.803551	0.963087	0.980634	0.217169	1
CABP2	0	0	0	1	0	0	38.844	38.844	0	0.478378	0.0236244	0.056013	1	0.803551	0.963087	0.980634	0.217452	1
GPR89A	0	0	1	0	0	0	44.7248	44.7248	0	0.591863	0.0201911	0.0560506	1	0.803551	0.963087	0.980634	0.217561	1
THOC2	1	2	0	0	1	1.97877	0	0	10.3937	0.445146	0.612336	0.641844	0.0876239	0.803551	0.963087	0.980634	0.218108	1
PABPC4L	0	3	0	0	0	7.89642	0	0	0	0.0171152	0.846678	0.0564923	1	0.803551	0.963087	0.980634	0.218832	1
MEGT1	0	0	1	0	0	0	37.9678	37.9678	0	0.469917	0.0242329	0.0565517	1	0.803551	0.963087	0.980634	0.219002	1
CRYZ	0	0	0	1	0	0	41.1017	41.1017	0	0.526361	0.022183	0.0565683	1	0.803551	0.963087	0.980634	0.21905	1
ARID4B	0	4	0	0	0	5.9571	0	0	0	0.0193559	0.697371	0.0566426	1	0.803551	0.963087	0.980634	0.219263	1
XK	0	0	1	0	0	0	34.9299	34.9299	0	0.422228	0.0265945	0.0567095	1	0.803551	0.963087	0.980634	0.219455	1
CALU	1	0	0	1	0	0	40.2925	40.2925	0	0.524323	0.022014	0.0567598	1	0.803551	0.963087	0.980634	0.2196	1
CDC27	0	3	0	0	0	7.70649	0	0	0	0.0182724	0.751882	0.0567742	1	0.803551	0.963087	0.980634	0.219641	1
PITPNM2	0	1	0	0	1	1.21886	0	0	15.2281	0.86405	0.722131	0.922524	0.0615498	0.888597	0.963087	0.980634	0.219661	1
ZZEF1	2	5	0	0	1	1.88561	0	0	6.26476	0.311345	0.451499	0.414439	0.137304	0.803551	0.963087	0.980634	0.220013	1
GDPD2	0	3	0	0	0	7.67349	0	0	0	0.0184838	0.742536	0.0569699	1	0.803551	0.963087	0.980634	0.220202	1
MAPK6	0	0	1	0	0	0	33.0371	33.0371	0	0.396773	0.0282998	0.0570827	1	0.803551	0.963087	0.980634	0.220525	1
ATM	2	1	1	0	1	0.415578	3.06988	3.06988	5.80726	0.37432	0.365372	0.389867	0.146509	0.803551	0.963087	0.980634	0.220629	1
SLC22A13	0	3	0	0	0	7.769	0	0	0	0.0178805	0.793033	0.0571759	1	0.803551	0.963087	0.980634	0.220792	1
COLEC10	0	0	1	0	0	0	38.3204	38.3204	0	0.484005	0.0239845	0.0572183	1	0.803551	0.963087	0.980634	0.220913	1
EXOG	1	0	1	0	0	0	37.8576	37.8576	0	0.483691	0.0235987	0.0572554	1	0.803551	0.963087	0.980634	0.221019	1
WDR77	0	0	0	1	0	0	41.1048	41.1048	0	0.537011	0.0221811	0.0573032	1	0.803551	0.963087	0.980634	0.221156	1
LY6G6F	0	0	1	0	0	0	37.1251	37.1251	0	0.465105	0.0248469	0.0573745	1	0.803551	0.963087	0.980634	0.22136	1
FOLR2	0	0	1	0	0	0	42.6071	42.6071	0	0.569777	0.0213117	0.0574334	1	0.803551	0.963087	0.980634	0.221528	1
RNF144A	0	0	0	1	0	0	39.6918	39.6918	0	0.513806	0.0230627	0.0575924	1	0.803551	0.963087	0.980634	0.221982	1
CREB3L1	0	0	0	1	0	0	35.2304	35.2304	0	0.438438	0.0263416	0.0578356	1	0.803551	0.963087	0.980634	0.222676	1
ASH1L	1	0	0	1	0	0	5.58901	5.58901	0	0.0647998	0.197254	0.0578545	1	0.803551	0.963087	0.980634	0.22273	1
GOLGA6C	0	2	0	0	0	12.5399	0	0	0	0.0176521	0.833471	0.0579337	1	0.803551	0.963087	0.980634	0.222955	1
ATP2A2	0	1	0	0	1	1.8586	0	0	13.2165	0.607012	0.743396	0.825243	0.0702476	0.803551	0.963087	0.980634	0.223063	1
SCN9A	2	1	0	0	1	0.429644	0	0	8.92637	0.394271	0.5054	0.578075	0.100553	0.803551	0.963087	0.980634	0.223506	1
BIRC3	0	0	1	0	0	0	35.6598	35.6598	0	0.448703	0.0259881	0.0581359	1	0.803551	0.963087	0.980634	0.223531	1
ZBTB1	0	1	1	0	0	2.95342	40.593	40.593	0	0.391374	0.022493	0.0582878	1	0.803551	0.963087	0.980634	0.223963	1
GGT1	0	3	0	0	0	7.72133	0	0	0	0.0181784	0.804762	0.0583888	1	0.803551	0.963087	0.980634	0.22425	1
ST6GAL1	0	0	1	0	0	0	35.1744	35.1744	0	0.445089	0.0263884	0.0585661	1	0.803551	0.963087	0.980634	0.224753	1
ZNF329	0	0	1	0	0	0	22.0475	22.0475	0	0.257082	0.044453	0.0586242	1	0.803551	0.963087	0.980634	0.224918	1
CASKIN2	0	1	0	0	1	1.47116	0	0	14.277	0.742974	0.754666	0.899057	0.0653772	0.816134	0.963087	0.980634	0.225354	1
NFE2L3	0	3	0	0	0	7.74612	0	0	0	0.0180226	0.834049	0.0587916	1	0.803551	0.963087	0.980634	0.225393	1
ZNF600	0	0	1	0	0	0	19.2513	19.2513	0	0.223914	0.0517215	0.0589092	1	0.803551	0.963087	0.980634	0.225726	1
FARP1	1	1	0	0	1	0.986969	0	0	14.2617	0.990524	0.6477	0.900821	0.0654427	0.992055	0.963087	0.980634	0.225848	1
PCDHGB2	0	1	0	0	1	1.08668	0	0	15.1873	0.94204	0.774403	0.956462	0.0617046	0.952039	0.963087	0.980634	0.226034	1
EVA1C	0	0	0	1	0	0	32.1908	32.1908	0	0.401608	0.0291313	0.0590771	1	0.803551	0.963087	0.980634	0.226201	1
DOCK2	0	2	1	1	0	1.61651	12.594	12.594	0	0.597759	0.0175002	0.0592261	1	0.803551	0.963087	0.980634	0.226622	1
FAM131B	1	1	1	0	0	3.56303	33.4952	33.4952	0	0.317561	0.0270535	0.0593343	1	0.803551	0.963087	0.980634	0.226928	1
ADNP	1	1	0	0	1	1.36172	0	0	14.3834	0.78713	0.750037	0.914079	0.0649257	0.837263	0.963087	0.980634	0.226965	1
PCDHA4	0	2	0	0	1	1.61115	0	0	12.8048	0.600221	0.747673	0.820772	0.0723401	0.803551	0.963087	0.980634	0.227042	1
TARS	0	3	0	0	0	7.53937	0	0	0	0.019377	0.7436	0.0594255	1	0.803551	0.963087	0.980634	0.227186	1
GIMAP7	1	3	0	0	0	7.29616	0	0	0	0.0182782	0.835948	0.059759	1	0.803551	0.963087	0.980634	0.228126	1
GDPD1	0	0	1	0	0	0	41.6839	41.6839	0	0.588591	0.0218381	0.0598238	1	0.803551	0.963087	0.980634	0.228309	1
SCN10A	4	4	1	0	1	1.10829	3.09134	3.09134	9.89628	0.868862	0.357357	0.654354	0.0916173	0.892323	0.963087	0.980634	0.228665	1
PDGFC	0	1	1	0	0	3.54633	35.3318	35.3318	0	0.325492	0.0262573	0.0601753	1	0.803551	0.963087	0.980634	0.229297	1
SPERT	1	4	0	0	0	5.61982	0	0	0	0.0191312	0.776734	0.0601779	1	0.803551	0.963087	0.980634	0.229305	1
METRNL	0	2	0	0	0	12.4045	0	0	0	0.0180411	0.890302	0.0601815	1	0.803551	0.963087	0.980634	0.229315	1
TRIP13	0	0	0	1	0	0	38.8111	38.8111	0	0.531824	0.0236467	0.060206	1	0.803551	0.963087	0.980634	0.229384	1
IMPDH1	0	0	0	1	0	0	33.6321	33.6321	0	0.436025	0.0277418	0.0602435	1	0.803551	0.963087	0.980634	0.229489	1
TBC1D8	0	1	0	0	1	1.13741	0	0	13.9943	0.910724	0.670382	0.905184	0.0666083	0.925792	0.963087	0.980634	0.229628	1
ADAMTS10	0	3	0	1	0	4.19163	15.1311	15.1311	0	0.0850535	0.0676595	0.0603015	1	0.803551	0.963087	0.980634	0.229652	1
NDUFAF2	0	0	1	0	0	0	42.241	42.241	0	0.610586	0.0215176	0.060326	1	0.803551	0.963087	0.980634	0.229721	1
ASAP1	0	3	1	0	0	4.62298	12.2879	12.2879	0	0.0673943	0.0852849	0.0606154	1	0.803551	0.963087	0.980634	0.230533	1
KIAA1683	1	1	0	0	1	1.06272	0	0	14.5543	0.956419	0.742857	0.945585	0.0642131	0.963711	0.963087	0.980634	0.230823	1
JAG2	0	1	0	0	1	1.07462	0	0	14.0812	0.94976	0.684279	0.917438	0.0662248	0.958439	0.963087	0.980634	0.23093	1
LRRC19	0	2	0	0	0	12.2615	0	0	0	0.0184654	0.864125	0.0609471	1	0.803551	0.963087	0.980634	0.231462	1
LATS2	0	1	0	0	1	1.35707	0	0	14.136	0.793777	0.773317	0.924702	0.0659853	0.841304	0.963087	0.980634	0.231656	1
STAG2	1	1	0	0	1	1.24424	0	0	13.2664	0.846951	0.633174	0.871993	0.0700022	0.877073	0.963087	0.980634	0.231726	1
ZNF729	0	6	0	0	0	4.51446	0	0	0	0.0223263	0.665915	0.0611462	1	0.803551	0.963087	0.980634	0.232018	1
ALG3	0	0	1	0	0	0	36.6048	36.6048	0	0.500545	0.0252411	0.0612064	1	0.803551	0.963087	0.980634	0.232187	1
NUMA1	4	4	0	0	1	1.68366	0	0	7.94627	0.414708	0.499456	0.549237	0.111547	0.803551	0.963087	0.980634	0.232353	1
GLTSCR1	3	1	0	0	1	0.510097	0	0	11.008	0.497229	0.684805	0.7382	0.0831482	0.803551	0.963087	0.980634	0.232671	1
PITPNB	2	1	0	1	0	4.63719	25.6342	25.6342	0	0.237368	0.0357808	0.061384	1	0.803551	0.963087	0.980634	0.232683	1
SLC30A8	0	3	0	0	0	7.48159	0	0	0	0.0197793	0.769606	0.0615879	1	0.803551	0.963087	0.980634	0.233251	1
TXLNA	0	1	1	0	0	3.40654	35.3019	35.3019	0	0.339099	0.0262821	0.061657	1	0.803551	0.963087	0.980634	0.233444	1
CELSR1	2	0	0	0	0	0	0	0	0	0.0210228	0.531147	0.0617954	1	0.803551	0.963087	0.980634	0.233829	1
GPR137C	0	0	1	0	0	0	31.9771	31.9771	0	0.423781	0.0293486	0.0619256	1	0.803551	0.963087	0.980634	0.234192	1
SRC	0	0	1	0	0	0	32.4866	32.4866	0	0.43267	0.0288354	0.0619373	1	0.803551	0.963087	0.980634	0.234224	1
RAB37	0	0	0	1	0	0	38.7379	38.7379	0	0.554715	0.0236966	0.0619561	1	0.803551	0.963087	0.980634	0.234276	1
XKR9	0	0	1	0	0	0	31.4742	31.4742	0	0.415966	0.0298724	0.0620063	1	0.803551	0.963087	0.980634	0.234416	1
OR4A15	1	4	0	0	0	5.52886	0	0	0	0.0201698	0.751362	0.0620119	1	0.803551	0.963087	0.980634	0.234432	1
ATP13A1	0	4	0	0	0	5.82695	0	0	0	0.0207663	0.72978	0.0620143	1	0.803551	0.963087	0.980634	0.234438	1
LRRIQ3	1	4	0	0	0	5.4075	0	0	0	0.0216658	0.674915	0.0620827	1	0.803551	0.963087	0.980634	0.234628	1
TBX4	0	0	1	0	0	0	28.9216	28.9216	0	0.375031	0.0328303	0.0620951	1	0.803551	0.963087	0.980634	0.234663	1
SLC38A5	0	0	1	0	0	0	34.6479	34.6479	0	0.474461	0.026836	0.0622051	1	0.803551	0.963087	0.980634	0.234968	1
YIPF7	0	0	1	0	0	0	33.072	33.072	0	0.445646	0.0282665	0.0622137	1	0.803551	0.963087	0.980634	0.234992	1
C1orf100	0	0	1	0	0	0	41.7292	41.7292	0	0.631932	0.0218117	0.0622212	1	0.803551	0.963087	0.980634	0.235013	1
RGP1	0	0	1	0	0	0	35.0911	35.0911	0	0.48349	0.0264583	0.0622594	1	0.803551	0.963087	0.980634	0.235119	1
HSPA1L	0	1	1	0	0	1.98198	45.0376	45.0376	0	0.572754	0.0200351	0.0623044	1	0.803551	0.963087	0.980634	0.235244	1
UTP14C	0	0	1	0	0	0	22.3324	22.3324	0	0.279958	0.0438201	0.0623955	1	0.803551	0.963087	0.980634	0.235497	1
LRRFIP1	0	0	1	0	0	0	26.8876	26.8876	0	0.348606	0.0356152	0.0628157	1	0.803551	0.963087	0.980634	0.236661	1
CCNE2	0	0	1	0	0	0	38.4133	38.4133	0	0.561528	0.0239199	0.0629388	1	0.803551	0.963087	0.980634	0.237002	1
EIF5B	1	1	0	0	1	1.21035	0	0	13.1766	0.865696	0.66536	0.894885	0.070445	0.889971	0.963087	0.980634	0.237282	1
C10orf71	1	2	0	0	1	1.03794	0	0	13.3562	0.965157	0.661253	0.906319	0.069565	0.970713	0.963087	0.980634	0.237304	1
PCSK5	0	6	0	0	0	4.33673	0	0	0	0.0260646	0.588739	0.0631388	1	0.803551	0.963087	0.980634	0.237555	1
RIOK2	0	1	0	1	0	3.60367	33.2534	33.2534	0	0.320198	0.0280945	0.0631668	1	0.803551	0.963087	0.980634	0.237632	1
SMCR8	2	1	0	0	1	1.30865	0	0	13.7816	0.810515	0.789999	0.936545	0.0675654	0.852434	0.963087	0.980634	0.237939	1
PPP1R42	0	0	1	0	0	0	35.7544	35.7544	0	0.508756	0.0259114	0.0633034	1	0.803551	0.963087	0.980634	0.238009	1
PXDN	3	3	0	0	1	1.57058	0	0	10.0072	0.530665	0.59187	0.698129	0.090696	0.803551	0.963087	0.980634	0.238048	1
MLXIPL	0	0	1	0	0	0	21.8334	21.8334	0	0.278076	0.04494	0.06338	1	0.803551	0.963087	0.980634	0.238221	1
SUGT1	0	2	0	0	0	11.8216	0	0	0	0.0198672	0.805117	0.0634517	1	0.803551	0.963087	0.980634	0.238418	1
SIGLEC1	0	2	0	0	1	1.37494	0	0	12.1456	0.723994	0.646388	0.835488	0.0759626	0.809502	0.963087	0.980634	0.238457	1
C5orf22	0	0	1	0	0	0	35.4591	35.4591	0	0.504818	0.0261522	0.0634806	1	0.803551	0.963087	0.980634	0.238498	1
CARD8	0	0	1	0	0	0	31.7227	31.7227	0	0.434382	0.0296114	0.0635588	1	0.803551	0.963087	0.980634	0.238714	1
MVB12B	0	0	1	0	0	0	34.7788	34.7788	0	0.493101	0.0267234	0.0636566	1	0.803551	0.963087	0.980634	0.238983	1
ARHGEF19	0	0	1	0	0	0	30.5933	30.5933	0	0.416809	0.030834	0.0638212	1	0.803551	0.963087	0.980634	0.239436	1
SFXN1	0	0	1	0	0	0	35.83	35.83	0	0.518563	0.0258504	0.0639815	1	0.803551	0.963087	0.980634	0.239877	1
SLC1A2	0	0	0	1	0	0	28.7024	28.7024	0	0.386468	0.0331103	0.0640404	1	0.803551	0.963087	0.980634	0.240039	1
KIAA0195	1	1	0	0	1	1.00615	0	0	13.031	0.995581	0.648104	0.900775	0.0711755	0.996369	0.963087	0.980634	0.240239	1
TRRAP	1	5	0	0	1	1.99052	0	0	5.22223	0.291639	0.468776	0.400299	0.160246	0.803551	0.963087	0.980634	0.24033	1
DUOX1	0	5	0	0	0	4.86254	0	0	0	0.0239146	0.651014	0.0643462	1	0.803551	0.963087	0.980634	0.240879	1
WHSC1	0	1	0	0	1	1.30289	0	0	13.0744	0.820092	0.714086	0.907763	0.0709561	0.859268	0.963087	0.980634	0.241057	1
THRB	0	0	0	1	0	0	29.0291	29.0291	0	0.395999	0.0326945	0.064555	1	0.803551	0.963087	0.980634	0.241451	1
PERP	0	2	0	0	0	11.7702	0	0	0	0.0200408	0.85372	0.0652397	1	0.803551	0.963087	0.980634	0.243324	1
PRDM9	1	6	0	0	0	4.03383	0	0	0	0.0263446	0.585033	0.0652511	1	0.803551	0.963087	0.980634	0.243355	1
RAP1GAP	1	3	1	0	0	3.96831	12.9111	12.9111	0	0.0867166	0.0784929	0.065279	1	0.803551	0.963087	0.980634	0.243431	1
TMEM139	0	2	0	0	0	11.8415	0	0	0	0.0198003	0.890544	0.0652892	1	0.803551	0.963087	0.980634	0.243459	1
SNX17	0	1	0	1	0	3.78531	31.1076	31.1076	0	0.304432	0.0302656	0.0653394	1	0.803551	0.963087	0.980634	0.243596	1
APOBEC3F	0	0	1	0	0	0	36.108	36.108	0	0.542941	0.0256286	0.0654256	1	0.803551	0.963087	0.980634	0.243831	1
C6	1	5	0	0	0	4.47338	0	0	0	0.0254474	0.603348	0.0654895	1	0.803551	0.963087	0.980634	0.244005	1
DPPA4	0	2	0	0	0	11.6982	0	0	0	0.0202881	0.838797	0.0655774	1	0.803551	0.963087	0.980634	0.244244	1
UBR5	1	4	0	0	1	2.16876	0	0	5.06882	0.269561	0.50082	0.400302	0.164286	0.803551	0.963087	0.980634	0.244753	1
SMAD5	1	1	0	1	0	3.04423	33.118	33.118	0	0.372953	0.0273977	0.0658281	1	0.803551	0.963087	0.980634	0.244927	1
PCDHA3	2	2	0	0	1	1.0477	0	0	12.9509	0.955182	0.68845	0.920252	0.0715831	0.962656	0.963087	0.980634	0.245053	1
MBD6	1	1	0	0	1	1.1922	0	0	13.3389	0.876037	0.772136	0.946108	0.0696487	0.898189	0.963087	0.980634	0.24511	1
MUM1	0	0	1	0	0	0	27.692	27.692	0	0.384127	0.034462	0.0659672	1	0.803551	0.963087	0.980634	0.245306	1
SSMEM1	0	2	0	0	0	11.6465	0	0	0	0.0204686	0.839995	0.0661172	1	0.803551	0.963087	0.980634	0.245713	1
TMEM213	0	2	0	0	0	11.7187	0	0	0	0.0202174	0.87352	0.0661698	1	0.803551	0.963087	0.980634	0.245856	1
DST	5	2	0	0	0	0.238096	0	0	0	0.0392357	0.174573	0.0663384	1	0.803551	0.963087	0.980634	0.246314	1
FAM129C	0	2	1	0	0	4.22363	19.0187	19.0187	0	0.139408	0.0524279	0.0664896	1	0.803551	0.963087	0.980634	0.246724	1
TNFSF10	0	2	0	0	0	11.6013	0	0	0	0.0206281	0.8393	0.0665487	1	0.803551	0.963087	0.980634	0.246884	1
PEG3	1	4	0	0	1	1.40789	0	0	9.59559	0.620928	0.53473	0.706569	0.094213	0.803551	0.963087	0.980634	0.246936	1
TACSTD2	1	3	0	0	0	7.02358	0	0	0	0.0202576	0.893263	0.0666367	1	0.803551	0.963087	0.980634	0.247122	1
BCL9L	0	2	0	0	1	2.63112	0	0	7.43155	0.303591	0.794486	0.563796	0.118343	0.803551	0.963087	0.980634	0.247351	1
PNPLA6	2	1	0	0	1	0.756305	0	0	11.9125	0.790891	0.629824	0.864133	0.0773321	0.839782	0.963087	0.980634	0.247632	1
CUBN	0	0	1	0	0	0	4.18393	4.18393	0	0.0632225	0.274425	0.0669151	1	0.803551	0.963087	0.980634	0.247876	1
SPNS2	0	3	0	0	0	7.24957	0	0	0	0.0215095	0.793446	0.0672333	1	0.803551	0.963087	0.980634	0.248735	1
MAST4	2	5	0	0	1	1.90998	0	0	5.9251	0.301853	0.555594	0.468168	0.144022	0.803551	0.963087	0.980634	0.249256	1
SSBP4	0	2	0	0	0	11.494	0	0	0	0.0210144	0.836009	0.067547	1	0.803551	0.963087	0.980634	0.249581	1
PPP2R5E	0	1	0	1	0	3.94067	29.2497	29.2497	0	0.292045	0.0324193	0.0675669	1	0.803551	0.963087	0.980634	0.249635	1
PKHD1L1	3	8	0	0	1	1.47036	0	0	4.35156	0.464084	0.273392	0.363514	0.186236	0.803551	0.963087	0.980634	0.249992	1
CSAD	0	1	0	1	0	3.69088	30.4533	30.4533	0	0.312445	0.0309923	0.0677157	1	0.803551	0.963087	0.980634	0.250036	1
ENDOU	0	0	1	0	0	0	32.8389	32.8389	0	0.497821	0.0284905	0.067719	1	0.803551	0.963087	0.980634	0.250045	1
ELMSAN1	1	0	0	1	0	0	18.3594	18.3594	0	0.244301	0.0529808	0.06774	1	0.803551	0.963087	0.980634	0.250101	1
KCNH3	1	0	1	0	0	0	15.8568	15.8568	0	0.208455	0.0624084	0.0677879	1	0.803551	0.963087	0.980634	0.25023	1
RNF213	1	0	0	0	0	0	0	0	0	0.0246831	0.446164	0.0678441	1	0.803551	0.963087	0.980634	0.250382	1
STK32C	0	3	0	0	0	7.18563	0	0	0	0.0220209	0.778381	0.0680209	1	0.803551	0.963087	0.980634	0.250857	1
PCLO	5	14	0	0	1	1.52613	0	0	2.81562	0.324615	0.250128	0.260726	0.260895	0.803551	0.963087	0.980634	0.25086	1
CEACAM8	0	0	1	0	0	0	27.1517	27.1517	0	0.391195	0.0352287	0.0681843	1	0.803551	0.963087	0.980634	0.251296	1
RUNX1	0	1	0	1	0	2.69866	36.1032	36.1032	0	0.427746	0.0256324	0.0682447	1	0.803551	0.963087	0.980634	0.251458	1
PCDHB3	0	2	1	0	0	2.28447	35.3012	35.3012	0	0.374889	0.0262827	0.0682988	1	0.803551	0.963087	0.980634	0.251603	1
RNF152	0	2	0	0	0	11.5681	0	0	0	0.0207465	0.908887	0.0683028	1	0.803551	0.963087	0.980634	0.251614	1
ETS1	0	0	1	0	0	0	30.9508	30.9508	0	0.464366	0.0304368	0.0683069	1	0.803551	0.963087	0.980634	0.251625	1
GALNT6	0	3	0	0	0	7.14813	0	0	0	0.0223283	0.76999	0.0684894	1	0.803551	0.963087	0.980634	0.252115	1
FAM109A	0	2	0	0	0	11.4887	0	0	0	0.0210336	0.878806	0.0686018	1	0.803551	0.963087	0.980634	0.252416	1
CTD-2521M24.10	0	2	0	0	0	11.4966	0	0	0	0.0210048	0.884759	0.0686351	1	0.803551	0.963087	0.980634	0.252505	1
METTL2A	0	2	0	0	0	11.3695	0	0	0	0.021476	0.832728	0.068748	1	0.803551	0.963087	0.980634	0.252808	1
FSD1	0	0	0	1	0	0	28.1718	28.1718	0	0.414318	0.0338073	0.06877	1	0.803551	0.963087	0.980634	0.252867	1
DPPA3	0	2	0	0	0	11.4018	0	0	0	0.0213547	0.848718	0.0688325	1	0.803551	0.963087	0.980634	0.253034	1
FARS2	1	0	1	0	0	0	24.7664	24.7664	0	0.354927	0.0379088	0.0690126	1	0.803551	0.963087	0.980634	0.253516	1
BACE2	0	0	0	1	0	0	23.6875	23.6875	0	0.33753	0.0410299	0.069062	1	0.803551	0.963087	0.980634	0.253647	1
SCN3A	0	5	1	0	0	3.99335	8.09415	8.09415	0	0.0467828	0.135205	0.0691127	1	0.803551	0.963087	0.980634	0.253783	1
CELA1	0	2	0	0	0	11.3273	0	0	0	0.0216357	0.831039	0.0691457	1	0.803551	0.963087	0.980634	0.253871	1
CRTC3	0	0	1	0	0	0	29.2388	29.2388	0	0.437894	0.0324328	0.069151	1	0.803551	0.963087	0.980634	0.253885	1
STARD10	3	0	1	0	0	0	27.1573	27.1573	0	0.403736	0.0330897	0.069202	1	0.803551	0.963087	0.980634	0.254021	1
SRCAP	2	3	1	0	1	1.05725	5.16512	5.16512	5.54667	0.938383	0.211439	0.455235	0.152325	0.949031	0.963087	0.980634	0.2544	1
IFNGR1	0	1	0	1	0	2.98339	33.6776	33.6776	0	0.387466	0.0277	0.0693868	1	0.803551	0.963087	0.980634	0.254515	1
CD48	0	2	0	0	0	11.3253	0	0	0	0.0216433	0.84677	0.0695925	1	0.803551	0.963087	0.980634	0.255063	1
AKAP1	1	1	0	0	1	1.1276	0	0	12.2876	0.914627	0.71337	0.928002	0.0751515	0.929054	0.963087	0.980634	0.255458	1
DSCAML1	3	2	0	0	1	0.574374	0	0	7.74033	0.473448	0.460592	0.612391	0.11417	0.803551	0.963087	0.980634	0.255927	1
TAX1BP1	0	3	0	0	0	7.01776	0	0	0	0.0234419	0.738241	0.0699202	1	0.803551	0.963087	0.980634	0.255936	1
ATG14	0	1	1	0	0	3.7092	29.3493	29.3493	0	0.31086	0.0322965	0.0699263	1	0.803551	0.963087	0.980634	0.255952	1
SLC19A3	0	0	1	0	0	0	24.2469	24.2469	0	0.352264	0.039974	0.0699283	1	0.803551	0.963087	0.980634	0.255957	1
TRIM15	1	0	1	0	0	0	23.5707	23.5707	0	0.340036	0.0400656	0.0699968	1	0.803551	0.963087	0.980634	0.25614	1
ROBO2	1	2	0	0	1	0.971785	0	0	10.3221	0.973102	0.498307	0.794835	0.0881774	0.977622	0.963087	0.980634	0.256378	1
NLRP4	1	6	0	0	0	4.02833	0	0	0	0.0264856	0.637943	0.0701596	1	0.803551	0.963087	0.980634	0.256573	1
C6orf222	1	4	0	0	0	5.23601	0	0	0	0.0240207	0.712364	0.0701873	1	0.803551	0.963087	0.980634	0.256646	1
HIST1H1E	1	2	0	0	0	10.9379	0	0	0	0.0212766	0.941387	0.070246	1	0.803551	0.963087	0.980634	0.256802	1
CD300LF	0	0	1	0	0	0	30.0329	30.0329	0	0.464439	0.0314769	0.0703202	1	0.803551	0.963087	0.980634	0.256999	1
TMEM199	0	2	0	0	0	11.2892	0	0	0	0.0217815	0.864214	0.070405	1	0.803551	0.963087	0.980634	0.257224	1
ARHGEF18	1	0	0	1	0	0	12.6724	12.6724	0	0.172218	0.0801424	0.0704484	1	0.803551	0.963087	0.980634	0.257339	1
CPSF3L	0	1	0	1	0	3.38318	30.7818	30.7818	0	0.341476	0.0306234	0.0705678	1	0.803551	0.963087	0.980634	0.257656	1
ANKRD11	0	5	0	1	0	3.26521	14.0706	14.0706	0	0.0879043	0.0733617	0.0705777	1	0.803551	0.963087	0.980634	0.257682	1
KCNQ2	0	4	0	0	0	5.57945	0	0	0	0.0238158	0.742642	0.0706375	1	0.803551	0.963087	0.980634	0.257841	1
C10orf120	0	1	1	0	0	3.00526	32.9179	32.9179	0	0.38466	0.0284142	0.070648	1	0.803551	0.963087	0.980634	0.257868	1
CLEC12B	0	0	0	1	0	0	32.2945	32.2945	0	0.518437	0.029027	0.0707143	1	0.803551	0.963087	0.980634	0.258044	1
SLITRK6	0	3	1	0	0	3.28587	19.5396	19.5396	0	0.14727	0.0508702	0.0708547	1	0.803551	0.963087	0.980634	0.258416	1
CLEC1A	0	0	1	0	0	0	30.644	30.644	0	0.483322	0.0307771	0.0709275	1	0.803551	0.963087	0.980634	0.258609	1
TCP11L1	0	0	1	0	0	0	26.7388	26.7388	0	0.405992	0.0358367	0.0711927	1	0.803551	0.963087	0.980634	0.25931	1
ALKBH4	0	2	0	0	0	11.2448	0	0	0	0.0219531	0.884554	0.0713228	1	0.803551	0.963087	0.980634	0.259653	1
ABHD11	0	2	0	0	0	11.1982	0	0	0	0.0221357	0.863194	0.0713769	1	0.803551	0.963087	0.980634	0.259796	1
SEPSECS	0	0	0	1	0	0	27.9959	27.9959	0	0.433878	0.0340446	0.0716062	1	0.803551	0.963087	0.980634	0.260401	1
SRSF2	0	2	0	0	0	11.2588	0	0	0	0.0218988	0.910609	0.0716226	1	0.803551	0.963087	0.980634	0.260445	1
COPB2	0	3	0	0	0	6.89415	0	0	0	0.024566	0.721683	0.0719193	1	0.803551	0.963087	0.980634	0.261226	1
SIRPG	1	0	1	0	0	0	21.1132	21.1132	0	0.308894	0.0453156	0.0720495	1	0.803551	0.963087	0.980634	0.261569	1
TMEM145	0	0	0	1	0	0	29.3902	29.3902	0	0.470691	0.0322463	0.0724781	1	0.803551	0.963087	0.980634	0.262695	1
ATP6V1E2	0	2	0	0	0	11.1028	0	0	0	0.0225161	0.868054	0.0725566	1	0.803551	0.963087	0.980634	0.262901	1
IGSF3	0	0	1	0	0	0	11.0792	11.0792	0	0.161345	0.095662	0.072595	1	0.803551	0.963087	0.980634	0.263001	1
ITIH5	0	0	1	0	0	0	15.5336	15.5336	0	0.225789	0.0657088	0.0726283	1	0.803551	0.963087	0.980634	0.263089	1
LURAP1	0	2	0	0	0	11.0891	0	0	0	0.0225717	0.871771	0.0727964	1	0.803551	0.963087	0.980634	0.263529	1
IQGAP3	0	1	0	0	1	1.16179	0	0	11.2088	0.896306	0.648576	0.890485	0.0817826	0.913956	0.963087	0.980634	0.263607	1
TARBP2	0	2	0	0	0	11.0248	0	0	0	0.0228342	0.844751	0.0728586	1	0.803551	0.963087	0.980634	0.263692	1
ATP1B4	0	0	0	1	0	0	27.1187	27.1187	0	0.426679	0.0352765	0.0729141	1	0.803551	0.963087	0.980634	0.263838	1
LIX1L	0	2	0	0	0	11.0254	0	0	0	0.0228318	0.856999	0.0731731	1	0.803551	0.963087	0.980634	0.264515	1
WAC	0	0	0	1	0	0	26.7344	26.7344	0	0.421384	0.0358433	0.0732318	1	0.803551	0.963087	0.980634	0.264669	1
VRK3	0	1	0	1	0	3.57886	28.5884	28.5884	0	0.322469	0.0332578	0.0732569	1	0.803551	0.963087	0.980634	0.264734	1
CRYZL1	0	2	0	0	0	10.8873	0	0	0	0.0234111	0.810242	0.073388	1	0.803551	0.963087	0.980634	0.265077	1
CAND1	0	0	0	1	0	0	19.4209	19.4209	0	0.290355	0.0512175	0.0735019	1	0.803551	0.963087	0.980634	0.265375	1
USP54	0	1	0	0	1	0.958898	0	0	11.2437	0.970377	0.64868	0.901368	0.0815495	0.975231	0.963087	0.980634	0.265385	1
PRDM15	1	1	0	0	1	0.834807	0	0	11.0609	0.86787	0.64173	0.888185	0.082784	0.891704	0.963087	0.980634	0.265441	1
NUP98	2	1	0	0	1	0.674167	0	0	9.89354	0.704606	0.574119	0.803104	0.0916403	0.804584	0.963087	0.980634	0.265622	1
GRIN2D	1	1	0	0	1	0.758013	0	0	11.2901	0.796554	0.712404	0.907059	0.0812426	0.843092	0.963087	0.980634	0.26587	1
NIPBL	3	4	1	0	1	1.47227	3.21762	3.21762	6.77351	0.550165	0.345159	0.575895	0.128338	0.803551	0.963087	0.980634	0.266437	1
NAV3	2	0	0	0	0	0	0	0	0	0.0279793	0.447186	0.0740986	1	0.803551	0.963087	0.980634	0.26693	1
ERP44	0	0	0	1	0	0	28.7844	28.7844	0	0.474538	0.0330049	0.0743646	1	0.803551	0.963087	0.980634	0.267622	1
FANCM	2	0	1	0	0	0	6.47139	6.47139	0	0.0920924	0.165538	0.0743969	1	0.803551	0.963087	0.980634	0.267705	1
C2CD2L	0	1	0	1	0	2.72468	32.8331	32.8331	0	0.423751	0.0284961	0.0744072	1	0.803551	0.963087	0.980634	0.267732	1
DDX60L	0	1	0	0	1	0.872961	0	0	10.4604	0.903505	0.579899	0.855105	0.0871149	0.919715	0.963087	0.980634	0.267953	1
DDX60	1	2	1	1	0	1.41473	10.5829	10.5829	0	0.69038	0.0227294	0.0746596	1	0.804282	0.963087	0.980634	0.268388	1
PKN3	0	0	1	0	0	0	24.4095	24.4095	0	0.385792	0.0396767	0.0746751	1	0.803551	0.963087	0.980634	0.268428	1
PLEKHB1	0	2	0	0	0	10.8433	0	0	0	0.0236002	0.834467	0.07468	1	0.803551	0.963087	0.980634	0.26844	1
ARHGAP9	0	3	0	0	0	6.84393	0	0	0	0.0250428	0.754565	0.0749202	1	0.803551	0.963087	0.980634	0.269063	1
BCL11A	1	2	1	0	0	2.25869	29.7875	29.7875	0	0.36719	0.0308409	0.0753847	1	0.803551	0.963087	0.980634	0.270266	1
SLC1A3	0	3	0	0	0	6.89967	0	0	0	0.0245143	0.79523	0.0754184	1	0.803551	0.963087	0.980634	0.270353	1
SLC37A3	0	1	1	0	0	3.84198	26.4408	26.4408	0	0.299803	0.0362881	0.075543	1	0.803551	0.963087	0.980634	0.270675	1
TMEM241	0	0	0	1	0	0	31.6808	31.6808	0	0.563524	0.0296551	0.0759678	1	0.803551	0.963087	0.980634	0.271771	1
ITLN1	0	0	1	0	0	0	27.2896	27.2896	0	0.455261	0.03503	0.0759937	1	0.803551	0.963087	0.980634	0.271837	1
SLC2A10	0	3	0	0	0	6.91549	0	0	0	0.024367	0.821305	0.0760468	1	0.803551	0.963087	0.980634	0.271974	1
MIB2	2	4	0	0	0	4.89933	0	0	0	0.0260222	0.719251	0.0761833	1	0.803551	0.963087	0.980634	0.272326	1
RHPN1	1	0	1	0	0	0	21.2005	21.2005	0	0.333184	0.045107	0.0762006	1	0.803551	0.963087	0.980634	0.27237	1
SLC25A26	0	2	0	0	0	10.6206	0	0	0	0.0245929	0.802009	0.0762961	1	0.803551	0.963087	0.980634	0.272616	1
TNIK	0	1	0	0	1	1.09739	0	0	10.5551	0.935282	0.62758	0.883582	0.0864021	0.94659	0.963087	0.980634	0.272738	1
THBS3	0	2	1	0	0	3.93396	17.9269	17.9269	0	0.15766	0.0560042	0.0764764	1	0.803551	0.963087	0.980634	0.27308	1
AWAT1	1	0	0	1	0	0	25.537	25.537	0	0.424374	0.0366321	0.0764784	1	0.803551	0.963087	0.980634	0.273085	1
ASXL1	0	1	0	0	1	1.15278	0	0	11.1277	0.90159	0.721868	0.929555	0.0823287	0.918133	0.963087	0.980634	0.273215	1
INTS9	0	0	1	0	0	0	23.74	23.74	0	0.385419	0.0409285	0.0766221	1	0.803551	0.963087	0.980634	0.273454	1
TRIM58	0	3	0	0	0	6.83683	0	0	0	0.0251112	0.788851	0.0767328	1	0.803551	0.963087	0.980634	0.273739	1
RAB6B	1	0	1	0	0	0	27.3581	27.3581	0	0.47262	0.033917	0.0771161	1	0.803551	0.963087	0.980634	0.274722	1
FMO4	0	3	0	0	0	6.73684	0	0	0	0.026101	0.745729	0.0771873	1	0.803551	0.963087	0.980634	0.274904	1
ZC3H7B	0	2	0	1	0	3.7011	19.1294	19.1294	0	0.174952	0.0520895	0.0773718	1	0.803551	0.963087	0.980634	0.275377	1
FXR2	0	0	1	0	0	0	23.3705	23.3705	0	0.382911	0.0416518	0.0773796	1	0.803551	0.963087	0.980634	0.275397	1
GPAM	0	3	0	0	0	6.69562	0	0	0	0.0265238	0.731393	0.0774555	1	0.803551	0.963087	0.980634	0.275591	1
ZNF699	1	0	1	0	0	0	11.6959	11.6959	0	0.176322	0.0876256	0.0774633	1	0.803551	0.963087	0.980634	0.275611	1
NT5DC1	0	0	1	0	0	0	26.7931	26.7931	0	0.458184	0.0357557	0.0776956	1	0.803551	0.963087	0.980634	0.276205	1
ESPL1	0	4	1	0	0	3.90696	9.74514	9.74514	0	0.0687323	0.110241	0.0778442	1	0.803551	0.963087	0.980634	0.276584	1
DCTN4	0	1	1	0	0	3.37709	27.7125	27.7125	0	0.3421	0.0344335	0.0780595	1	0.803551	0.963087	0.980634	0.277133	1
EBF2	1	4	0	0	0	4.97986	0	0	0	0.0281563	0.677577	0.0782253	1	0.803551	0.963087	0.980634	0.277556	1
MRPS27	0	0	1	0	0	0	28.7142	28.7142	0	0.51028	0.0330951	0.0783351	1	0.803551	0.963087	0.980634	0.277836	1
ZNF335	0	0	1	0	0	0	14.0451	14.0451	0	0.221338	0.0735096	0.0783394	1	0.803551	0.963087	0.980634	0.277847	1
EPG5	2	0	0	1	0	0	4.0748	4.0748	0	0.0647387	0.272298	0.0784818	1	0.803551	0.963087	0.980634	0.278209	1
HNRNPR	0	1	0	1	0	2.79798	30.6323	30.6323	0	0.412856	0.0307902	0.0784838	1	0.803551	0.963087	0.980634	0.278214	1
PLXNB3	1	1	0	0	1	0.640797	0	0	9.38193	0.673678	0.617669	0.817022	0.0961485	0.803551	0.963087	0.980634	0.278397	1
MGEA5	0	3	0	0	0	6.70596	0	0	0	0.0264169	0.760196	0.0787745	1	0.803551	0.963087	0.980634	0.278953	1
ZNF609	1	1	0	0	1	0.914558	0	0	10.7716	0.935029	0.707648	0.930002	0.0848152	0.946382	0.963087	0.980634	0.279217	1
TMEFF2	0	1	1	0	0	3.71716	25.7272	25.7272	0	0.310176	0.0374139	0.0791156	1	0.803551	0.963087	0.980634	0.27982	1
NISCH	1	1	0	0	1	1.00785	0	0	10.7543	0.994364	0.707835	0.931975	0.0849397	0.995503	0.963087	0.980634	0.279937	1
ATAD5	2	1	0	0	1	0.771948	0	0	9.87593	0.806336	0.621635	0.863487	0.0917885	0.84964	0.963087	0.980634	0.280181	1
HEXA	0	1	1	0	0	3.46117	26.8567	26.8567	0	0.333659	0.0356611	0.0792767	1	0.803551	0.963087	0.980634	0.280228	1
STARD13	0	3	0	1	0	3.76472	13.609	13.609	0	0.108951	0.0761356	0.0793454	1	0.803551	0.963087	0.980634	0.280402	1
INSRR	1	0	1	0	0	0	9.18186	9.18186	0	0.142419	0.114608	0.0794345	1	0.803551	0.963087	0.980634	0.280628	1
SPAG6	0	0	1	0	0	0	21.4868	21.4868	0	0.358072	0.0457505	0.0794789	1	0.803551	0.963087	0.980634	0.28074	1
NXPE1	0	0	0	1	0	0	18.2806	18.2806	0	0.297949	0.0547962	0.0795458	1	0.803551	0.963087	0.980634	0.28091	1
SLC7A14	1	4	0	0	0	5.02469	0	0	0	0.0273726	0.727456	0.0795573	1	0.803551	0.963087	0.980634	0.280939	1
LPAR2	0	2	0	0	0	10.5512	0	0	0	0.0249151	0.888039	0.079684	1	0.803551	0.963087	0.980634	0.281259	1
IL17RD	1	0	1	0	0	0	15.4454	15.4454	0	0.244574	0.0642678	0.0797398	1	0.803551	0.963087	0.980634	0.281401	1
GBP2	0	3	0	0	0	6.65646	0	0	0	0.0269339	0.75404	0.0797788	1	0.803551	0.963087	0.980634	0.281499	1
FAM186A	3	3	0	0	1	1.16686	0	0	8.46169	0.82678	0.486173	0.756334	0.105482	0.863574	0.963087	0.980634	0.281502	1
KIAA1107	0	0	1	0	0	0	15.567	15.567	0	0.251328	0.0655518	0.0797802	1	0.803551	0.963087	0.980634	0.281503	1
EVC2	1	0	1	0	0	0	5.71321	5.71321	0	0.0920989	0.192629	0.0798392	1	0.803551	0.963087	0.980634	0.281652	1
YAP1	0	0	1	0	0	0	21.9246	21.9246	0	0.369665	0.0447314	0.0799757	1	0.803551	0.963087	0.980634	0.281997	1
SS18	0	0	1	0	0	0	26.4472	26.4472	0	0.469392	0.0362782	0.0800274	1	0.803551	0.963087	0.980634	0.282127	1
STX5	0	2	0	0	0	10.4191	0	0	0	0.0255448	0.838009	0.0801004	1	0.803551	0.963087	0.980634	0.282312	1
FCGBP	5	10	0	0	1	1.36597	0	0	4.77534	0.503122	0.338072	0.464148	0.17261	0.803551	0.963087	0.980634	0.282352	1
TCN1	0	3	0	0	0	6.62593	0	0	0	0.0272595	0.74592	0.0801613	1	0.803551	0.963087	0.980634	0.282466	1
EZR	0	1	0	1	0	3.13669	28.0489	28.0489	0	0.368553	0.0339727	0.0804268	1	0.803551	0.963087	0.980634	0.283135	1
LEPRE1	1	0	0	1	0	0	18.9468	18.9468	0	0.312128	0.0511476	0.0804869	1	0.803551	0.963087	0.980634	0.283287	1
PTGIS	0	3	0	0	0	6.66505	0	0	0	0.0268433	0.775519	0.0806604	1	0.803551	0.963087	0.980634	0.283723	1
CT45A3	0	1	0	0	0	36.9847	0	0	0	0.0249521	0.941098	0.080694	1	0.803551	0.963087	0.980634	0.283808	1
CCDC68	0	1	1	0	0	3.82547	24.708	24.708	0	0.301138	0.0391418	0.0807467	1	0.803551	0.963087	0.980634	0.283941	1
OSR1	0	2	0	0	0	10.4707	0	0	0	0.0252962	0.888974	0.0807584	1	0.803551	0.963087	0.980634	0.28397	1
ZNF225	1	0	1	0	0	0	12.8155	12.8155	0	0.2033	0.079146	0.0808222	1	0.803551	0.963087	0.980634	0.284131	1
B3GNTL1	0	0	1	0	0	0	25.2595	25.2595	0	0.449686	0.0381884	0.0810948	1	0.803551	0.963087	0.980634	0.284816	1
SMIM12	0	1	0	0	0	36.7044	0	0	0	0.0251647	0.956852	0.0814205	1	0.803551	0.964935	0.980634	0.285633	1
PHLDB2	0	4	0	0	0	5.24925	0	0	0	0.028795	0.716301	0.0815503	1	0.803551	0.963087	0.980634	0.285959	1
SHCBP1	0	0	1	0	0	0	22.0157	22.0157	0	0.380901	0.0445246	0.0815591	1	0.803551	0.963087	0.980634	0.285981	1
PTOV1	0	2	0	0	0	10.3139	0	0	0	0.0260633	0.840166	0.081574	1	0.803551	0.963087	0.980634	0.286018	1
SLC7A13	0	3	0	0	0	6.62909	0	0	0	0.0272255	0.7743	0.081593	1	0.803551	0.963087	0.980634	0.286066	1
SPECC1	0	0	1	0	0	0	15.3522	15.3522	0	0.25431	0.0665745	0.0816664	1	0.803551	0.963087	0.980634	0.28625	1
SIGLEC11	0	0	1	0	0	0	17.0498	17.0498	0	0.285361	0.0592277	0.0818527	1	0.803551	0.963087	0.980634	0.286717	1
KNG1	0	0	1	0	0	0	19.3671	19.3671	0	0.329306	0.0513763	0.0819121	1	0.803551	0.963087	0.980634	0.286865	1
UBASH3B	0	0	1	0	0	0	22.1417	22.1417	0	0.385995	0.0442417	0.0819631	1	0.803551	0.963087	0.980634	0.286993	1
FRG1	0	2	0	0	0	10.221	0	0	0	0.0265338	0.815524	0.0820007	1	0.803551	0.963087	0.980634	0.287087	1
ASB15	0	3	0	0	0	6.58867	0	0	0	0.0276638	0.761448	0.082054	1	0.803551	0.963087	0.980634	0.28722	1
ALOX15	0	3	0	0	0	6.55567	0	0	0	0.0280284	0.74761	0.0822141	1	0.803551	0.963087	0.980634	0.28762	1
KIAA0232	0	3	1	0	0	3.58431	14.2569	14.2569	0	0.121669	0.0722949	0.0824067	1	0.803551	0.963087	0.980634	0.288101	1
IL27RA	2	2	0	1	0	3.82408	14.0488	14.0488	0	0.149776	0.0701264	0.0824328	1	0.803551	0.963087	0.980634	0.288166	1
KATNBL1	0	0	0	1	0	0	26.1179	26.1179	0	0.481434	0.0367895	0.0824379	1	0.803551	0.963087	0.980634	0.288179	1
DNAJC10	0	3	0	0	0	6.43536	0	0	0	0.0294125	0.700307	0.0826258	1	0.803551	0.963087	0.980634	0.288648	1
BPIFB3	1	0	0	1	0	0	16.9395	16.9395	0	0.283521	0.0579685	0.0827362	1	0.803551	0.963087	0.980634	0.288923	1
SLC25A23	0	0	1	0	0	0	22.286	22.286	0	0.394569	0.0439219	0.0828556	1	0.803551	0.963087	0.980634	0.28922	1
OSBPL7	0	2	1	0	0	3.97856	16.1541	16.1541	0	0.154633	0.0629017	0.082921	1	0.803551	0.963087	0.980634	0.289383	1
MYBPC1	2	5	0	1	0	3.55718	5.55641	5.55641	0	0.0486918	0.195401	0.0830868	1	0.803551	0.963087	0.980634	0.289796	1
BTBD9	0	0	1	0	0	0	20.9303	20.9303	0	0.367036	0.0471111	0.083099	1	0.803551	0.963087	0.980634	0.289826	1
RBBP5	0	0	0	1	0	0	24.809	24.809	0	0.455004	0.0389638	0.0831991	1	0.803551	0.963087	0.980634	0.290075	1
CCNT2	0	1	1	0	0	2.74944	29.0612	29.0612	0	0.420012	0.0326542	0.0832313	1	0.803551	0.963087	0.980634	0.290155	1
ZNF160	1	0	1	0	0	0	9.98097	9.98097	0	0.162971	0.104495	0.0833475	1	0.803551	0.963087	0.980634	0.290444	1
VWA8	1	1	0	0	1	0.668305	0	0	8.41173	0.704119	0.546984	0.787209	0.106041	0.804584	0.963087	0.980634	0.290764	1
NCOA2	0	0	0	1	0	0	13.1493	13.1493	0	0.222003	0.0791008	0.0834896	1	0.803551	0.963087	0.980634	0.290797	1
ATN1	1	1	0	0	1	1.27835	0	0	10.2042	0.828779	0.779139	0.937665	0.0891034	0.864842	0.963087	0.980634	0.290945	1
TRIM22	2	0	1	0	0	0	21.1047	21.1047	0	0.374533	0.0444787	0.0836166	1	0.803551	0.963087	0.980634	0.291112	1
FRYL	1	0	1	0	0	0	4.60606	4.60606	0	0.0806314	0.24264	0.0841102	1	0.803551	0.963087	0.980634	0.292336	1
ZNF354C	0	0	1	0	0	0	15.7469	15.7469	0	0.27054	0.0647176	0.0841969	1	0.803551	0.963087	0.980634	0.29255	1
CD209	0	0	0	1	0	0	23.0451	23.0451	0	0.421326	0.0423093	0.0843583	1	0.803551	0.963087	0.980634	0.292949	1
GAK	0	0	0	1	0	0	12.7505	12.7505	0	0.217719	0.0818553	0.0843868	1	0.803551	0.963087	0.980634	0.29302	1
HOXB3	0	2	0	0	0	10.2215	0	0	0	0.0265313	0.907796	0.0845402	1	0.803551	0.963087	0.980634	0.293399	1
IL10RB	0	2	0	0	0	10.0481	0	0	0	0.0274436	0.818744	0.0845461	1	0.803551	0.963087	0.980634	0.293414	1
ZNF544	1	5	0	0	0	4.15481	0	0	0	0.0330641	0.625653	0.0845625	1	0.803551	0.963087	0.980634	0.293454	1
BCKDHB	1	0	0	1	0	0	21.3366	21.3366	0	0.385175	0.0447853	0.0845866	1	0.803551	0.963087	0.980634	0.293514	1
ALPK1	0	0	1	0	0	0	11.301	11.301	0	0.19409	0.093585	0.0848215	1	0.803551	0.963087	0.980634	0.294094	1
TPO	0	5	0	0	0	4.44836	0	0	0	0.032595	0.656762	0.0849289	1	0.803551	0.963087	0.980634	0.294359	1
2022-03-01	1	0	1	0	0	0	16.6788	16.6788	0	0.28815	0.0589823	0.0850655	1	0.803551	0.963087	0.980634	0.294695	1
DOK5	0	0	1	0	0	0	23.9319	23.9319	0	0.447776	0.0405621	0.0851113	1	0.803551	0.963087	0.980634	0.294808	1
CDH7	0	0	1	0	0	0	11.2647	11.2647	0	0.194337	0.0939188	0.085171	1	0.803551	0.963087	0.980634	0.294955	1
LGI1	0	0	1	0	0	0	19.4642	19.4642	0	0.347561	0.0510902	0.0851959	1	0.803551	0.963087	0.980634	0.295016	1
COPG1	1	0	0	1	0	0	17.4175	17.4175	0	0.30511	0.0561937	0.0855472	1	0.803551	0.963087	0.980634	0.295881	1
MUC7	0	3	0	0	0	6.59217	0	0	0	0.0276254	0.842368	0.0855875	1	0.803551	0.963087	0.980634	0.29598	1
STAB2	3	3	0	1	1	0.731519	2.02574	2.02574	7.23836	0.648687	0.546701	0.707173	0.121112	0.803551	0.963087	0.980634	0.296126	1
HADHA	0	0	1	0	0	0	19.5763	19.5763	0	0.352306	0.0507636	0.0856675	1	0.803551	0.963087	0.980634	0.296177	1
GOLGA8J	0	2	0	0	0	9.92551	0	0	0	0.0281168	0.804677	0.08578	1	0.803551	0.963087	0.980634	0.296453	1
KIAA1429	0	0	1	0	0	0	11.275	11.275	0	0.196965	0.0938234	0.0861637	1	0.803551	0.963087	0.980634	0.297395	1
NTSR1	1	3	0	0	0	6.20359	0	0	0	0.0281998	0.820558	0.0865804	1	0.803551	0.963087	0.980634	0.298415	1
KPNA5	0	0	0	1	0	0	24.4254	24.4254	0	0.471748	0.0396478	0.0866362	1	0.803551	0.963087	0.980634	0.298552	1
TDRD15	1	2	0	0	1	1.01007	0	0	8.87282	0.990603	0.58212	0.858362	0.101098	0.992085	0.963087	0.980634	0.298899	1
ABCA3	5	0	0	0	0	0	0	0	0	0.0330186	0.508267	0.087135	1	0.803551	0.963087	0.980634	0.29977	1
AZI1	0	0	1	0	0	0	16.2897	16.2897	0	0.292469	0.0623182	0.0872354	1	0.803551	0.963087	0.980634	0.300015	1
ABCC6	1	0	0	1	0	0	6.48274	6.48274	0	0.11344	0.167956	0.087311	1	0.803551	0.963087	0.980634	0.3002	1
GLRA4	0	1	1	0	0	2.87973	26.964	26.964	0	0.401296	0.0355026	0.0873331	1	0.803551	0.963087	0.980634	0.300253	1
C3orf20	0	0	1	0	0	0	11.9226	11.9226	0	0.211312	0.0881898	0.0873406	1	0.803551	0.963087	0.980634	0.300272	1
SLC12A4	1	0	0	1	0	0	13.8254	13.8254	0	0.241286	0.0727282	0.0873761	1	0.803551	0.963087	0.980634	0.300358	1
NINL	1	0	0	1	0	0	6.95767	6.95767	0	0.121274	0.155488	0.0874321	1	0.803551	0.963087	0.980634	0.300495	1
GDPD5	0	0	1	0	0	0	19.8485	19.8485	0	0.367836	0.0499871	0.0875211	1	0.803551	0.963087	0.980634	0.300712	1
DENND1C	0	0	0	1	0	0	17.8052	17.8052	0	0.324507	0.0564315	0.087585	1	0.803551	0.963087	0.980634	0.300867	1
IDO2	0	0	1	0	0	0	20.7822	20.7822	0	0.389387	0.0474861	0.087623	1	0.803551	0.963087	0.980634	0.30096	1
ZCCHC16	0	1	1	0	0	2.50456	28.7951	28.7951	0	0.459864	0.0329913	0.0876757	1	0.803551	0.963087	0.980634	0.301088	1
ZDBF2	3	3	0	0	1	0.867717	0	0	7.90681	0.837655	0.495056	0.783158	0.11204	0.870948	0.963087	0.980634	0.301258	1
STIP1	0	1	1	0	0	3.30154	24.7889	24.7889	0	0.350028	0.038999	0.0878606	1	0.803551	0.963087	0.980634	0.301538	1
TLE6	0	0	1	0	0	0	21.5639	21.5639	0	0.409062	0.0455678	0.0878689	1	0.803551	0.963087	0.980634	0.301558	1
CPSF6	1	3	0	0	0	6.10794	0	0	0	0.0293769	0.781389	0.0879793	1	0.803551	0.963087	0.980634	0.301827	1
CEP250	0	1	0	0	1	0.800305	0	0	8.58712	0.84124	0.578357	0.846018	0.104105	0.87332	0.963087	0.980634	0.302058	1
PDPK1	0	2	0	0	0	9.8225	0	0	0	0.0287012	0.824012	0.0880795	1	0.803551	0.963087	0.980634	0.30207	1
ANKDD1A	1	0	0	1	0	0	20.0676	20.0676	0	0.378623	0.047964	0.0885041	1	0.803551	0.963087	0.980634	0.303101	1
C1orf127	0	0	1	0	0	0	14.1378	14.1378	0	0.255613	0.0729736	0.088559	1	0.803551	0.963087	0.980634	0.303234	1
USHBP1	1	0	1	0	0	0	13.7029	13.7029	0	0.243134	0.0734539	0.0886705	1	0.803551	0.963087	0.980634	0.303504	1
OTOP2	0	3	0	0	0	6.41136	0	0	0	0.0296992	0.789982	0.0887835	1	0.803551	0.963087	0.980634	0.303778	1
ITGB8	0	2	1	0	0	3.80908	15.8286	15.8286	0	0.166609	0.0643455	0.0889032	1	0.803551	0.963087	0.980634	0.304067	1
CCDC149	0	0	1	0	0	0	17.9576	17.9576	0	0.333946	0.0558972	0.0889612	1	0.803551	0.963087	0.980634	0.304208	1
MIS18BP1	0	0	1	0	0	0	16.5708	16.5708	0	0.306056	0.0611406	0.0892162	1	0.803551	0.963087	0.980634	0.304824	1
TBC1D22A	1	0	0	1	0	0	18.3626	18.3626	0	0.343146	0.0529704	0.0893014	1	0.803551	0.963087	0.980634	0.30503	1
SLC6A6	1	0	0	1	0	0	18.0029	18.0029	0	0.335349	0.054155	0.0893691	1	0.803551	0.963087	0.980634	0.305194	1
CRY2	2	3	0	0	0	5.79439	0	0	0	0.030734	0.738012	0.0895459	1	0.803551	0.963087	0.980634	0.30562	1
MID2	2	0	0	1	0	0	10.1578	10.1578	0	0.175933	0.100665	0.0895658	1	0.803551	0.963087	0.980634	0.305668	1
PNLDC1	0	0	1	0	0	0	23.3354	23.3354	0	0.465009	0.0417219	0.0895658	1	0.803551	0.963087	0.980634	0.305668	1
MTHFD1	0	0	1	0	0	0	17.3522	17.3522	0	0.324612	0.0580776	0.0897502	1	0.803551	0.963087	0.980634	0.306113	1
SUN3	0	0	1	0	0	0	22.5896	22.5896	0	0.446802	0.0432632	0.0897651	1	0.803551	0.963087	0.980634	0.306149	1
ANKZF1	1	0	0	1	0	0	16.5682	16.5682	0	0.305628	0.0594223	0.0897702	1	0.803551	0.963087	0.980634	0.306162	1
THSD7B	5	9	2	1	0	1.92197	4.63352	4.63352	0	0.174568	0.0472972	0.0898013	1	0.803551	0.963087	0.980634	0.306236	1
GON4L	0	1	0	0	1	0.863571	0	0	8.95348	0.895766	0.647742	0.896029	0.10028	0.913545	0.963087	0.980634	0.306362	1
TM9SF3	0	0	1	0	0	0	22.3481	22.3481	0	0.441635	0.0437858	0.0899216	1	0.803551	0.963087	0.980634	0.306526	1
LEPREL1	0	0	1	0	0	0	16.8424	16.8424	0	0.316994	0.0600418	0.0904898	1	0.803551	0.963087	0.980634	0.307893	1
MXRA5	0	8	0	0	0	3.53854	0	0	0	0.0379193	0.619996	0.0905511	1	0.803551	0.963087	0.980634	0.30804	1
BBX	1	0	1	0	0	0	13.9174	13.9174	0	0.254574	0.0721922	0.0908627	1	0.803551	0.963087	0.980634	0.308788	1
SEC14L3	0	0	1	0	0	0	18.7736	18.7736	0	0.361272	0.0531927	0.0909221	1	0.803551	0.963087	0.980634	0.308931	1
POLR3A	2	0	1	0	0	0	8.40744	8.40744	0	0.14763	0.124144	0.0909308	1	0.803551	0.963087	0.980634	0.308952	1
CSMD3	2	4	3	0	0	0.729672	4.55375	4.55375	0	0.629647	0.0572141	0.0909985	1	0.803551	0.963087	0.980634	0.309114	1
NEURL4	1	1	0	0	1	0.875301	0	0	8.94757	0.902804	0.67189	0.909317	0.100339	0.919136	0.963087	0.980634	0.309693	1
CCDC91	0	0	1	0	0	0	22.1959	22.1959	0	0.447055	0.0441212	0.0913108	1	0.803551	0.963087	0.980634	0.309862	1
ZNF432	0	0	1	0	0	0	13.5381	13.5381	0	0.254094	0.0765791	0.0916956	1	0.803551	0.963087	0.980634	0.310782	1
GREB1L	1	1	0	0	1	0.618905	0	0	7.48938	0.648726	0.573701	0.781377	0.117538	0.803551	0.963087	0.980634	0.311131	1
SLC5A10	1	0	0	1	0	0	17.3742	17.3742	0	0.333266	0.0563503	0.0919527	1	0.803551	0.963087	0.980634	0.311396	1
ACPT	1	1	0	1	0	2.45693	26.1656	26.1656	0	0.461335	0.0356495	0.0920324	1	0.803551	0.963087	0.980634	0.311586	1
OLFM3	0	0	1	0	0	0	16.95	16.95	0	0.328932	0.059617	0.0927463	1	0.803551	0.963087	0.980634	0.313287	1
RICTOR	1	5	0	0	0	3.92705	0	0	0	0.0401842	0.567354	0.0929563	1	0.803551	0.963087	0.980634	0.313786	1
REPS1	0	3	0	0	0	6.17492	0	0	0	0.03273	0.733284	0.0930259	1	0.803551	0.963087	0.980634	0.313951	1
SERPINB4	0	1	1	0	0	2.89499	25.0512	25.0512	0	0.399203	0.0385433	0.0933733	1	0.803551	0.963087	0.980634	0.314775	1
MUC5B	4	4	0	0	1	0.529206	0	0	3.5942	0.29243	0.387828	0.430671	0.21683	0.803551	0.963087	0.980634	0.314797	1
OR2S2	0	2	0	0	0	9.6469	0	0	0	0.029739	0.915579	0.0934334	1	0.803551	0.963087	0.980634	0.314918	1
FCER2	0	0	0	1	0	0	21.6995	21.6995	0	0.449137	0.0452498	0.0936006	1	0.803551	0.963087	0.980634	0.315314	1
SLC22A2	1	0	1	0	0	0	12.0899	12.0899	0	0.226847	0.0844539	0.0937816	1	0.803551	0.963087	0.980634	0.315743	1
LAMB4	0	0	1	0	0	0	7.46804	7.46804	0	0.145767	0.147647	0.0938164	1	0.803551	0.963087	0.980634	0.315825	1
ZNF793	0	3	0	0	0	6.19065	0	0	0	0.0325162	0.753252	0.0938219	1	0.803551	0.963087	0.980634	0.315838	1
MIOS	0	0	0	1	0	0	17.4249	17.4249	0	0.344654	0.0578073	0.0938892	1	0.803551	0.963087	0.980634	0.315997	1
SIGLEC8	0	3	0	0	0	6.19027	0	0	0	0.0325212	0.755578	0.0939817	1	0.803551	0.963087	0.980634	0.316216	1
ZDHHC3	0	2	0	0	0	9.46294	0	0	0	0.0308863	0.830749	0.0940856	1	0.803551	0.963087	0.980634	0.316462	1
MMP20	0	1	1	0	0	2.56026	26.4332	26.4332	0	0.450206	0.0362997	0.0941654	1	0.803551	0.963087	0.980634	0.31665	1
IKZF3	0	1	1	0	0	2.25601	27.9329	27.9329	0	0.507983	0.0341303	0.094239	1	0.803551	0.963087	0.980634	0.316824	1
SLC5A6	0	1	1	0	0	2.75727	25.4381	25.4381	0	0.418842	0.0378891	0.094299	1	0.803551	0.963087	0.980634	0.316966	1
PDZD2	2	2	0	0	1	0.57493	0	0	5.92221	0.486326	0.51297	0.655501	0.144082	0.803551	0.963087	0.980634	0.317312	1
RP1	4	11	0	0	0	2.52021	0	0	0	0.0484105	0.469301	0.0945215	1	0.803551	0.963087	0.980634	0.317491	1
DGKG	1	4	0	0	0	4.59922	0	0	0	0.036057	0.652105	0.0945541	1	0.803551	0.963087	0.980634	0.317568	1
SNW1	0	1	0	1	0	3.12014	23.6873	23.6873	0	0.370513	0.0410301	0.0946194	1	0.803551	0.963087	0.980634	0.317722	1
THEG	0	1	1	0	0	2.4266	26.9331	26.9331	0	0.474032	0.0355481	0.0947115	1	0.803551	0.963087	0.980634	0.317939	1
PRICKLE4	0	2	0	0	0	9.45953	0	0	0	0.0309081	0.846955	0.0947342	1	0.803551	0.963087	0.980634	0.317992	1
MAN2B2	0	0	0	1	0	0	12.58	12.58	0	0.244689	0.0830885	0.0948852	1	0.803551	0.963087	0.980634	0.318348	1
NCOA7	0	2	1	0	0	3.49824	16.3693	16.3693	0	0.192339	0.0619802	0.0949748	1	0.803551	0.963087	0.980634	0.318559	1
PRTG	0	0	0	1	0	0	13.4529	13.4529	0	0.262778	0.0771183	0.0949886	1	0.803551	0.963087	0.980634	0.318592	1
CUL4B	0	0	1	0	0	0	19.2192	19.2192	0	0.393618	0.0518178	0.0951154	1	0.803551	0.963087	0.980634	0.31889	1
TTC29	0	2	1	0	0	3.83739	14.5304	14.5304	0	0.164517	0.0707817	0.0951534	1	0.803551	0.963087	0.980634	0.318979	1
NLRP8	1	6	0	0	0	3.62427	0	0	0	0.0396996	0.599152	0.0951545	1	0.803551	0.963087	0.980634	0.318982	1
P2RY13	0	2	0	0	0	9.48861	0	0	0	0.0307223	0.876651	0.0951699	1	0.803551	0.963087	0.980634	0.319018	1
PARD3	0	0	0	1	0	0	8.5606	8.5606	0	0.168225	0.127146	0.0953015	1	0.803551	0.963087	0.980634	0.319328	1
TTN	13	36	5	1	2	0.896887	1.75121	1.75121	1.94207	0.716321	0.262259	0.372103	0.256546	0.807437	0.963087	0.980634	0.319704	1
DDX10	0	2	0	1	0	3.62834	15.5574	15.5574	0	0.180917	0.0655967	0.0954676	1	0.803551	0.963087	0.980634	0.319718	1
EMB	0	2	0	0	0	9.32951	0	0	0	0.0317594	0.811387	0.0955636	1	0.803551	0.963087	0.980634	0.319944	1
ACAP3	0	1	1	0	0	2.62974	25.6673	25.6673	0	0.438668	0.0375114	0.0956389	1	0.803551	0.963087	0.980634	0.32012	1
C10orf54	0	2	0	0	0	9.4164	0	0	0	0.0311867	0.853569	0.0956934	1	0.803551	0.963087	0.980634	0.320248	1
XPOT	0	3	0	0	0	6.04827	0	0	0	0.0345212	0.710976	0.0957165	1	0.803551	0.963087	0.980634	0.320302	1
MUC21	0	3	0	0	0	6.30784	0	0	0	0.0309789	0.879691	0.0957673	1	0.803551	0.963087	0.980634	0.320422	1
SETX	1	1	0	0	1	0.551776	0	0	6.72153	0.568171	0.576454	0.741249	0.1292	0.803551	0.963087	0.980634	0.320426	1
KIF20A	0	0	0	1	0	0	17.6633	17.6633	0	0.358954	0.0569376	0.0957812	1	0.803551	0.963087	0.980634	0.320454	1
ZNF586	0	3	0	0	0	6.19657	0	0	0	0.0324361	0.790269	0.0958	1	0.803551	0.963087	0.980634	0.320498	1
SNAP91	0	0	1	0	0	0	9.95569	9.95569	0	0.195612	0.107671	0.0958401	1	0.803551	0.963087	0.980634	0.320592	1
PLEKHF1	1	2	0	0	0	9.0642	0	0	0	0.0309268	0.888618	0.0961322	1	0.803551	0.963087	0.980634	0.321277	1
LCTL	0	0	1	0	0	0	18.2349	18.2349	0	0.374622	0.0549494	0.0961614	1	0.803551	0.963087	0.980634	0.321345	1
TCOF1	0	4	0	0	0	4.92062	0	0	0	0.0350854	0.709408	0.0961633	1	0.803551	0.963087	0.980634	0.32135	1
STC2	0	2	0	0	0	9.40347	0	0	0	0.031271	0.861187	0.096164	1	0.803551	0.963087	0.980634	0.321351	1
CHIT1	0	0	0	1	0	0	17.5108	17.5108	0	0.357589	0.0574911	0.0962685	1	0.803551	0.963087	0.980634	0.321596	1
YLPM1	2	2	0	0	1	0.992853	0	0	7.44736	0.993069	0.525938	0.817297	0.118122	0.994356	0.963087	0.980634	0.322232	1
PCDHB8	3	3	1	0	0	2.19646	18.8539	18.8539	0	0.286953	0.0497916	0.0968977	1	0.803551	0.963087	0.980634	0.323066	1
NASP	0	1	1	0	0	2.64429	25.2178	25.2178	0	0.43632	0.038259	0.0969987	1	0.803551	0.963087	0.980634	0.323302	1
SLC44A2	1	0	1	0	0	0	16.4031	16.4031	0	0.333116	0.0600907	0.0970014	1	0.803551	0.963087	0.980634	0.323308	1
SLC14A2	1	0	1	0	0	0	10.2595	10.2595	0	0.198699	0.101354	0.0970377	1	0.803551	0.963087	0.980634	0.323393	1
EPB41L4B	0	0	0	1	0	0	11.2029	11.2029	0	0.223287	0.0944935	0.0971891	1	0.803551	0.963087	0.980634	0.323746	1
FMNL2	0	0	1	0	0	0	12.9318	12.9318	0	0.259018	0.0805812	0.0972716	1	0.803551	0.963087	0.980634	0.323939	1
GAS2L3	0	3	0	0	0	6.10825	0	0	0	0.0336573	0.763058	0.0972747	1	0.803551	0.963087	0.980634	0.323946	1
C11orf42	0	2	0	0	0	9.34594	0	0	0	0.0316499	0.865326	0.0972942	1	0.803551	0.963087	0.980634	0.323991	1
NPNT	0	0	1	0	0	0	15.0783	15.0783	0	0.305975	0.0679232	0.0973887	1	0.803551	0.963087	0.980634	0.324211	1
CCDC180	1	0	1	0	0	0	4.75806	4.75806	0	0.0967139	0.234405	0.0974112	1	0.803551	0.963087	0.980634	0.324264	1
COL9A1	2	0	1	0	0	0	5.49652	5.49652	0	0.106239	0.197707	0.0974871	1	0.803551	0.963087	0.980634	0.324441	1
DLGAP5	0	0	1	0	0	0	17.9031	17.9031	0	0.373886	0.0560873	0.0976802	1	0.803551	0.963087	0.980634	0.32489	1
GSTA2	0	2	0	0	0	9.23854	0	0	0	0.0323754	0.829436	0.0979149	1	0.803551	0.963087	0.980634	0.325435	1
MAP3K10	0	1	1	0	0	1.67373	29.4594	29.4594	0	0.665793	0.0321618	0.0979304	1	0.803551	0.963087	0.980634	0.325471	1
STAB1	0	1	0	0	1	0.762226	0	0	7.66901	0.80632	0.597733	0.851363	0.115108	0.84964	0.963087	0.980634	0.325629	1
HCN1	2	6	0	0	0	3.44389	0	0	0	0.0404531	0.596921	0.0980451	1	0.803551	0.963087	0.980634	0.325738	1
UPF2	1	0	1	0	0	0	9.63049	9.63049	0	0.188634	0.108716	0.0981215	1	0.803551	0.963087	0.980634	0.325915	1
ZNF565	1	1	1	0	0	2.48696	24.2662	24.2662	0	0.455907	0.0387836	0.0982862	1	0.803551	0.963087	0.980634	0.326298	1
SNX27	0	1	1	0	0	2.809	24.1076	24.1076	0	0.411262	0.0402321	0.0982952	1	0.803551	0.963087	0.980634	0.326318	1
PATL2	0	0	1	0	0	0	18.6272	18.6272	0	0.395673	0.0536595	0.0983453	1	0.803551	0.963087	0.980634	0.326435	1
CAPN1	0	0	0	1	0	0	16.5964	16.5964	0	0.345218	0.0610355	0.0983918	1	0.803551	0.963087	0.980634	0.326543	1
RP1L1	1	9	0	0	0	3.07101	0	0	0	0.0437388	0.576624	0.0983964	1	0.803551	0.963087	0.980634	0.326553	1
HIST1H4K	0	1	0	0	0	30.1693	0	0	0	0.0313181	0.973044	0.0984263	1	0.803551	0.973965	0.980634	0.326622	1
ZBTB26	0	2	0	0	0	9.27895	0	0	0	0.0320996	0.864492	0.0984527	1	0.803551	0.963087	0.980634	0.326684	1
NAA15	0	0	1	0	0	0	17.9766	17.9766	0	0.379948	0.0558315	0.0985388	1	0.803551	0.963087	0.980634	0.326883	1
DMD	1	2	0	0	1	0.585192	0	0	4.41247	0.516491	0.321164	0.535923	0.184147	0.803551	0.963087	0.980634	0.32723	1
PHF3	0	1	0	0	1	0.913942	0	0	8.21718	0.936262	0.672657	0.913125	0.108275	0.947343	0.963087	0.980634	0.327647	1
EFNB1	0	2	0	0	0	9.26387	0	0	0	0.0322021	0.869696	0.0988845	1	0.803551	0.963087	0.980634	0.327684	1
DMGDH	3	0	1	0	0	0	6.04061	6.04061	0	0.115184	0.176427	0.0989189	1	0.803551	0.963087	0.980634	0.327763	1
TANGO2	0	2	0	0	0	9.16028	0	0	0	0.0329196	0.821601	0.0989983	1	0.803551	0.963087	0.980634	0.327947	1
ZNF616	0	4	0	0	0	4.85488	0	0	0	0.0365401	0.70417	0.0991248	1	0.803551	0.963087	0.980634	0.328239	1
LRRC49	0	0	0	1	0	0	15.0108	15.0108	0	0.311303	0.0682636	0.099219	1	0.803551	0.963087	0.980634	0.328457	1
PRKDC	6	5	0	0	1	0.907376	0	0	4.27154	0.859731	0.25684	0.525044	0.189054	0.885187	0.963087	0.980634	0.328556	1
NEDD1	1	0	1	0	0	0	15.2846	15.2846	0	0.316132	0.0650232	0.0994212	1	0.803551	0.963087	0.980634	0.328924	1
PITRM1	0	0	1	0	0	0	14.3245	14.3245	0	0.296789	0.0719154	0.0995348	1	0.803551	0.963087	0.980634	0.329186	1
NAA16	0	0	1	0	0	0	17.9583	17.9583	0	0.385905	0.0558948	0.0998328	1	0.803551	0.963087	0.980634	0.329873	1
TTC21A	2	0	0	1	0	0	8.96366	8.96366	0	0.175378	0.115649	0.0999218	1	0.803551	0.963087	0.980634	0.330078	1
CYP39A1	0	0	0	1	0	0	16.737	16.737	0	0.355437	0.0604638	0.0999379	1	0.803551	0.963087	0.980634	0.330115	1
CRISP3	0	1	1	0	0	3.30176	21.5871	21.5871	0	0.350004	0.0455132	0.100028	1	0.803551	0.963087	0.980634	0.330322	1
ADAMTS19	0	0	1	0	0	0	6.99021	6.99021	0	0.146938	0.158674	0.100149	1	0.803551	0.963087	0.980634	0.330603	1
SRP68	1	0	0	1	0	0	16.9735	16.9735	0	0.362267	0.057839	0.100211	1	0.803551	0.963087	0.980634	0.330744	1
STX16-NPEPL1	0	2	0	0	0	9.09493	0	0	0	0.0333842	0.822181	0.100219	1	0.803551	0.963087	0.980634	0.330763	1
FSCN3	1	3	0	0	0	5.71218	0	0	0	0.0349932	0.749066	0.100334	1	0.803551	0.963087	0.980634	0.331028	1
COQ5	1	2	0	0	0	8.7002	0	0	0	0.0335302	0.811388	0.100416	1	0.803551	0.963087	0.980634	0.331217	1
ZFHX4	3	12	0	0	0	2.4791	0	0	0	0.0551837	0.455269	0.100513	1	0.803551	0.963087	0.980634	0.331439	1
TGM1	0	3	0	0	0	6.0185	0	0	0	0.0349607	0.763722	0.100541	1	0.803551	0.963087	0.980634	0.331504	1
GLI3	1	1	0	0	1	0.615306	0	0	7.21736	0.644561	0.671817	0.829294	0.121421	0.803551	0.963087	0.980634	0.331853	1
RASA1	0	0	0	1	0	0	13.6702	13.6702	0	0.286769	0.0757562	0.100933	1	0.803551	0.963087	0.980634	0.332403	1
KCNC2	1	4	0	0	0	4.62531	0	0	0	0.0354346	0.750776	0.101049	1	0.803551	0.963087	0.980634	0.332669	1
LYPD3	0	2	0	0	0	9.13039	0	0	0	0.0331308	0.865913	0.101203	1	0.803551	0.963087	0.980634	0.333022	1
SLC17A3	0	0	1	0	0	0	16.1472	16.1472	0	0.346367	0.0629315	0.101211	1	0.803551	0.963087	0.980634	0.33304	1
ZNF728	0	4	0	0	0	4.81931	0	0	0	0.037358	0.70766	0.101341	1	0.803551	0.963087	0.980634	0.333338	1
NDST3	0	0	1	0	0	0	10.8866	10.8866	0	0.227397	0.0975377	0.101399	1	0.803551	0.963087	0.980634	0.33347	1
RBBP8	0	3	0	0	0	5.91549	0	0	0	0.0365394	0.729698	0.101979	1	0.803551	0.963087	0.980634	0.334796	1
EMR2	0	0	0	1	0	0	12.0542	12.0542	0	0.254272	0.087122	0.102069	1	0.803551	0.963087	0.980634	0.335001	1
SPTBN2	0	2	0	0	1	1.28003	0	0	6.88701	0.783411	0.570355	0.807315	0.126495	0.834899	0.963087	0.980634	0.335121	1
NELL2	1	4	0	1	0	3.63188	6.62456	6.62456	0	0.0725571	0.164042	0.102195	1	0.803551	0.963087	0.980634	0.335289	1
PDK2	0	2	0	0	0	9.00131	0	0	0	0.0340667	0.830034	0.102306	1	0.803551	0.963087	0.980634	0.335543	1
RALY	1	2	0	0	0	8.64935	0	0	0	0.0339192	0.842271	0.102631	1	0.803551	0.963087	0.980634	0.336281	1
TRPC6	1	3	1	0	0	3.28045	11.1081	11.1081	0	0.134628	0.0927952	0.102661	1	0.803551	0.963087	0.980634	0.336349	1
SMOX	0	3	0	0	0	5.99455	0	0	0	0.0353197	0.787886	0.102922	1	0.803551	0.963087	0.980634	0.336944	1
PLXNB1	1	6	0	0	0	3.53792	0	0	0	0.0434222	0.601799	0.103166	1	0.803551	0.963087	0.980634	0.337499	1
MPHOSPH9	0	0	1	0	0	0	13.3783	13.3783	0	0.287502	0.0775971	0.103183	1	0.803551	0.963087	0.980634	0.337538	1
TTK	0	0	1	0	0	0	16.6631	16.6631	0	0.368685	0.0607629	0.103311	1	0.803551	0.963087	0.980634	0.337829	1
RPEL1	0	2	0	0	0	9.00095	0	0	0	0.0340694	0.861174	0.103494	1	0.803551	0.963087	0.980634	0.338243	1
TUBGCP5	0	3	0	0	0	5.80634	0	0	0	0.0383157	0.706555	0.104296	1	0.803551	0.963087	0.980634	0.340059	1
SEMA4A	0	3	0	0	0	5.89934	0	0	0	0.0367953	0.752956	0.104302	1	0.803551	0.963087	0.980634	0.340072	1
CCNE1	0	2	0	0	0	8.87019	0	0	0	0.0350574	0.819583	0.104386	1	0.803551	0.963087	0.980634	0.340263	1
MRVI1	1	4	0	0	0	4.46572	0	0	0	0.0394592	0.67476	0.104393	1	0.803551	0.963087	0.980634	0.340278	1
GRIA4	0	0	0	1	0	0	10.7883	10.7883	0	0.232804	0.0985222	0.104411	1	0.803551	0.963087	0.980634	0.340319	1
CGN	0	0	1	0	0	0	10.8989	10.8989	0	0.235398	0.0974162	0.10448	1	0.803551	0.963087	0.980634	0.340476	1
TPTE	0	3	1	0	0	4.10344	8.19914	8.19914	0	0.0893839	0.133309	0.104778	1	0.803551	0.963087	0.980634	0.341149	1
DNAH1	2	2	0	0	1	0.602259	0	0	4.89186	0.524801	0.42391	0.620676	0.169206	0.803551	0.963087	0.980634	0.341698	1
NRBP1	1	0	1	0	0	0	16.3988	16.3988	0	0.37173	0.0601086	0.105517	1	0.803551	0.963087	0.980634	0.342812	1
NBPF10	0	0	1	0	0	0	7.70195	7.70195	0	0.169809	0.142757	0.105543	1	0.803551	0.963087	0.980634	0.342871	1
CFHR3	0	2	0	0	0	8.81253	0	0	0	0.0355065	0.82236	0.105654	1	0.803551	0.963087	0.980634	0.34312	1
SSTR4	0	2	0	0	0	8.95356	0	0	0	0.0344227	0.90561	0.105695	1	0.803551	0.963087	0.980634	0.343213	1
ZNF202	0	2	1	0	0	3.00766	17.2687	17.2687	0	0.246226	0.0583908	0.105842	1	0.803551	0.963087	0.980634	0.343544	1
KIAA1033	0	3	0	0	0	5.71646	0	0	0	0.039864	0.685126	0.105924	1	0.803551	0.963087	0.980634	0.343726	1
B4GALT3	0	2	0	0	0	8.82797	0	0	0	0.0353854	0.838262	0.106029	1	0.803551	0.963087	0.980634	0.343963	1
SLC27A2	0	1	1	0	0	2.20788	24.8714	24.8714	0	0.518372	0.0388545	0.106064	1	0.803551	0.963087	0.980634	0.344042	1
PENK	0	2	0	0	0	8.86803	0	0	0	0.0350741	0.86281	0.106154	1	0.803551	0.963087	0.980634	0.344244	1
LRP1	4	9	1	0	1	1.80545	2.06377	2.06377	3.22036	0.231562	0.534669	0.450312	0.235965	0.803551	0.963087	0.980634	0.344476	1
TRIP11	0	4	0	0	0	4.629	0	0	0	0.0421378	0.651388	0.106343	1	0.803551	0.963087	0.980634	0.344666	1
TLK1	0	0	1	0	0	0	15.4528	15.4528	0	0.350202	0.0660919	0.10637	1	0.803551	0.963087	0.980634	0.344728	1
RPS6KA3	0	0	0	1	0	0	16.3982	16.3982	0	0.375701	0.0618586	0.10643	1	0.803551	0.963087	0.980634	0.344862	1
HERC1	1	5	0	0	1	1.57279	0	0	3.70302	0.486392	0.400447	0.503133	0.21183	0.803551	0.963087	0.980634	0.345194	1
TNS3	1	5	0	0	0	3.87821	0	0	0	0.0419379	0.650423	0.106671	1	0.803551	0.963087	0.980634	0.345402	1
LRTOMT	1	2	0	0	0	8.43789	0	0	0	0.0356098	0.842805	0.107007	1	0.803551	0.963087	0.980634	0.346153	1
PRKCZ	0	3	0	0	0	5.79922	0	0	0	0.0384353	0.739333	0.107244	1	0.803551	0.963087	0.980634	0.346682	1
WDR52	0	0	0	1	0	0	5.66441	5.66441	0	0.131169	0.199146	0.107514	1	0.803551	0.963087	0.980634	0.347284	1
PCDHGB6	0	4	0	0	0	4.8134	0	0	0	0.0374962	0.78301	0.107558	1	0.803551	0.963087	0.980634	0.347383	1
PHKA2	0	0	1	0	0	0	10.0888	10.0888	0	0.225142	0.106103	0.107642	1	0.803551	0.963087	0.980634	0.347569	1
SLC22A4	0	1	0	1	0	2.37516	23.7341	23.7341	0	0.483824	0.0409399	0.107696	1	0.803551	0.963087	0.980634	0.347691	1
IGHMBP2	1	4	0	0	0	4.44598	0	0	0	0.0399953	0.701581	0.108076	1	0.803551	0.963087	0.980634	0.348537	1
MKRN3	0	1	1	0	0	1.53204	26.9819	26.9819	0	0.718163	0.0354764	0.108127	1	0.807871	0.963087	0.980634	0.34865	1
SRFBP1	0	2	0	0	0	8.67539	0	0	0	0.0366089	0.81811	0.108249	1	0.803551	0.963087	0.980634	0.348922	1
ZNF414	0	2	0	0	0	8.75279	0	0	0	0.0359806	0.856289	0.108257	1	0.803551	0.963087	0.980634	0.34894	1
GLRA3	0	0	0	1	0	0	13.8967	13.8967	0	0.318352	0.0743836	0.108551	1	0.803551	0.963087	0.980634	0.349593	1
RABGAP1L	0	0	1	0	0	0	12.6153	12.6153	0	0.286671	0.0828303	0.108625	1	0.803551	0.963087	0.980634	0.349757	1
GALNT9	0	1	1	0	0	2.07162	24.7532	24.7532	0	0.549986	0.0390619	0.108996	1	0.803551	0.963087	0.980634	0.35058	1
ATP2A1	0	3	0	0	0	5.78856	0	0	0	0.0386155	0.761986	0.109345	1	0.803551	0.963087	0.980634	0.351354	1
RPL38	0	1	0	0	0	26.7748	0	0	0	0.0357829	0.902904	0.109351	1	0.803551	0.963087	0.980634	0.351367	1
ZNF260	0	3	0	0	0	5.78858	0	0	0	0.0386152	0.764518	0.109522	1	0.803551	0.963087	0.980634	0.351745	1
TRIM48	0	2	0	0	0	8.51843	0	0	0	0.0379331	0.783801	0.10975	1	0.803551	0.963087	0.980634	0.352248	1
HEXIM1	0	2	0	0	0	8.70699	0	0	0	0.0363505	0.871805	0.109753	1	0.803551	0.963087	0.980634	0.352254	1
LPIN1	0	3	0	0	0	5.71765	0	0	0	0.0398429	0.730928	0.109914	1	0.803551	0.963087	0.980634	0.35261	1
MYH8	1	2	2	0	0	0.935584	7.85726	7.85726	0	0.93733	0.0409387	0.110023	1	0.948137	0.963087	0.980634	0.352851	1
COL23A1	0	0	0	1	0	0	10.7595	10.7595	0	0.24686	0.098814	0.110257	1	0.803551	0.963087	0.980634	0.353368	1
NADSYN1	2	0	1	0	0	0	10.5649	10.5649	0	0.234544	0.0963627	0.110306	1	0.803551	0.963087	0.980634	0.353475	1
ATP13A5	0	0	0	1	0	0	5.59103	5.59103	0	0.133254	0.201949	0.11036	1	0.803551	0.963087	0.980634	0.353595	1
TNNT1	0	2	0	0	0	8.52482	0	0	0	0.0378778	0.800152	0.110523	1	0.803551	0.963087	0.980634	0.353954	1
TMEM209	2	0	1	0	0	0	14.0391	14.0391	0	0.326404	0.0701805	0.110602	1	0.803551	0.963087	0.980634	0.354128	1
APTX	1	2	0	0	0	8.18799	0	0	0	0.0377712	0.800623	0.110649	1	0.803551	0.963087	0.980634	0.35423	1
SEMA3E	0	0	1	0	0	0	10.4615	10.4615	0	0.241133	0.101932	0.110764	1	0.803551	0.963087	0.980634	0.354484	1
AGBL1	0	5	0	0	0	3.95062	0	0	0	0.048457	0.595703	0.110816	1	0.803551	0.963087	0.980634	0.354597	1
COL27A1	2	0	0	0	0	0	0	0	0	0.0438532	0.488727	0.111062	1	0.803551	0.963087	0.980634	0.35514	1
SLC47A1	0	0	1	0	0	0	13.8457	13.8457	0	0.327245	0.0746886	0.111423	1	0.803551	0.963087	0.980634	0.355931	1
CSMD2	2	5	0	0	1	1.03421	0	0	4.64246	0.956633	0.346268	0.630866	0.176663	0.963829	0.963087	0.980634	0.355993	1
PMFBP1	2	0	1	0	0	0	6.98534	6.98534	0	0.154751	0.152249	0.111469	1	0.803551	0.963087	0.980634	0.356034	1
ENTPD5	0	2	0	0	0	8.4484	0	0	0	0.0385465	0.791391	0.111698	1	0.803551	0.963087	0.980634	0.356534	1
SMAP2	0	2	0	0	0	8.46005	0	0	0	0.0384434	0.79656	0.111731	1	0.803551	0.963087	0.980634	0.356608	1
NAALAD2	0	3	0	0	0	5.61628	0	0	0	0.0416876	0.70592	0.11203	1	0.803551	0.963087	0.980634	0.357262	1
FGF5	1	2	0	0	0	8.22691	0	0	0	0.0374221	0.854064	0.112056	1	0.803551	0.963087	0.980634	0.357319	1
PLRG1	1	0	0	1	0	0	16.2108	16.2108	0	0.397431	0.060888	0.112058	1	0.803551	0.963087	0.980634	0.357323	1
SLC2A3	0	2	0	0	0	8.54636	0	0	0	0.0376924	0.842013	0.112058	1	0.803551	0.963087	0.980634	0.357324	1
CDK13	0	4	0	0	0	4.65663	0	0	0	0.041399	0.722533	0.112067	1	0.803551	0.963087	0.980634	0.357343	1
MLLT6	0	3	0	0	0	5.74643	0	0	0	0.0393386	0.782099	0.112471	1	0.803551	0.963087	0.980634	0.358226	1
DOK7	0	1	1	0	0	1.81443	24.9345	24.9345	0	0.620185	0.0387447	0.112629	1	0.803551	0.963087	0.980634	0.358573	1
CACNB3	0	2	0	0	0	8.47911	0	0	0	0.0382758	0.823848	0.112714	1	0.803551	0.963087	0.980634	0.358757	1
SLC2A6	0	2	0	0	0	8.52857	0	0	0	0.0378454	0.852339	0.112868	1	0.803551	0.963087	0.980634	0.359093	1
COX7C	0	1	0	0	0	26.017	0	0	0	0.0369489	0.929258	0.112883	1	0.803551	0.963087	0.980634	0.359127	1
LIN54	0	1	1	0	0	2.42364	22.368	22.368	0	0.474586	0.0437421	0.112902	1	0.803551	0.963087	0.980634	0.359168	1
FNDC7	0	3	0	0	0	5.68996	0	0	0	0.040336	0.757973	0.113191	1	0.803551	0.963087	0.980634	0.359797	1
LSM2	0	1	0	0	0	25.8364	0	0	0	0.0372374	0.910994	0.1133	1	0.803551	0.963087	0.980634	0.360035	1
SH3BGRL3	0	1	0	0	0	25.8995	0	0	0	0.037136	0.926119	0.113318	1	0.803551	0.963087	0.980634	0.360075	1
GPATCH1	0	3	0	0	0	5.62127	0	0	0	0.0415943	0.723939	0.113423	1	0.803551	0.963087	0.980634	0.360303	1
ZSCAN9	1	1	0	1	0	2.71335	19.876	19.876	0	0.418474	0.0484815	0.113589	1	0.803551	0.963087	0.980634	0.360665	1
NUDCD3	0	2	0	0	0	8.43384	0	0	0	0.0386759	0.828979	0.113958	1	0.803551	0.963087	0.980634	0.361467	1
PILRA	0	2	0	0	0	8.40966	0	0	0	0.0388921	0.818034	0.113972	1	0.803551	0.963087	0.980634	0.361496	1
ZNF2	0	1	1	0	0	2.05391	23.6726	23.6726	0	0.554354	0.0410586	0.114014	1	0.803551	0.963087	0.980634	0.361588	1
LIN9	0	1	1	0	0	2.75182	20.7997	20.7997	0	0.419655	0.0474415	0.114022	1	0.803551	0.963087	0.980634	0.361604	1
ARHGEF7	0	3	0	0	0	5.62996	0	0	0	0.0414322	0.738649	0.114282	1	0.803551	0.963087	0.980634	0.362169	1
CRISPLD1	0	0	0	1	0	0	15.3754	15.3754	0	0.381838	0.0664628	0.114426	1	0.803551	0.963087	0.980634	0.362482	1
DCC	0	6	0	0	0	3.48522	0	0	0	0.0576922	0.530573	0.114985	1	0.803551	0.963087	0.980634	0.363693	1
TRPM1	0	5	0	0	0	3.92907	0	0	0	0.0493283	0.61199	0.115012	1	0.803551	0.963087	0.980634	0.363751	1
NPC1	1	4	0	0	0	4.28254	0	0	0	0.0447949	0.663521	0.115134	1	0.803551	0.963087	0.980634	0.364013	1
EMC1	0	3	0	0	0	5.55733	0	0	0	0.0428121	0.714491	0.115394	1	0.803551	0.963087	0.980634	0.364576	1
FBXL12	0	2	0	0	0	8.4088	0	0	0	0.0388999	0.851935	0.115522	1	0.803551	0.963087	0.980634	0.364852	1
LRBA	1	2	0	0	1	0.937167	0	0	5.742	0.938924	0.484345	0.783013	0.147923	0.949387	0.963087	0.980634	0.365508	1
ADNP2	0	1	1	0	0	1.3865	25.3568	25.3568	0	0.780093	0.0380249	0.115916	1	0.832864	0.963087	0.980634	0.365702	1
ZNF521	0	2	1	0	0	2.5713	18.2496	18.2496	0	0.31443	0.0549002	0.115955	1	0.803551	0.963087	0.980634	0.365786	1
NEB	1	7	0	0	1	1.32534	0	0	2.58629	0.638598	0.263832	0.418036	0.27751	0.803551	0.963087	0.980634	0.365903	1
CHST10	0	2	0	0	0	8.31398	0	0	0	0.0397654	0.821786	0.116332	1	0.803551	0.963087	0.980634	0.366599	1
CIC	2	1	0	0	1	0.515376	0	0	5.35752	0.511782	0.66213	0.741726	0.156845	0.803551	0.963087	0.980634	0.366606	1
KIF15	2	0	0	1	0	0	5.25973	5.25973	0	0.124035	0.207341	0.116339	1	0.803551	0.963087	0.980634	0.366613	1
CHGB	0	3	0	0	0	5.62332	0	0	0	0.0415559	0.7619	0.116395	1	0.803551	0.963087	0.980634	0.366733	1
DPP3	2	2	1	0	0	2.90661	13.6732	13.6732	0	0.239584	0.0722817	0.116478	1	0.803551	0.963087	0.980634	0.366911	1
NBEA	1	2	0	0	1	0.726482	0	0	4.97542	0.701836	0.427625	0.698437	0.166846	0.804584	0.963087	0.980634	0.367027	1
PBX2	0	2	0	0	0	8.33872	0	0	0	0.0395369	0.841	0.116662	1	0.803551	0.963087	0.980634	0.367308	1
VPS13C	1	0	0	0	0	0	0	0	0	0.0486209	0.432831	0.116961	1	0.803551	0.963087	0.980634	0.367949	1
OR10Q1	1	3	0	0	0	5.45193	0	0	0	0.0394715	0.860731	0.117289	1	0.803551	0.963087	0.980634	0.368652	1
SIGLEC15	0	2	0	0	0	8.3563	0	0	0	0.0393757	0.870701	0.117442	1	0.803551	0.963087	0.980634	0.36898	1
ZIC5	0	3	0	0	0	5.72569	0	0	0	0.0397013	0.864813	0.117801	1	0.803551	0.963087	0.980634	0.369748	1
NOL4	1	4	0	0	0	4.25048	0	0	0	0.0458177	0.670585	0.11814	1	0.803551	0.963087	0.980634	0.370474	1
COL11A1	2	6	1	1	0	2.17952	5.95172	5.95172	0	0.190221	0.0663675	0.118267	1	0.803551	0.963087	0.980634	0.370745	1
SAGE1	0	4	0	0	0	4.47048	0	0	0	0.0467036	0.669332	0.118323	1	0.803551	0.963087	0.980634	0.370864	1
SERPINB6	0	2	0	0	0	8.28274	0	0	0	0.0400567	0.850362	0.118369	1	0.803551	0.963087	0.980634	0.370963	1
SCAI	1	0	0	1	0	0	13.8041	13.8041	0	0.350633	0.0728534	0.118425	1	0.803551	0.963087	0.980634	0.371082	1
CTDSPL2	0	2	0	0	0	8.16742	0	0	0	0.0411596	0.797639	0.118471	1	0.803551	0.963087	0.980634	0.37118	1
LPHN3	2	0	0	0	0	0	0	0	0	0.0470075	0.500097	0.118577	1	0.803551	0.963087	0.980634	0.371406	1
SLC22A23	0	1	0	1	0	1.86474	23.405	23.405	0	0.605219	0.0415833	0.118696	1	0.803551	0.963087	0.980634	0.37166	1
CCDC132	0	0	0	1	0	0	13.9879	13.9879	0	0.358598	0.0738442	0.118852	1	0.803551	0.963087	0.980634	0.371991	1
EPHA6	1	6	0	0	0	3.34176	0	0	0	0.0534581	0.578218	0.119536	1	0.803551	0.963087	0.980634	0.373446	1
TMPRSS11E	0	1	1	0	0	2.72015	19.8166	19.8166	0	0.424441	0.0500768	0.11995	1	0.803551	0.963087	0.980634	0.374325	1
MAP2K1	0	2	0	0	0	8.17064	0	0	0	0.0411282	0.82665	0.119954	1	0.803551	0.963087	0.980634	0.374334	1
IGF2R	2	0	0	0	0	0	0	0	0	0.0477906	0.501341	0.1203	1	0.803551	0.963087	0.980634	0.375067	1
SPAG8	0	2	0	0	0	8.12398	0	0	0	0.0415865	0.81996	0.120745	1	0.803551	0.963087	0.980634	0.376009	1
ZFPM2	1	5	0	0	0	3.70132	0	0	0	0.0490905	0.640518	0.120768	1	0.803551	0.963087	0.980634	0.376058	1
DIDO1	1	2	0	0	1	1.2258	0	0	6.23919	0.8133	0.659281	0.877005	0.137788	0.854559	0.963087	0.980634	0.376211	1
PIK3CA	0	3	0	0	0	5.35831	0	0	0	0.0469139	0.682773	0.121432	1	0.803551	0.963087	0.980634	0.37746	1
LCAT	0	2	0	0	0	8.13912	0	0	0	0.0414371	0.844284	0.121553	1	0.803551	0.963087	0.980634	0.377715	1
USP40	0	0	1	0	0	0	9.30622	9.30622	0	0.238634	0.115987	0.12187	1	0.803551	0.963087	0.980634	0.378383	1
TSKU	0	2	0	0	0	8.21426	0	0	0	0.0407063	0.904125	0.121873	1	0.803551	0.963087	0.980634	0.378388	1
MED25	1	3	0	0	0	5.22361	0	0	0	0.0440374	0.748705	0.122023	1	0.803551	0.963087	0.980634	0.378704	1
FUCA2	0	2	0	0	0	8.02294	0	0	0	0.042605	0.798946	0.122068	1	0.803551	0.963087	0.980634	0.378798	1
AREG	0	1	0	0	0	23.9602	0	0	0	0.0405086	0.931698	0.122102	1	0.803551	0.963087	0.980634	0.37887	1
KIF18B	0	3	0	0	0	5.51167	0	0	0	0.0437104	0.77218	0.122286	1	0.803551	0.963087	0.980634	0.379257	1
CRYBA4	1	2	0	0	0	7.65612	0	0	0	0.0430583	0.779395	0.122434	1	0.803551	0.963087	0.980634	0.379568	1
ATF6	0	1	0	1	0	2.6469	19.6546	19.6546	0	0.4359	0.050538	0.122451	1	0.803551	0.963087	0.980634	0.379604	1
ABCD3	0	2	1	0	0	3.87204	10.7459	10.7459	0	0.162009	0.0989532	0.122505	1	0.803551	0.963087	0.980634	0.379716	1
IFI16	1	3	0	0	0	5.21906	0	0	0	0.0441352	0.755653	0.122777	1	0.803551	0.963087	0.980634	0.380288	1
MYH11	2	0	0	0	0	0	0	0	0	0.0495536	0.48982	0.122817	1	0.803551	0.963087	0.980634	0.380371	1
CEP70	0	0	1	0	0	0	13.4925	13.4925	0	0.358643	0.0768669	0.122866	1	0.803551	0.963087	0.980634	0.380475	1
SNTG1	0	0	0	1	0	0	11.7436	11.7436	0	0.307788	0.0896829	0.123116	1	0.803551	0.963087	0.980634	0.380998	1
SLC17A4	1	3	0	0	0	5.12218	0	0	0	0.0462875	0.702316	0.123256	1	0.803551	0.963087	0.980634	0.381292	1
FANCI	0	0	1	0	0	0	9.70221	9.70221	0	0.253002	0.110779	0.123633	1	0.803551	0.963087	0.980634	0.38208	1
GEN1	0	1	1	0	0	2.24148	20.9277	20.9277	0	0.511078	0.0471176	0.124027	1	0.803551	0.963087	0.980634	0.382904	1
KIF20B	1	0	0	1	0	0	6.10928	6.10928	0	0.157305	0.179145	0.124095	1	0.803551	0.963087	0.980634	0.383044	1
ABI3	0	2	0	0	0	8.02429	0	0	0	0.0425911	0.842282	0.124323	1	0.803551	0.963087	0.980634	0.383521	1
VIL1	0	3	0	0	0	5.35233	0	0	0	0.047045	0.712433	0.124809	1	0.803551	0.963087	0.980634	0.384534	1
MROH2B	5	8	0	0	0	2.31057	0	0	0	0.0951488	0.320734	0.125121	1	0.803551	0.963087	0.980634	0.385182	1
PURG	0	2	0	0	0	8.02968	0	0	0	0.0425359	0.87117	0.125406	1	0.803551	0.963087	0.980634	0.385773	1
CYB5R4	0	1	0	1	0	2.6764	19.0117	19.0117	0	0.431218	0.0524496	0.125627	1	0.803551	0.963087	0.980634	0.386232	1
GBA	0	2	0	0	0	7.89694	0	0	0	0.0439269	0.809193	0.125872	1	0.803551	0.963087	0.980634	0.386741	1
FUT3	0	2	0	0	0	7.98249	0	0	0	0.043023	0.85314	0.125881	1	0.803551	0.963087	0.980634	0.386759	1
MCM5	1	3	0	0	0	5.14018	0	0	0	0.0458774	0.750973	0.126505	1	0.803551	0.963087	0.980634	0.38805	1
SI	1	7	0	0	0	2.77057	0	0	0	0.0869322	0.395314	0.126746	1	0.803551	0.963087	0.980634	0.388549	1
VN1R2	0	3	0	0	0	5.47319	0	0	0	0.0444866	0.812685	0.126922	1	0.803551	0.963087	0.980634	0.388912	1
DNAJB5	0	2	0	0	0	7.92824	0	0	0	0.043593	0.848695	0.127091	1	0.803551	0.963087	0.980634	0.389261	1
NPL	0	2	0	0	0	7.81335	0	0	0	0.0448371	0.79413	0.127157	1	0.803551	0.963087	0.980634	0.389397	1
PKP2	4	0	0	0	0	0	0	0	0	0.0508103	0.527927	0.127189	1	0.803551	0.963087	0.980634	0.389463	1
ARSA	0	2	0	0	0	7.92752	0	0	0	0.0436006	0.853539	0.127326	1	0.803551	0.963087	0.980634	0.389746	1
C19orf73	0	1	0	0	0	22.9497	0	0	0	0.0425057	0.956168	0.127531	1	0.803551	0.964932	0.980634	0.390167	1
MYO3A	1	6	0	0	0	3.14289	0	0	0	0.066421	0.503034	0.128063	1	0.803551	0.963087	0.980634	0.391262	1
RP11-293I14.2	0	1	0	0	0	22.6493	0	0	0	0.0431358	0.920933	0.128568	1	0.803551	0.963087	0.980634	0.392299	1
LAMA2	3	4	1	0	1	0.918137	2.03148	2.03148	5.25079	0.892803	0.545232	0.80652	0.159516	0.91147	0.963087	0.980634	0.392473	1
SMYD5	1	2	0	0	0	7.44393	0	0	0	0.0454727	0.793857	0.129108	1	0.803551	0.963087	0.980634	0.393406	1
LAMA5	2	2	0	0	1	0.627341	0	0	4.14189	0.559688	0.461671	0.666291	0.193806	0.803551	0.963087	0.980634	0.393454	1
OR2T3	0	2	0	0	0	7.85927	0	0	0	0.0443338	0.88111	0.130248	1	0.803551	0.963087	0.980634	0.395734	1
ELAVL2	0	1	0	1	0	1.99738	20.7416	20.7416	0	0.568721	0.0475899	0.130254	1	0.803551	0.963087	0.980634	0.395746	1
LY75	0	0	0	1	0	0	5.4727	5.4727	0	0.155788	0.206627	0.130336	1	0.803551	0.963087	0.980634	0.395914	1
RASA3	0	1	0	1	0	2.14033	20.1571	20.1571	0	0.533622	0.0491335	0.130673	1	0.803551	0.963087	0.980634	0.3966	1
KBTBD8	0	2	0	0	0	7.72059	0	0	0	0.0458798	0.821282	0.131283	1	0.803551	0.963087	0.980634	0.39784	1
NAV2	3	3	0	0	1	0.957044	0	0	4.86332	0.949733	0.47257	0.772597	0.170027	0.958439	0.963087	0.980634	0.398002	1
ADORA3	0	2	0	0	0	7.73977	0	0	0	0.0456613	0.836184	0.131551	1	0.803551	0.963087	0.980634	0.398383	1
UBAP2L	0	2	1	0	0	3.05722	13.3032	13.3032	0	0.239858	0.0780841	0.131653	1	0.803551	0.963087	0.980634	0.398591	1
MYO18B	3	10	0	2	0	2.17096	4.43934	4.43934	0	0.118514	0.110999	0.131863	1	0.803551	0.963087	0.980634	0.399017	1
PLA2R1	0	4	1	0	0	3.62601	5.97064	5.97064	0	0.0844445	0.188192	0.131863	1	0.803551	0.963087	0.980634	0.399017	1
ISYNA1	1	2	0	0	0	7.43425	0	0	0	0.0455875	0.84072	0.131869	1	0.803551	0.963087	0.980634	0.399029	1
LY75-CD302	0	0	0	1	0	0	5.819	5.819	0	0.166991	0.193472	0.132151	1	0.803551	0.963087	0.980634	0.399599	1
PSMC4	0	2	0	0	0	7.67809	0	0	0	0.0463694	0.818443	0.132302	1	0.803551	0.963087	0.980634	0.399905	1
GRHL3	0	1	0	1	0	1.9617	20.4487	20.4487	0	0.578141	0.0483518	0.132744	1	0.803551	0.963087	0.980634	0.400798	1
NEK10	0	0	1	0	0	0	6.84451	6.84451	0	0.194948	0.162348	0.132862	1	0.803551	0.963087	0.980634	0.401037	1
FUT5	0	2	0	0	0	7.71808	0	0	0	0.0459086	0.852397	0.132942	1	0.803551	0.963087	0.980634	0.401198	1
GPRASP2	0	1	1	0	0	1.51385	21.7215	21.7215	0	0.725419	0.0451988	0.132961	1	0.810145	0.963087	0.980634	0.401237	1
ZNF253	1	4	0	0	0	4.1014	0	0	0	0.0509677	0.703162	0.132964	1	0.803551	0.963087	0.980634	0.401242	1
MAGI1	0	4	1	0	0	3.06688	8.95374	8.95374	0	0.131064	0.121024	0.133081	1	0.803551	0.963087	0.980634	0.401478	1
ACSS1	1	1	1	0	0	1.77555	20.1431	20.1431	0	0.62576	0.0477632	0.133177	1	0.803551	0.963087	0.980634	0.401671	1
DMC1	0	2	0	0	0	7.54244	0	0	0	0.0479842	0.779064	0.133605	1	0.803551	0.963087	0.980634	0.402534	1
CCDC38	0	1	0	1	0	2.45867	18.5424	18.5424	0	0.468109	0.0539334	0.133632	1	0.803551	0.963087	0.980634	0.402588	1
NAA38	0	1	0	0	0	21.6054	0	0	0	0.0454701	0.898435	0.133867	1	0.803551	0.963087	0.980634	0.403062	1
STK38	0	2	0	0	0	7.57267	0	0	0	0.0476173	0.796753	0.133952	1	0.803551	0.963087	0.980634	0.403231	1
GYPE	0	1	0	0	0	21.4626	0	0	0	0.045808	0.895572	0.134625	1	0.803551	0.963087	0.980634	0.404583	1
ADAM20	0	1	1	0	0	1.497	21.4456	21.4456	0	0.732258	0.0458487	0.134765	1	0.812081	0.963087	0.980634	0.404865	1
DYNLL1	0	1	0	0	0	21.504	0	0	0	0.0457096	0.92704	0.135138	1	0.803551	0.963087	0.980634	0.405611	1
GUCY1A2	0	2	1	0	0	2.51364	15.7421	15.7421	0	0.325408	0.0647394	0.135174	1	0.803551	0.963087	0.980634	0.405684	1
HMCN1	2	5	0	0	1	0.871927	0	0	3.01325	0.824504	0.27117	0.545346	0.248096	0.862172	0.963087	0.980634	0.405931	1
NR2C2	1	1	1	0	0	2.05785	18.7934	18.7934	0	0.546429	0.0516146	0.135358	1	0.803551	0.963087	0.980634	0.406052	1
C1orf51	0	2	0	0	0	7.61724	0	0	0	0.0470839	0.846067	0.135499	1	0.803551	0.963087	0.980634	0.406333	1
MBOAT7	0	2	0	0	0	7.58402	0	0	0	0.0474806	0.830416	0.135645	1	0.803551	0.963087	0.980634	0.406625	1
EVPL	2	6	0	0	0	3.10185	0	0	0	0.0596794	0.591037	0.135685	1	0.803551	0.963087	0.980634	0.406705	1
CUEDC1	0	2	0	0	0	7.56221	0	0	0	0.0477437	0.826053	0.136036	1	0.803551	0.963087	0.980634	0.407405	1
NELL1	3	0	0	0	0	0	0	0	0	0.0582049	0.468261	0.136107	1	0.803551	0.963087	0.980634	0.407547	1
OR6K2	1	3	0	0	0	5.02591	0	0	0	0.0485644	0.798118	0.136233	1	0.803551	0.963087	0.980634	0.407799	1
TEX33	0	2	0	0	0	7.52774	0	0	0	0.0481641	0.812631	0.136254	1	0.803551	0.963087	0.980634	0.407841	1
PIP4K2C	0	2	0	0	0	7.55418	0	0	0	0.0478412	0.825923	0.136262	1	0.803551	0.963087	0.980634	0.407856	1
BANK1	0	3	0	0	0	5.1259	0	0	0	0.0523799	0.7093	0.136326	1	0.803551	0.963087	0.980634	0.407983	1
OR5B2	0	2	0	0	0	7.66439	0	0	0	0.0465289	0.901429	0.136367	1	0.803551	0.963087	0.980634	0.408065	1
FOXR1	0	2	0	0	0	7.49424	0	0	0	0.0485777	0.799049	0.136375	1	0.803551	0.963087	0.980634	0.408081	1
OR52J3	1	3	0	0	0	5.01857	0	0	0	0.0487438	0.794466	0.136411	1	0.803551	0.963087	0.980634	0.408153	1
CDCA2	0	1	1	0	0	1.75158	20.5162	20.5162	0	0.639843	0.0481742	0.136495	1	0.803551	0.963087	0.980634	0.40832	1
ROR1	1	4	0	0	0	4.05068	0	0	0	0.0528802	0.698118	0.136602	1	0.803551	0.963087	0.980634	0.408534	1
ASGR2	0	2	0	0	0	7.45612	0	0	0	0.0490549	0.786275	0.136627	1	0.803551	0.963087	0.980634	0.408584	1
DGAT2	0	2	0	0	0	7.46873	0	0	0	0.0488962	0.797465	0.137021	1	0.803551	0.963087	0.980634	0.409368	1
SLC19A2	0	2	0	0	0	7.50517	0	0	0	0.0484422	0.819446	0.137326	1	0.803551	0.963087	0.980634	0.409972	1
ICAM1	0	2	0	0	0	7.54475	0	0	0	0.047956	0.843961	0.137503	1	0.803551	0.963087	0.980634	0.410323	1
CLMP	0	2	0	0	0	7.4751	0	0	0	0.0488165	0.810023	0.137643	1	0.803551	0.963087	0.980634	0.410603	1
SMARCD1	0	2	0	0	0	7.42211	0	0	0	0.0494863	0.7888	0.137815	1	0.803551	0.963087	0.980634	0.410943	1
MSR1	1	3	0	0	0	4.83855	0	0	0	0.0534323	0.690461	0.13785	1	0.803551	0.963087	0.980634	0.411013	1
MPEG1	0	3	0	0	0	5.2307	0	0	0	0.0498176	0.789667	0.137973	1	0.803551	0.963087	0.980634	0.411255	1
ARHGEF28	2	0	0	0	0	0	0	0	0	0.0576939	0.482032	0.138033	1	0.803551	0.963087	0.980634	0.411375	1
LARP1B	0	3	0	0	0	5.04846	0	0	0	0.0543851	0.689573	0.138415	1	0.803551	0.963087	0.980634	0.412131	1
RGS22	0	4	0	0	0	4.03746	0	0	0	0.0626586	0.589453	0.138416	1	0.803551	0.963087	0.980634	0.412132	1
SLC25A5	2	2	0	0	0	7.02381	0	0	0	0.0482677	0.841362	0.138579	1	0.803551	0.963087	0.980634	0.412456	1
C12orf4	0	2	0	0	0	7.35711	0	0	0	0.0503263	0.773353	0.138641	1	0.803551	0.963087	0.980634	0.412577	1
TROAP	2	2	1	0	0	2.46672	13.4907	13.4907	0	0.312203	0.0733747	0.138784	1	0.803551	0.963087	0.980634	0.412859	1
P2RY1	1	2	0	0	0	7.23813	0	0	0	0.048008	0.869404	0.139002	1	0.803551	0.963087	0.980634	0.41329	1
UTP15	0	2	0	0	0	7.38808	0	0	0	0.0499235	0.792818	0.139119	1	0.803551	0.963087	0.980634	0.413521	1
ABCA7	1	6	0	0	0	3.14461	0	0	0	0.0662952	0.556582	0.139266	1	0.803551	0.963087	0.980634	0.413811	1
MYCBP2	2	4	0	0	1	1.08318	0	0	3.66717	0.90351	0.373196	0.655041	0.213451	0.919715	0.963087	0.980634	0.4149	1
PER1	0	2	1	0	0	2.42373	15.5806	15.5806	0	0.343647	0.0654878	0.140446	1	0.803551	0.963087	0.980634	0.416132	1
SLC17A9	1	2	0	0	0	7.04157	0	0	0	0.0506267	0.781774	0.140509	1	0.803551	0.963087	0.980634	0.416255	1
AC079602.1	0	1	0	0	0	20.6501	0	0	0	0.0478255	0.936648	0.140568	1	0.803551	0.963087	0.980634	0.416371	1
DEFB4B	0	1	0	0	0	20.6128	0	0	0	0.047922	0.936072	0.140796	1	0.803551	0.963087	0.980634	0.416819	1
STAT6	0	1	1	0	0	2.2133	18.3494	18.3494	0	0.517183	0.054567	0.140832	1	0.803551	0.963087	0.980634	0.416889	1
IFFO1	0	2	0	0	0	7.42473	0	0	0	0.0494528	0.840119	0.1409	1	0.803551	0.963087	0.980634	0.417022	1
EFNB3	0	2	0	0	0	7.42574	0	0	0	0.04944	0.852812	0.141517	1	0.803551	0.963087	0.980634	0.418231	1
SPANXN5	0	1	0	0	0	20.3987	0	0	0	0.048484	0.919784	0.141848	1	0.803551	0.963087	0.980634	0.418876	1
SYNDIG1	0	2	0	0	0	7.43484	0	0	0	0.0493241	0.866048	0.141856	1	0.803551	0.963087	0.980634	0.418893	1
VCX3A	0	1	0	0	0	20.3491	0	0	0	0.0486161	0.930465	0.1424	1	0.803551	0.963087	0.980634	0.419955	1
ALPK2	2	0	0	0	0	0	0	0	0	0.0549832	0.585667	0.142574	1	0.803551	0.963087	0.980634	0.420294	1
GYS2	0	2	1	0	0	3.12706	11.8283	11.8283	0	0.23128	0.0889704	0.142676	1	0.803551	0.963087	0.980634	0.420491	1
SULT2A1	0	2	0	0	0	7.23135	0	0	0	0.0520118	0.775608	0.142704	1	0.803551	0.963087	0.980634	0.420547	1
OR2G6	1	3	0	0	0	4.94593	0	0	0	0.0505682	0.827201	0.142801	1	0.803551	0.963087	0.980634	0.420735	1
FAM221B	0	2	0	0	0	7.32185	0	0	0	0.0507908	0.820069	0.142936	1	0.803551	0.963087	0.980634	0.420998	1
MFSD8	0	2	0	0	0	7.21804	0	0	0	0.0521949	0.780276	0.143485	1	0.803551	0.963087	0.980634	0.422065	1
HLA-F	0	2	0	0	0	7.27155	0	0	0	0.0514642	0.807345	0.143711	1	0.803551	0.963087	0.980634	0.422504	1
CD163	0	4	0	0	0	4.06515	0	0	0	0.0614554	0.633562	0.143718	1	0.803551	0.963087	0.980634	0.422518	1
ANAPC5	1	1	0	1	0	2.03021	17.6032	17.6032	0	0.553379	0.0555313	0.144561	1	0.803551	0.963087	0.980634	0.42415	1
EML5	0	5	1	0	0	3.40413	4.88008	4.88008	0	0.0775185	0.233437	0.144772	1	0.803551	0.963087	0.980634	0.424558	1
PRSS38	1	1	1	0	0	1.68334	18.6949	18.6949	0	0.656313	0.0519189	0.144839	1	0.803551	0.963087	0.980634	0.424686	1
RP11-830F9.6	0	2	0	0	0	7.3439	0	0	0	0.0504996	0.870427	0.144883	1	0.803551	0.963087	0.980634	0.424773	1
MAGI2	0	5	0	0	0	3.66133	0	0	0	0.0618437	0.643678	0.144912	1	0.803551	0.963087	0.980634	0.424828	1
APCS	0	2	0	0	0	7.23642	0	0	0	0.0519423	0.813126	0.145209	1	0.803551	0.963087	0.980634	0.425401	1
DNAH17	0	8	1	0	0	3.09921	3.98229	3.98229	0	0.0638396	0.288884	0.145899	1	0.803551	0.963087	0.980634	0.426732	1
SLC9A3	0	1	1	0	0	1.55801	19.574	19.574	0	0.708027	0.0507705	0.14596	1	0.805338	0.963087	0.980634	0.426848	1
MAP7D1	1	3	0	0	0	4.79652	0	0	0	0.0546109	0.74753	0.14618	1	0.803551	0.963087	0.980634	0.427272	1
SULT2B1	0	2	0	0	0	7.20129	0	0	0	0.0524269	0.824822	0.14708	1	0.803551	0.963087	0.980634	0.429	1
MYLIP	0	2	0	0	0	7.20565	0	0	0	0.0523663	0.828256	0.147145	1	0.803551	0.963087	0.980634	0.429124	1
ACAP1	2	3	0	0	0	4.52053	0	0	0	0.0582755	0.676088	0.147568	1	0.803551	0.963087	0.980634	0.429934	1
SAMD9L	0	5	1	0	0	2.9132	7.60655	7.60655	0	0.122389	0.144714	0.14769	1	0.803551	0.963087	0.980634	0.430168	1
TMEM260	0	1	0	1	0	2.2581	17.2828	17.2828	0	0.50754	0.058338	0.147691	1	0.803551	0.963087	0.980634	0.430169	1
[truncated: 18,394 more rows]

## Sheet: dNdScv-MucosalOnly
gene_name	n_syn	n_mis	n_non	n_spl	n_ind	wmis_cv	wnon_cv	wspl_cv	wind_cv	pmis_cv	ptrunc_cv	pallsubs_cv	pind_cv	qmis_cv	qtrunc_cv	qallsubs_cv	pglobal_cv	qglobal_cv
[truncated: 20,091 more rows]

[truncated: 6 more sheets: MutPanning-MergedSet, MutPanning-AcralOnly, MutPanning-MucosalOnly, Mutsig2cv-MergedSet, Mutsig2cv-AcralOnly, Mutsig2cv-MucosalOnly]
