# Supplementary material for: Integrated genomic analyses of acral and mucosal melanomas nominate novel driver genes
Source: Genome Med. 2022 Jun 16;14:65. doi: 10.1186/s13073-022-01068-0 (PMC9202124; doi:10.1186/s13073-022-01068-0)
Supplement: Supplementary file 8 — Additional file 8: Table S7. All non-silent mutations from PTPRJ, TYRP1 and SLC30A9. [file 13073_2022_1068_MOESM8_ESM.xlsx]

## Sheet: TableS7
Table S7. All non-silent mutations from PTPRJ, TYRP1 and SLC30A9.
Hugo_Symbol	Entrez_Gene_Id	Original_Study	NCBI_Build	Chromosome	Start_Position	End_Position	Strand	Variant_Classification	Variant_Type	Reference_Allele	Tumor_Seq_Allele	Mutation_Context	t_depth	t_ref_count	t_alt_count	t_MAF	n_depth	n_ref_count	n_alt_count	Tumor_Sample_Barcode	Sequence_Source	Melanoma_Subtype	ANNOVAR_Annotation
PTPRJ	5795	Liang et al. (2017)	hg19	chr11	48177405	48177405	+	In_Frame_Ins	INS	-	ATCAATGCCAACTACATGCCT	Indel	190	114	76	0.4	136	136	0	A_WL_9	WXS	Acral	PTPRJ:NM_002843:exon20:c.3282_3283insATCAATGCCAACTACATGCCT:p.Y1094delinsYINANYMP
PTPRJ	5795	Newell et al. (2020)	hg19	chr11	48145321	48145321	+	Frame_Shift_Ins	INS	-	T	Indel	60	37	23	0.383333	37	37	0	A_MELA_0015	WGS	Acral	PTPRJ:NM_001098503:exon5:c.774dupT:p.N258fs,PTPRJ:NM_002843:exon5:c.774dupT:p.N258fs
PTPRJ	5795	Newell et al. (2020)	hg19	chr11	48152181	48152181	+	Missense	SNP	T	C	G[T>C]T	46	15	31	0.673913	25	25	0	A_MELA_0334	WGS	Acral	PTPRJ:NM_001098503:exon8:c.T1528C:p.F510L,PTPRJ:NM_002843:exon8:c.T1528C:p.F510L
PTPRJ	5795	Newell et al. (2020)	hg19	chr11	48168480	48168480	+	Frame_Shift_Ins	INS	-	T	Indel	67	53	14	0.208955	46	46	0	A_MELA_0870	WGS	Acral	PTPRJ:NM_002843:exon15:c.2964_2965insT:p.V988fs
PTPRJ	5795	Newell et al. (2019)	hg19	chr11	48145321	48145321	+	Missense	SNP	A	G	A[T>C]T	52	24	28	0.538462	34	34	0	M_MELA_0713	WGS	Mucosal	PTPRJ:NM_001098503:exon5:c.A773G:p.N258S,PTPRJ:NM_002843:exon5:c.A773G:p.N258S
PTPRJ	5795	Newell et al. (2019)	hg19	chr11	48142704	48142704	+	Nonsense	SNP	C	T	T[C>T]A	35	18	17	0.485714	33	33	0	M_MELA_0718	WGS	Mucosal	PTPRJ:NM_001098503:exon4:c.C502T:p.Q168X,PTPRJ:NM_002843:exon4:c.C502T:p.Q168X
PTPRJ	5795	Newell et al. (2019)	hg19	chr11	48149343	48149343	+	Frame_Shift_Ins	INS	-	T	Indel	38	18	20	0.526316	18	18	0	M_MELA_0727	WGS	Mucosal	PTPRJ:NM_001098503:exon7:c.1106dupT:p.V369fs,PTPRJ:NM_002843:exon7:c.1106dupT:p.V369fs
PTPRJ	5795	Newell et al. (2019)	hg19	chr11	48161036	48161036	+	Splice_site	SNP	A	T	C[T>A]G	45	40	5	0.111111	15	15	0	M_MELA_0749	WGS	Mucosal	NM_002843:exon11:c.2153-2A>T
PTPRJ	5795	David et al (2019)	hg19	chr11	48177365	48177365	+	Missense	SNP	G	C	A[C>G]G	51	27	24	0.470588	53	53	0	M_Patient67	WXS	Mucosal	PTPRJ:NM_002843:exon20:c.G3242C:p.R1081P
TYRP1	7306	Newell et al. (2020)	hg19	chr9	12702411	12702414	+	Frame_Shift_Del	DEL	ACAA	-	Indel	43	38	5	0.116279	47	47	0	A_MELA_0001	WGS	Acral	TYRP1:NM_000550:exon5:c.1054_1057del:p.T352fs
TYRP1	7306	Newell et al. (2020)	hg19	chr9	12702411	12702414	+	Frame_Shift_Del	DEL	ACAA	-	Indel	58	40	18	0.310345	49	49	0	A_MELA_0015	WGS	Acral	TYRP1:NM_000550:exon5:c.1054_1057del:p.T352fs
TYRP1	7306	Newell et al. (2020)	hg19	chr9	12702411	12702414	+	Frame_Shift_Del	DEL	ACAA	-	Indel	101	75	26	0.257426	49	49	0	A_MELA_0030	WGS	Acral	TYRP1:NM_000550:exon5:c.1054_1057del:p.T352fs
TYRP1	7306	Newell et al. (2020)	hg19	chr9	12702411	12702414	+	Frame_Shift_Del	DEL	ACAA	-	Indel	51	42	9	0.176471	22	22	0	A_MELA_0277	WGS	Acral	TYRP1:NM_000550:exon5:c.1054_1057del:p.T352fs
TYRP1	7306	Newell et al. (2020)	hg19	chr9	12702411	12702414	+	Frame_Shift_Del	DEL	ACAA	-	Indel	69	54	15	0.217391	46	46	0	A_MELA_0301	WGS	Acral	TYRP1:NM_000550:exon5:c.1054_1057del:p.T352fs
TYRP1	7306	Newell et al. (2020)	hg19	chr9	12698628	12698629	+	Frame_Shift_Del	DEL	TA	-	Indel	38	22	16	0.421053	32	32	0	A_MELA_0307	WGS	Acral	TYRP1:NM_000550:exon4:c.886_887del:p.Y296fs
TYRP1	7306	Newell et al. (2020)	hg19	chr9	12702411	12702414	+	Frame_Shift_Del	DEL	ACAA	-	Indel	81	57	24	0.296296	55	55	0	A_MELA_0314	WGS	Acral	TYRP1:NM_000550:exon5:c.1054_1057del:p.T352fs
TYRP1	7306	Newell et al. (2020)	hg19	chr9	12702411	12702414	+	Frame_Shift_Del	DEL	ACAA	-	Indel	47	0	47	1	32	32	0	A_MELA_0349	WGS	Acral	TYRP1:NM_000550:exon5:c.1054_1057del:p.T352fs
TYRP1	7306	David et al (2019)	hg19	chr9	12702411	12702414	+	Frame_Shift_Del	DEL	ACAA	-	Indel	277	224	53	0.191336	289	289	0	M_Patient159	WXS	Mucosal	TYRP1:NM_000550:exon5:c.1054_1057del:p.T352fs
TYRP1	7306	David et al (2019)	hg19	chr9	12694361	12694361	+	Missense	SNP	G	A	A[C>T]A	431	277	154	0.357309	416	416	0	M_Patient201	WXS	Mucosal	TYRP1:NM_000550:exon2:c.G365A:p.C122Y
TYRP1	7306	David et al (2019)	hg19	chr9	12694118	12694118	+	Missense	SNP	G	A	A[C>T]A	382	229	153	0.400524	266	266	0	M_Patient201	WXS	Mucosal	TYRP1:NM_000550:exon2:c.G122A:p.C41Y
TYRP1	7306	David et al (2019)	hg19	chr9	12694352	12694352	+	Missense	SNP	G	A	A[C>T]C	423	269	154	0.364066	399	399	0	M_Patient201	WXS	Mucosal	TYRP1:NM_000550:exon2:c.G356A:p.G119E
SLC30A9	10463	Liang et al. (2017)	hg19	chr4	42072704	42072704	+	Missense	SNP	G	A	A[C>T]T	101	91	10	0.0990099	137	136	1	A_WL_7	WXS	Acral	SLC30A9:NM_006345:exon15:c.G1414A:p.V472I
SLC30A9	10463	Hodis et al. (2012)	hg19	chr4	42062241	42062241	+	Nonsense	SNP	C	T	T[C>T]A	236	225	11	0.0466102	271	271	0	A_JWCI-WGS-20	WXS	Acral	SLC30A9:NM_006345:exon10:c.C874T:p.Q292X
SLC30A9	10463	Newell et al. (2020)	hg19	chr4	42025399	42025399	+	Frame_Shift_Del	DEL	A	-	Indel	68	39	29	0.426471	31	31	0	A_MELA_0011	WGS	Acral	SLC30A9:NM_006345:exon6:c.608delA:p.E203fs
SLC30A9	10463	Newell et al. (2020)	hg19	chr4	41992691	41992691	+	Frame_Shift_Del	DEL	C	-	Indel	91	83	8	0.0879121	34	34	0	A_MELA_0278	WGS	Acral	SLC30A9:NM_006345:exon1:c.23delC:p.A8fs
SLC30A9	10463	Newell et al. (2019)	hg19	chr4	42080277	42080277	+	Missense	SNP	A	G	T[T>C]A	97	58	39	0.402062	31	31	0	M_MELA_0711	WGS	Mucosal	SLC30A9:NM_006345:exon17:c.A1597G:p.K533E
